# Supplementary material for: GoLoco/GPR motif-dependent regulation of Rap1GAP1 by Gαo is disrupted by Gαo encephalopathy variants
Source: J Biol Chem. 2025 Jul 2;301(8):110446. doi: 10.1016/j.jbc.2025.110446 (PMC12329598; doi:10.1016/j.jbc.2025.110446)
Supplement: G protein alpha o TurboID screen [file mmc1.xlsx]

## Sheet: Explanations
The Excel file contains the following worksheets. DO NOT CHANGE THE FILE NAME (It contains the sample ID that we will need if you need anything else later on). The explanations below are written in simple launguage (almost non-scientific) to make it easier to understand. Please DO NOT upload this explanations worksheet to any journal site. Please edit or contact us for a edited version.
1. Proteins&Peptides: If you click on the “+” sign on the extreme left of each protein, it opens up to display the peptides identified for the protein. DO NOT DO ANYTHING WITH THIS. JUST KEEP IT AS A REFERENCE FOR THE COMPLETE DATA.
2. Proteins Only: Same info, but without the peptide sequences. USE THIS FOR SORTING/FILTERING etc (the embedded peptide sequence info in the 1st worksheet messes up these actions in some Excel versions).
3. TMT Info: Sample-to-TMT channel info.
4. PD 2.4 Processing Info
The data were searched against R norvegicus uniprot protein database (29949 entries; reviewed/unreviewed entries; downloaded on 04/10/2020) filtered for high confidence proteins (Column A= FDR confidence. High (≤1%)-medium-low (≤5%)).
Below are explanations for some of the columns:
Accession, description columns are self-explanatory.
Exp.q-value and Sum PEP score: are scoring options. All these proteins are of high quality, so don’t worry about.
Coverage: We don’t really worry about it. Of course, higher the coverage, better the confidence in protein ID and quantitation. However, 2 peptides are enough for a positive ID.
Following 3 columns are sum of the all your samples.
#peptides: Number of peptides assigned for the protein. Higher the number of peptides, more the confidence in both ID and quantitation.
#PSMs: Peptide to spectrum matches. Total number of times the peptides have been sequenced.
#Unique peptides: Of the peptides identified, how many of them can be assigned to the reported protein accession number. The #Peptides and #unique peptides might differ in cases where there is ambiguity (ex. In case of isoforms, only some of the identified peptides can be assigned to the isoform that is reported. If you want to know what other proteins have the same peptide, you can click on the …
Next 3 columns (AAs, MW, pI) are from the database (not mass spec).
QUANTITATION: Several abundance values are provided. Abundance column headers also contain sample info (Ex. Column M = Abundance Ratio: (Group 2) / (Group 1)). Tutorial explains how the columns below are generated (Slides 9-12).
Column M-O: Ratios using combined(grouped) Group 1 as denominator
Column P-R: Log2 Ratios using combined(grouped) Group 1 as denominator
Column S-AG: Statistical values (p-value, adj p-value, % CV etc)
Column AH-AP: Scaled Abundance values for individual samples
Column AQ-AY: Normalized abundance values for individual samples.
Columns AZ-BH: raw abundance (S/N) values.
Columns BI-BQ: Number of PSMs that are used actually for quantitation (Software is set to use only peptide PSMs that are Razor+unique to the protein and with an average S/N value of 9). Higher the counts, more confident the quantitation is (no set number, but higher the better).
USE “ABUNDANCES, NORMALIZED” FOR ANY CUSTOM RATIOS/GROUPING/PLOT THAT YOU MAY WANT TO CREATE OUTSIDE (theoretically you can use “scaled” values also, but some low abundance proteins get overweighted when scaled)
Remaining columns are information about GO terms and pathway harvested from the database (not mass spec)

## Sheet: Proteins&Peptides
Protein FDR Confidence: Combined	Accession	Description	Exp. q-value: Combined	Sum PEP Score	Coverage [%]	# Peptides	# PSMs	# Unique Peptides	# AAs	MW [kDa]	calc. pI	Abundance Ratio: (Gao-QL) / (Gao-WT)	Abundance Ratio: (TurboID) / (Gao-WT)	Abundance Ratio: (Gao-QL) / (TurboID)	Abundance Ratio (log2): (Gao-QL) / (Gao-WT)	Abundance Ratio (log2): (TurboID) / (Gao-WT)	Abundance Ratio (log2): (Gao-QL) / (TurboID)	Abundance Ratio P-Value: (Gao-QL) / (Gao-WT)	Abundance Ratio P-Value: (TurboID) / (Gao-WT)	Abundance Ratio P-Value: (Gao-QL) / (TurboID)	Abundance Ratio Adj. P-Value: (Gao-QL) / (Gao-WT)	Abundance Ratio Adj. P-Value: (TurboID) / (Gao-WT)	Abundance Ratio Adj. P-Value: (Gao-QL) / (TurboID)	Abundance Ratio Variability [%]: (Gao-QL) / (Gao-WT)	Abundance Ratio Variability [%]: (TurboID) / (Gao-WT)	Abundance Ratio Variability [%]: (Gao-QL) / (TurboID)	Abundances (Grouped): Gao-QL	Abundances (Grouped): Gao-WT	Abundances (Grouped): TurboID	Abundances (Grouped) CV [%]: Gao-QL	Abundances (Grouped) CV [%]: Gao-WT	Abundances (Grouped) CV [%]: TurboID	Abundances (Scaled): F1: 127N, Sample, Gao-QL, 1	Abundances (Scaled): F1: 128C, Sample, Gao-QL, 3	Abundances (Scaled): F1: 130N, Sample, Gao-QL, 2	Abundances (Scaled): F1: 126, Sample, Gao-WT, 1	Abundances (Scaled): F1: 127C, Sample, Gao-WT, 3	Abundances (Scaled): F1: 129N, Sample, Gao-WT, 2	Abundances (Scaled): F1: 128N, Sample, TurboID, 1	Abundances (Scaled): F1: 129C, Sample, TurboID, 3	Abundances (Scaled): F1: 131, Sample, TurboID, 2	Abundances (Normalized): F1: 127N, Sample, Gao-QL, 1	Abundances (Normalized): F1: 128C, Sample, Gao-QL, 3	Abundances (Normalized): F1: 130N, Sample, Gao-QL, 2	Abundances (Normalized): F1: 126, Sample, Gao-WT, 1	Abundances (Normalized): F1: 127C, Sample, Gao-WT, 3	Abundances (Normalized): F1: 129N, Sample, Gao-WT, 2	Abundances (Normalized): F1: 128N, Sample, TurboID, 1	Abundances (Normalized): F1: 129C, Sample, TurboID, 3
High	A0A0G2JUA5	AHNAK nucleoprotein OS=Rattus norvegicus OX=10116 GN=Ahnak PE=1 SV=1	0	5378.7	89	360	5356	359	5450	580.8	6.14	0.999	0.657	1.498	0	-0.61	0.58	0.907306	0.24037	0.328272	0.999789	0.863165	0.95464	6.02	3.79	2.18	110.7	115.4	73.9	8.28	14.88	4.43	102.3	120.4	115.6	91.9	120.5	120.5	72.6	79.2	77.1	488033	574000	551253	438255	574852	574479	346093	377558
	Confidence	Annotated Sequence	Modifications	Qvality PEP	Qvality q-value	# PSMs	Master Protein Accessions	Positions in Master Proteins	Modifications in Master Proteins	# Missed Cleavages	Theo. MH+ [Da]	Abundance Ratio: (Gao-QL) / (Gao-WT)	Abundance Ratio: (TurboID) / (Gao-WT)	Abundance Ratio: (Gao-QL) / (TurboID)	Abundance Ratio Adj. P-Value: (Gao-QL) / (Gao-WT)	Abundance Ratio Adj. P-Value: (TurboID) / (Gao-WT)	Abundance Ratio Adj. P-Value: (Gao-QL) / (TurboID)	Abundance Ratio Variability [%]: (Gao-QL) / (Gao-WT)	Abundance Ratio Variability [%]: (TurboID) / (Gao-WT)	Abundance Ratio Variability [%]: (Gao-QL) / (TurboID)	Abundances (Grouped): Gao-QL	Abundances (Grouped): Gao-WT	Abundances (Grouped): TurboID	Abundances (Grouped) CV [%]: Gao-QL	Abundances (Grouped) CV [%]: Gao-WT	Abundances (Grouped) CV [%]: TurboID	Abundances (Scaled): F1: 127N, Sample, Gao-QL, 1	Abundances (Scaled): F1: 128C, Sample, Gao-QL, 3	Abundances (Scaled): F1: 130N, Sample, Gao-QL, 2	Abundances (Scaled): F1: 126, Sample, Gao-WT, 1	Abundances (Scaled): F1: 127C, Sample, Gao-WT, 3	Abundances (Scaled): F1: 129N, Sample, Gao-WT, 2	Abundances (Scaled): F1: 128N, Sample, TurboID, 1	Abundances (Scaled): F1: 129C, Sample, TurboID, 3	Abundances (Scaled): F1: 131, Sample, TurboID, 2	Abundances (Normalized): F1: 127N, Sample, Gao-QL, 1	Abundances (Normalized): F1: 128C, Sample, Gao-QL, 3	Abundances (Normalized): F1: 130N, Sample, Gao-QL, 2	Abundances (Normalized): F1: 126, Sample, Gao-WT, 1	Abundances (Normalized): F1: 127C, Sample, Gao-WT, 3	Abundances (Normalized): F1: 129N, Sample, Gao-WT, 2	Abundances (Normalized): F1: 128N, Sample, TurboID, 1	Abundances (Normalized): F1: 129C, Sample, TurboID, 3	Abundances (Normalized): F1: 131, Sample, TurboID, 2	Abundance: F1: 127N, Sample, Gao-QL, 1	Abundance: F1: 128C, Sample, Gao-QL, 3	Abundance: F1: 130N, Sample, Gao-QL, 2	Abundance: F1: 126, Sample, Gao-WT, 1	Abundance: F1: 127C, Sample, Gao-WT, 3
	High	[K].ADLDVSGPK.[V]	1xTMT6plex [K9]; 1xTMT6plex [N-Term]	0.000702388	9.4366e-05	40	A0A0G2JUA5	A0A0G2JUA5 [899-907]; [1148-1156]; [1276-1284]; [1404-1412]; [1725-1733]; [2202-2210]; [2456-2464]; [2908-2916]; [3036-3044]; [3164-3172]; [3292-3300]; [3418-3426]; [3546-3554]; [3672-3680]; [3800-3808]; [4251-4259]; [4379-4387]		0	1359.79	1.016	0.642	1.461	0.999983	1	1	11.35	4.17	6.53	109.9	117	73	11.46	16.61	5.42	98.9	124.5	115.1	90.4	122.5	122.7	70.8	76.4	78.7	7728.8	9725.6	8990.8	7065.2	9571.3	9588	5532.8	5974	6152.6	5687.4	5318.4	5488	7065.2	4384
	High	[K].ADLDVSGPKVDIDVPDVNIEGPDAK.[L]	2xTMT6plex [K9; K25]; 1xTMT6plex [N-Term]	4.04144e-09	2.36316e-05	2	A0A0G2JUA5	A0A0G2JUA5 [1148-1172]; [1404-1428]; [2202-2226]; [2456-2480]; [2908-2932]; [3036-3060]; [3164-3188]; [3292-3316]; [3418-3442]; [3546-3570]; [3672-3696]; [3800-3824]; [4251-4275]		1	3265.78	1.499	0.508	2.949	0.485129	0.656184	0.0947792	25.78	96.01	60.31	130.1	112.6	57.3	23.52	52.98	47.43	101.4	124.6	161.7	57.6	178.6	107.9	83.1	30	54.8	57.4	70.5	91.5	32.6	101.1	61.1	47.1	17	31	42.2	38.6	55.9	32.6	46.3
	High	[K].ADLDVSGPKVDIDVPDVNIEGPEGK.[L]	2xTMT6plex [K9; K25]; 1xTMT6plex [N-Term]	0.00123565	0.000121471	1	A0A0G2JUA5	A0A0G2JUA5 [1276-1300]		1	3265.78	0.774	1.085	0.713	0.833955	1	0.935879	33.98	58.81	26.24	81.2	105	113.8	11.6	34.85	10.96	72.7	91.6	81	72.4	147.6	104.7	119.9	96.6	113.5	21.2	26.8	23.7	21.2	43.1	30.6	35.1	28.2	33.2	15.6	14.6	14.5	21.2	19.8
	High	[K].ADLDVSGQK.[V]	1xTMT6plex [K9]; 1xTMT6plex [N-Term]	0.000307706	9.4366e-05	22	A0A0G2JUA5	A0A0G2JUA5 [2328-2336]		0	1390.79	1.052	0.639	1.501	0.999983	1	1	11.91	5.68	1.91	112.7	114.3	73	7.51	14.79	3.68	105.6	122.8	115.1	92.9	116.7	124.5	71.3	74.6	76.7	2185	2540.2	2381.4	1922.2	2414.2	2577.1	1474.6	1543.2	1586.5	1607.8	1389.1	1453.6	1922.2	1105.8
	High	[K].ADLDVTGPK.[V]	1xTMT6plex [K9]; 1xTMT6plex [N-Term]	0.000363452	9.4366e-05	16	A0A0G2JUA5	A0A0G2JUA5 [3926-3934]		0	1373.8	0.997	0.642	1.46	0.999983	1	1	9.35	4.09	11.6	109	116.3	74.7	12.38	16.13	3.88	98.5	126.1	110.7	91.9	126.6	118.1	73.2	79.1	75.8	2643.1	3384.5	2971.9	2465	3396	3170.1	1963.5	2121.5	2035	1945	1850.8	1814	2465	1555.5
	High	[K].ADIKTPTVDVTVPEAELSVETPEINIGGK.[G]	2xTMT6plex [K4; K29]; 1xTMT6plex [N-Term]	5.93458e-11	2.36316e-05	4	A0A0G2JUA5	A0A0G2JUA5 [4563-4591]		1	3710.07	0.998	0.474	1.608	0.999983	0.623519	0.790976	45.6	81.26	10.94	119.3	122.6	58.1	19.08	28.7	33.21	123.8	97.1	143.3	79.2	127.3	143.6	83.1	60.4	42.1	153.8	120.6	177.9	98.3	158.1	178.3	103.2	75	52.3	113.1	65.9	108.6	98.3	72.4
	High	[K].ADVDISVPK.[L]	1xTMT6plex [K9]; 1xTMT6plex [N-Term]	0.000898415	0.000121471	9	A0A0G2JUA5	A0A0G2JUA5 [1020-1028]		0	1401.84	1.02	0.611	1.595	0.999983	1	0.997017	1.24	0.86	7.89	116.5	114.2	69.3	8.94	11.19	4.42	102.5	121.3	118.7	99.6	124.5	116.4	70.3	76	70.7	1688	1998.1	1956	1641.2	2051.3	1917.6	1159	1252.9	1164.5	1242.1	1092.7	1193.9	1641.2	939.6
	High	[K].AEAALPSPK.[L]	1xTMT6plex [K9]; 1xTMT6plex [N-Term]	0.000412448	9.4366e-05	11	A0A0G2JUA5	A0A0G2JUA5 [4678-4686]		0	1341.81	0.963	0.645	1.478	0.999983	1	1	3.23	1.49	1.72	109.6	116.2	74.2	7.28	15.27	5.28	104.7	120.8	110.5	92.6	125.4	117.2	73.2	80.8	74.8	2147.3	2477.4	2266.1	1898.9	2571.3	2403.2	1501	1657.4	1533.6	1580.1	1354.7	1383.2	1898.9	1177.8
	High	[R].AEGEIKVPDVELK.[S]	2xTMT6plex [K6; K13]; 1xTMT6plex [N-Term]	0.00022636	6.88574e-05	7	A0A0G2JUA5	A0A0G2JUA5 [838-850]		1	2114.27	1.036	0.713	1.452	0.999983	1	1	2.39	27.44	10.85	115.2	111.2	73.6	10.22	17.77	5.36	102.1	118.7	124.8	86.1	114.6	122.5	75.8	81.7	73.7	595.2	692	728	502.1	668.1	714.4	442.2	476.4	429.9	438	378.4	444.4	502.1	306
	High	[K].AEGPDVAVDLPK.[G]	1xTMT6plex [K12]; 1xTMT6plex [N-Term]	8.02273e-06	2.36316e-05	30	A0A0G2JUA5	A0A0G2JUA5 [2768-2779]		0	1668.96	1.008	0.654	1.431	0.999983	1	1	10.48	8.76	4.2	108.5	116	75.5	12.2	15.92	4.86	99.1	126.5	111.3	91.9	125.5	119.1	71.3	77.5	77.8	3141.4	4008.6	3529	2911.7	3978	3773.2	2259.7	2455.4	2466.6	2311.6	2192.1	2154.1	2911.7	1822.1
	High	[K].AEGPEVDVNLPK.[V]	1xTMT6plex [K12]; 1xTMT6plex [N-Term]	5.48681e-06	2.36316e-05	32	A0A0G2JUA5	A0A0G2JUA5 [759-770]		0	1725.98	1.033	0.634	1.498	0.999983	1	1	1.31	3.04	1.11	109.8	116.4	73.8	10.44	11.78	6.65	101.4	125	113.2	98.2	120	122.5	67.7	76.1	76.1	3076.9	3794.6	3435	2979.9	3642.7	3717.8	2053.6	2309.6	2309.9	2264.2	2075	2096.7	2979.9	1668.5
	High	[K].AEGPEVDVNLQK.[A]	1xTMT6plex [K12]; 1xTMT6plex [N-Term]	2.44709e-06	2.36316e-05	28	A0A0G2JUA5	A0A0G2JUA5 [1518-1529]		0	1756.98	1.041	0.661	1.4	0.999983	1	1	1.68	4.83	0.93	107.5	117	75.5	13.39	13.88	6.76	97.9	127.9	110.8	94.1	121.5	120.5	70	77.7	79.6	1831.6	2391.6	2071.7	1759.3	2271.3	2253.7	1308.3	1453.4	1489.2	1347.8	1307.8	1264.6	1759.3	1040.4
	High	[K].AEGPEVDVNLQK.[A]	1xDeamidated [N/Q]; 1xTMT6plex [K12]; 1xTMT6plex [N-Term]	4.09838e-06	2.36316e-05	4	A0A0G2JUA5	A0A0G2JUA5 [1518-1529]		0	1757.97	1.056	0.646	1.636	0.999983	0.998752	0.853424	6.82	11.54	18.9	117.3	111	71.7	16.69	8.3	3.89	94.5	132.5	118.3	101.6	120	112	77	71.9	72.3	175.8	246.5	219.9	188.9	223.1	208.3	143.3	133.6	134.5	129.3	134.8	134.2	188.9	102.2
	High	[K].AEGPEVDVSLPK.[A]	1xTMT6plex [K12]; 1xTMT6plex [N-Term]	1.00597e-06	2.36316e-05	73	A0A0G2JUA5	A0A0G2JUA5 [1264-1275]; [1392-1403]; [1713-1724]; [2190-2201]; [2316-2327]; [2444-2455]; [3024-3035]; [3152-3163]; [3280-3291]; [3406-3417]; [3534-3545]; [3660-3671]; [3788-3799]; [3914-3925]; [4239-4250]; [4367-4378]		0	1698.97	1.019	0.658	1.536	0.999983	1	1	1.32	9.7	11.12	116	113.8	70.2	12.72	17.93	6.09	97.9	122.9	123.4	87.2	120.6	122.1	71.3	74.4	80.3	8320.1	10447	10489.2	7417.1	10251.4	10385.1	6060.3	6326.5	6828.4	6122.4	5712.9	6402.7	7417.1	4695.5
	High	[K].AESPEVEMNLPK.[A]	1xTMT6plex [K12]; 1xTMT6plex [N-Term]	8.58588e-06	2.36316e-05	25	A0A0G2JUA5	A0A0G2JUA5 [887-898]		0	1801.98	1.019	0.64	1.49	0.999983	1	1	4.95	0.01	4.76	111.2	115.1	73.7	8.68	12.88	7.68	101.7	120.8	114.6	96.6	118.6	124.1	68.2	75.9	79.4	2665.2	3166.5	3003.2	2531.3	3107.7	3253	1788.2	1988.6	2081.7	1961.2	1731.6	1833.2	2531.3	1423.5
	High	[K].AESPEVEMNLPK.[A]	1xOxidation [M8]; 1xTMT6plex [K12]; 1xTMT6plex [N-Term]	6.54532e-06	2.36316e-05	11	A0A0G2JUA5	A0A0G2JUA5 [887-898]		0	1817.97	1.045	0.669	1.534	0.999983	1	1	2.8	4.35	4.59	116.3	111.3	72.3	9.44	12.72	7.51	103.1	119.8	123.6	94	114.6	120.5	69.4	74.5	80.6	956.3	1111.1	1146.4	871.6	1063.2	1118.1	643.5	690.6	747.5	703.7	607.6	699.8	871.6	487
	High	[K].AEYDVSVPK.[V]	1xTMT6plex [K9]; 1xTMT6plex [N-Term]	0.000358645	9.4366e-05	15	A0A0G2JUA5	A0A0G2JUA5 [1462-1470]		0	1465.83	1.036	0.61	1.515	0.999983	1	1	2.08	4.99	10.93	112.9	116.6	70.4	10.05	13.43	4.15	101.2	123.7	115.6	96.3	119.4	125.1	72.1	70.4	76.3	1324.1	1618.7	1512.9	1260.7	1562.8	1637.9	943.6	921.8	998.7	974.3	885.2	923.5	1260.7	715.8
	High	[R].AGAISASGPELEGASHSK.[F]	1xTMT6plex [K18]; 1xTMT6plex [N-Term]	4.67017e-10	2.36316e-05	17	A0A0G2JUA5	A0A0G2JUA5 [228-245]		0	2127.14	1.036	0.624	1.562	0.999983	1	1	8.13	9.64	3.47	118.2	110.9	70.9	5.92	11.15	4.65	107.2	120.2	117.2	103.5	110	128	70.3	68.7	75	1026.9	1151	1122.9	991.4	1053.5	1226.1	673.1	657.8	718.9	755.6	629.4	685.4	991.4	482.5
	High	[R].AGAISASGPELEGASHSKFQVTVPGTK.[V]	2xTMT6plex [K18; K27]; 1xTMT6plex [N-Term]	0.0185256	0.00206029	1	A0A0G2JUA5	A0A0G2JUA5 [228-254]		1	3313.84	0.958	0.506	1.893	0.999983	0.65136	0.590636	35.44	98.87	80.56	128.9	113.6	57.5	20.55	43.4	69.29	108.1	136.8	91.2	82.4	177	95.3	125.1	35.9	48.2	25.5	32.3	21.6	19.5	41.8	22.5	29.5	8.5	11.4	18.8	17.7	13.2	19.5	19.1
	High	[K].ANIDVSGPK.[M]	1xTMT6plex [K9]; 1xTMT6plex [N-Term]	0.000309764	9.4366e-05	13	A0A0G2JUA5	A0A0G2JUA5 [1530-1538]		0	1358.8	0.969	0.654	1.472	0.999983	1	1	0.82	7.17	0.29	110.4	114.6	75	8.7	12.2	6.6	101.3	120.5	113.8	97.9	124.4	118.2	68.9	77.6	77.3	1741.3	2070.9	1956.6	1683.1	2138.1	2031.3	1185	1334.3	1329	1281.3	1132.5	1194.3	1683.1	979.3
	High	[K].ANIDVSGPK.[M]	1xDeamidated [N2]; 1xTMT6plex [K9]; 1xTMT6plex [N-Term]	0.000500239	9.4366e-05	20	A0A0G2JUA5	A0A0G2JUA5 [1530-1538]		0	1359.79	1.044	0.654	1.434	0.999983	1	1	4.91	15.83	2.44	111.1	118.8	70.2	12.73	16.19	8.49	98.7	127.6	114.2	91.5	122.2	123.8	68.8	72.2	81	2297.6	2969.7	2659.3	2129.9	2844.2	2883	1601.7	1680.1	1884.8	1690.7	1623.9	1623.2	2129.9	1302.7
	High	[K].APAVDLK.[G]	1xTMT6plex [K7]; 1xTMT6plex [N-Term]	0.0686717	0.00650497	5	A0A0G2JUA5	A0A0G2JUA5 [1477-1483]		0	1171.75	1.049	0.697	1.447	0.999983	1	1	3.95	6.56	4.37	112.3	110.6	77.1	8.16	9.48	4.07	103.2	121.4	114.5	98.3	112.7	118.5	73.5	78.6	79.2	582.2	685.3	646.3	554.8	636.1	669	414.6	443.6	446.7	428.4	374.8	394.5	554.8	291.4
	High	[K].APAVDLKGPK.[V]	2xTMT6plex [K7; K10]; 1xTMT6plex [N-Term]	0.000922628	0.000121471	4	A0A0G2JUA5	A0A0G2JUA5 [1477-1486]		1	1683.08	1.234	0.567	1.544	0.572227	0.95284	0.999083	15.44	55.56	3.97	116.6	116.1	67.3	16.62	17.24	27.66	120.3	107.1	147.8	88.3	122.3	119.8	80	69.4	45.1	653.4	581.8	803.1	479.5	664.7	650.8	434.9	376.9	244.8	480.8	318.2	490.2	479.5	304.5
	High	[K].ASGCDVK.[V]	1xCarbamidomethyl [C4]; 1xTMT6plex [K7]; 1xTMT6plex [N-Term]	0.0121288	0.00136928	12	A0A0G2JUA5	A0A0G2JUA5 [5073-5079]		0	1194.66	0.988	0.659	1.439	0.999983	1	1	6.23	4.77	1.4	109.1	115	75.8	7.26	11.87	3.47	104.1	120.3	111.4	96.9	121.7	117.5	73	77.7	77.4	1235.3	1427.9	1322.6	1149.6	1444.6	1394.4	866.6	922.5	919.1	909	780.8	807.3	1149.6	661.7
	High	[R].DDGVFVQEVMQNSPAAR.[T]	1xTMT6plex [N-Term]	7.13171e-08	2.36316e-05	18	A0A0G2JUA5	A0A0G2JUA5 [30-46]		0	2092.03	1.06	0.642	1.508	0.999983	1	0.987366	12.29	1.92	7.9	118.2	110.7	71.1	8.55	13.26	9.06	104.8	124.4	115.7	98.9	108.4	127.9	69.5	69.5	81	511.7	607.4	564.9	482.8	529.3	624.6	339.4	339.7	395.7	376.5	332.2	344.8	482.8	242.4
	High	[R].DDGVFVQEVMQNSPAAR.[T]	1xDeamidated [Q/N]; 1xTMT6plex [N-Term]	1.1759e-06	2.36316e-05	4	A0A0G2JUA5	A0A0G2JUA5 [30-46]		0	2093.02	0.994	0.595	1.775	0.999983	0.839729	0.677565	8.78	37.47	28.76	117.1	117.9	65	8.83	19.68	23.02	106.6	124.7	108.3	100.9	144.6	109	60.1	58.9	86.8	61.8	72.3	62.8	58.5	83.9	63.2	34.8	34.1	50.3	45.5	39.5	38.3	58.5	38.4
	High	[R].DDGVFVQEVMQNSPAAR.[T]	1xOxidation [M10]; 1xTMT6plex [N-Term]	8.62412e-08	2.36316e-05	16	A0A0G2JUA5	A0A0G2JUA5 [30-46]		0	2108.03	1.016	0.718	1.426	0.999983	1	0.99924	1.99	2.04	3.22	111.1	110.9	78	4.83	8.22	8.79	107.8	111.6	118.6	99.2	111.4	116.8	71.3	78.3	85	392.5	406.4	431.6	361.3	405.6	425	259.5	285.1	309.5	288.8	222.2	263.5	361.3	185.8
	High	[K].DIDISSPEFMIK.[I]	1xTMT6plex [K12]; 1xTMT6plex [N-Term]	2.08758e-05	2.36316e-05	5	A0A0G2JUA5	A0A0G2JUA5 [173-184]		0	1853.01	0.952	0.639	1.639	0.999983	0.989675	0.924663	16.01	6.02	5.98	110.4	115.6	73.9	9.98	8.29	14.88	102.1	123.7	108.4	107.3	113.5	126.1	62.3	72.6	84	249.7	302.6	265	262.3	277.5	308.3	152.4	177.5	205.5	183.8	165.5	161.7	262.3	127.1
	High	[K].DIDISSPEFMIK.[I]	1xOxidation [M10]; 1xTMT6plex [K12]; 1xTMT6plex [N-Term]	3.42389e-05	2.36316e-05	3	A0A0G2JUA5	A0A0G2JUA5 [173-184]		0	1869.01	1.047	0.66	1.589	0.999983	0.987275	0.935495	24.63	0.24	24.35	107.4	116	76.6	17.79	14.91	22.17	98.9	135.1	102.5	94.4	110.6	127.5	62.2	73	95.7	182.3	249	188.9	174.1	203.9	235	114.7	134.6	176.4	134.1	136.2	115.3	174.1	93.4
	High	[R].EFSAPSTPTGTLEFAGGEGK.[G]	1xTMT6plex [K20]; 1xTMT6plex [N-Term]	1.83072e-10	2.36316e-05	6	A0A0G2JUA5	A0A0G2JUA5 [5355-5374]		0	2441.26	0.935	0.692	1.4	0.999983	0.999757	0.997017	6.84	5.27	29.31	107.2	114	78.8	21.62	4.58	14.07	97	141.6	101.6	103.8	108	113.7	69.3	74.7	90.5	272	397	284.9	291	302.7	318.8	194.4	209.4	253.7	200.2	217.1	173.9	291	138.7
	High	[K].EGDQIVGATIYFDNLQSGEVTQLLNTMGHHTVGLK.[L]	1xTMT6plex [K35]; 1xTMT6plex [N-Term]	2.54228e-08	2.36316e-05	3	A0A0G2JUA5	A0A0G2JUA5 [52-86]		0	4244.21	0.591	0.336	2.669	0.185402	0.21652	0.182745	18.98	54.64	50.52	119.2	135.3	45.4	36.84	36.14	39.02	154.9	72.7	108.4	109.2	123	206.9	58	41.3	25.6	153.2	71.8	107.2	107.9	121.6	204.6	57.4	40.8	25.3	112.7	39.3	65.4	107.9	55.7
	High	[R].EGVKDIDISSPEFMIK.[I]	2xTMT6plex [K4; K16]; 1xTMT6plex [N-Term]	2.10773e-06	2.36316e-05	6	A0A0G2JUA5	A0A0G2JUA5 [169-184]		1	2495.4	1.003	0.608	1.649	0.999983	1	0.971493	2.94	10.69	1.67	115.2	114.9	69.9	5.85	9.93	2.61	107.1	114.9	120.4	104.7	114.6	127.6	68.7	69.7	72.2	714.4	766.4	803	698.5	764.2	851.2	457.9	464.9	481.7	525.7	419.1	490.2	698.5	350
	High	[R].EGVKDIDISSPEFMIK.[I]	1xOxidation [M14]; 2xTMT6plex [K4; K16]; 1xTMT6plex [N-Term]	2.33357e-06	2.36316e-05	4	A0A0G2JUA5	A0A0G2JUA5 [169-184]		1	2511.4	0.994	0.629	1.604	0.999983	0.995908	0.963383	0.98	0.06	0.44	114.1	114.8	71.1	4.04	5.21	5.38	109.9	113.2	119	108.7	113.9	120.6	68.3	70.6	75.8	498.9	513.7	540.2	493.3	517	547.2	310.1	320.3	344.1	367.1	280.9	329.7	493.3	236.8
	High	[R].ELLLPNWQGSGSHGLTIAQR.[D]	1xTMT6plex [N-Term]	5.79078e-09	2.36316e-05	14	A0A0G2JUA5	A0A0G2JUA5 [10-29]		0	2406.31	0.957	0.607	1.577	0.999983	0.97966	0.977886	10.15	14.82	0.13	112	117	71	9.43	17.3	4.76	106.7	106.9	125.3	100.5	111.7	139.9	67.7	67.8	73.5	447.2	448	524.9	421.1	468.3	586.3	283.8	284.1	308.1	329.1	245	320.4	421.1	214.5
	High	[R].ELLLPNWQGSGSHGLTIAQR.[D]	1xDeamidated [N/Q]; 1xTMT6plex [N-Term]	3.76842e-08	2.36316e-05	6	A0A0G2JUA5	A0A0G2JUA5 [10-29]		0	2407.29	0.932	1.259	0.739	0.999983	1	0.980407	9.88	0.11	9.77	87.5	94.1	118.4	13.64	1.1	19.23	89.6	108.6	84.1	96.1	98.1	96.3	121.1	84.9	121.3	73.1	88.6	68.6	78.4	80	78.6	98.8	69.2	98.9	53.8	48.4	41.9	78.4	36.6
	High	[R].EVGVDVNFPNVEANVQAGAGEGELEESAVK.[L]	1xTMT6plex [K30]; 1xTMT6plex [N-Term]	3.78417e-10	2.36316e-05	102	A0A0G2JUA5	A0A0G2JUA5 [5244-5273]		0	3515.79	0.997	0.615	1.534	0.999983	1	1	8.41	6.06	25.35	114.4	112.1	73.5	12.66	12.85	6.36	96.8	123.8	118.5	97.1	116.1	125.7	76.1	68.6	77.2	628.3	803.5	769.1	630.4	753.7	815.5	493.9	445	501.2	462.3	439.4	469.4	630.4	345.2
	High	[R].EVGVDVNFPNVEANVQAGAGEGELEESAVK.[L]	1xDeamidated [N/Q]; 1xTMT6plex [K30]; 1xTMT6plex [N-Term]	4.66044e-09	2.36316e-05	31	A0A0G2JUA5	A0A0G2JUA5 [5244-5273]		0	3516.77	1.084	0.799	1.398	0.999983	1	0.966507	16.66	4.5	2.1	110.6	102.3	87	6.79	11.99	11.99	105.2	118.7	106.4	97.1	98.5	119.5	75.3	83.8	95.5	63.9	72.1	64.6	58.9	59.8	72.6	45.7	50.8	58	47	39.4	39.4	58.9	27.4
	High	[R].EVGVDVNFPNVEANVQAGAGEGELEESAVK.[L]	2xDeamidated [N10; N14]; 1xTMT6plex [K30]; 1xTMT6plex [N-Term]	0.00455804	0.000674529	2	A0A0G2JUA5	A0A0G2JUA5 [5244-5273]		0	3517.76	1.31	1.059	1.532	0.886194	1	0.894694	8.81	24.46	8.03	118.8	96.4	84.8	10.34	24.35	30.28	107.8	132.8	121.5	63.1	101.3	98.6	66.8	86.6	121.6	25.1	30.9	28.3	14.7	23.6	23	15.6	20.2	28.3	18.5	16.9	17.3	14.7	10.8
	High	[R].EVGVDVNFPNVEANVQAGAGEGELEESAVK.[L]	3xDeamidated [N7; N10; N14]; 1xTMT6plex [K30]; 1xTMT6plex [N-Term]	0.000276574	9.4366e-05	1	A0A0G2JUA5	A0A0G2JUA5 [5244-5273]		0	3518.74
	High	[K].FEGPGVSLK.[G]	1xTMT6plex [K9]; 1xTMT6plex [N-Term]	0.00115638	0.000121471	9	A0A0G2JUA5	A0A0G2JUA5 [4847-4855]		0	1391.83	0.962	0.682	1.411	0.999983	1	1	3.55	10.23	0.54	109.2	113.5	77.4	8.99	13.22	3.13	102.8	121.8	107.3	99.9	129.7	111.5	73.2	77.8	76	1806.6	2140.9	1884.9	1754.5	2278.3	1959	1285.3	1367.9	1336.1	1329.4	1170.7	1150.6	1754.5	1043.6
	High	[K].FEGPGVSLKGPGVDLPSVDLSLPK.[V]	2xTMT6plex [K9; K24]; 1xTMT6plex [N-Term]	1.66215e-06	2.36316e-05	5	A0A0G2JUA5	A0A0G2JUA5 [4847-4870]		1	3095.8	0.902	0.614	1.399	0.999983	0.972952	1	15.01	56.27	6.89	104.1	121.4	74.4	10.53	28.17	13.16	108.5	103.7	126.3	78.4	126.6	140	77.6	77.7	61.2	404.9	386.9	471.1	292.5	472.3	522.2	289.5	290.1	228.4	298	211.6	287.6	292.5	216.3
	High	[K].FGFGAKSPK.[A]	2xTMT6plex [K6; K9]; 1xTMT6plex [N-Term]	0.0454263	0.00479548	1	A0A0G2JUA5	A0A0G2JUA5 [4554-4562]		1	1626	0.683	0.725	0.994	0.518974	0.977179	1	18.44	27.46	8.03	95.1	118.8	86.1	25.75	32.4	6.34	128	78.4	91.9	77.1	114.8	151.2	82.9	83.2	92.5	92.3	56.5	66.3	55.6	82.7	109	59.7	60	66.7	67.9	30.9	40.5	55.6	37.9
	High	[K].FGMPGFK.[A]	1xOxidation [M3]; 1xTMT6plex [K7]; 1xTMT6plex [N-Term]	0.00555722	0.000720282	2	A0A0G2JUA5	A0A0G2JUA5 [880-886]		0	1257.71	1.014	0.591	1.427	0.999983	0.902695	0.972936	0.74	12.65	1.34	103.9	124.4	71.7	16.84	15.7	3.13	98.2	103.5	133.1	96.4	124	131.3	68.8	73.2	71.5	89.7	94.6	121.6	88	113.3	119.9	62.9	66.9	65.3	66	51.7	74.2	88	51.9
	High	[K].FGTFGGLGSK.[S]	1xTMT6plex [K10]; 1xTMT6plex [N-Term]	0.000124531	2.36316e-05	6	A0A0G2JUA5	A0A0G2JUA5 [5382-5391]		0	1428.83	1.043	0.719	1.376	0.999983	1	1	13.24	2.67	20.03	113.6	108.9	77.5	17.66	3.96	5.89	89.3	127.5	116.2	104.4	112.3	111.4	75.1	79.3	84.5	711.9	1016.1	925.7	831.7	894.5	887.7	598.3	632.2	673	523.8	555.7	565	831.7	409.7
	High	[K].FGTFGGLGSKSK.[G]	2xTMT6plex [K10; K12]; 1xTMT6plex [N-Term]	0.00544782	0.000720282	1	A0A0G2JUA5	A0A0G2JUA5 [5382-5393]		1	1873.12	1.088	0.746	1.377	0.999983	0.994837	0.958095	60.85	49.58	8.85	96.3	124.5	79.1	22.56	38.12	14.3	97	136.5	91.7	62.9	125.4	143	70.4	93.5	79.7	39.1	55	37	25.3	50.5	57.6	28.4	37.7	32.1	28.8	30.1	22.6	25.3	23.2
	High	[K].FGVSAGLEGQIPEGGLNVSAPEFSVGHK.[G]	1xTMT6plex [K28]; 1xTMT6plex [N-Term]	2.02267e-09	2.36316e-05	13	A0A0G2JUA5	A0A0G2JUA5 [316-343]		0	3241.73	1.049	0.673	1.473	0.999983	1	1	1.28	4.81	8.28	114.7	109.4	75.9	5.75	8.85	5.85	106.2	115.5	118.8	100.5	110.1	119.9	76.4	71.8	80.7	812.5	883.3	908.9	768.3	842.4	917.4	584.4	549	617.2	597.9	483	554.8	768.3	385.9
	High	[R].FKLPKFNFSGSK.[V]	3xTMT6plex [K2; K5; K12]; 1xTMT6plex [N-Term]	7.50709e-05	2.36316e-05	1	A0A0G2JUA5	A0A0G2JUA5 [2631-2642]		2	2316.42	0.651	0.727	1.371	0.36913	0.997052	0.984759	29.12	22.98	51.34	98.5	129.6	71.9	18.95	42.02	20.85	120	82.6	96.5	72	126.9	177.4	61.9	92.2	70.4	86.3	59.4	69.4	51.8	91.3	127.6	44.5	66.3	50.7	63.5	32.5	42.4	51.8	41.8
	High	[K].FKMPDLHLK.[A]	2xTMT6plex [K2; K9]; 1xTMT6plex [N-Term]	0.000458785	9.4366e-05	2	A0A0G2JUA5	A0A0G2JUA5 [4153-4161]		1	1816.11	0.957	0.64	1.388	0.999983	1	1	11.47	19.14	7.52	109.3	114.3	76.4	4.71	14	10.31	104.2	113.2	113	96.4	127.5	118.1	79	81.6	66.9	744.2	809	807.6	688.6	911	844.1	564.6	582.7	478.2	547.6	442.4	493	688.6	417.3
	High	[K].FKMPDLHLK.[A]	1xOxidation [M3]; 2xTMT6plex [K2; K9]; 1xTMT6plex [N-Term]	0.0291024	0.00340034	3	A0A0G2JUA5	A0A0G2JUA5 [4153-4161]		1	1832.11	1.097	0.658	1.431	0.949156	1	1	9.46	23.05	21.04	108.3	115.9	75.7	9.94	17.44	13.8	106.9	105.4	125.5	91.6	130.5	114.4	74.7	85.8	65.1	843.7	831.8	990.5	723	1030.3	902.9	589.7	677.5	513.9	620.8	454.9	604.6	723	471.9
	High	[K].FKMPDMHFK.[A]	2xTMT6plex [K2; K9]; 1xTMT6plex [N-Term]	0.000423574	9.4366e-05	8	A0A0G2JUA5	A0A0G2JUA5 [1627-1635]; [1829-1837]; [1896-1904]; [1963-1971]; [2037-2045]		1	1868.05	0.993	0.601	1.584	0.999983	1	1	6.52	14.54	21.71	112.7	116.1	71.2	7.97	12.14	7.57	103.2	117.4	120	98.3	123.5	120.9	76.5	74.2	66.1	1155.6	1314.9	1343.7	1100.4	1382.7	1353.4	857	830.3	740.2	850.4	719.1	820.2	1100.4	633.3
	High	[K].FKMPDMHFK.[A]	1xOxidation [M]; 2xTMT6plex [K2; K9]; 1xTMT6plex [N-Term]	0.000370784	9.4366e-05	10	A0A0G2JUA5	A0A0G2JUA5 [1627-1635]; [1829-1837]; [1896-1904]; [1963-1971]; [2037-2045]		1	1884.05	0.999	0.627	1.452	0.999983	1	1	14.31	10.6	4.84	110.3	118.1	71.6	7.96	16.61	4.74	103.7	113.7	121.7	91	124.8	121.8	73.8	78.3	71.3	1542.9	1691.3	1810.1	1353.6	1855.9	1811.4	1098.2	1164.5	1060.7	1135.4	924.9	1104.9	1353.6	850.1
	High	[K].FKMPDMHFK.[A]	2xOxidation [M3; M6]; 2xTMT6plex [K2; K9]; 1xTMT6plex [N-Term]	0.0201117	0.00227873	3	A0A0G2JUA5	A0A0G2JUA5 [1627-1635]; [1829-1837]; [1896-1904]; [1963-1971]; [2037-2045]		1	1900.04	1.02	0.64	1.55	0.999983	0.944974	0.923356	14.82	11.05	7.04	119.2	110.2	70.5	12.43	13.28	5.7	101.1	117.9	129.9	99.2	128.5	109	68.5	76.1	69.7	123	143.4	158	120.6	156.2	132.6	83.3	92.5	84.8	90.5	78.4	96.4	120.6	71.5
	High	[K].FKMPDMHFKAPK.[I]	3xTMT6plex [K2; K9; K12]; 1xTMT6plex [N-Term]	0.000180255	2.36316e-05	1	A0A0G2JUA5	A0A0G2JUA5 [1627-1638]; [1829-1840]; [1896-1907]; [1963-1974]; [2037-2048]		2	2393.4	0.41	0.534	1.031	0.00110793	0.715581	1	19.27	50.78	50.53	78.3	144.5	77.2	61.13	39.77	1.12	160.4	49.9	74.5	76.9	137.4	181.5	73.8	73.4	72.2	121.2	37.7	56.2	58.1	103.8	137.1	55.7	55.5	54.5	89.2	20.6	34.3	58.1	47.6
	High	[K].FKMPDMHIK.[A]	2xTMT6plex [K2; K9]; 1xTMT6plex [N-Term]	0.000468036	9.4366e-05	2	A0A0G2JUA5	A0A0G2JUA5 [4019-4027]		1	1834.07	0.969	0.669	1.355	0.999983	1	1	10.11	31.63	12.79	109	115.4	75.6	9.37	15.63	14.32	98.4	114.7	117.6	93.5	126.5	121.4	79.5	84.6	63.8	490.7	571.8	586.2	465.8	630.5	605.1	396.2	421.9	317.8	361.1	312.7	357.8	465.8	288.8
	High	[K].FKMPDMHIK.[A]	1xOxidation [M]; 2xTMT6plex [K2; K9]; 1xTMT6plex [N-Term]	0.0055205	0.000720282	8	A0A0G2JUA5	A0A0G2JUA5 [4019-4027]		1	1850.06	0.999	0.644	1.421	0.999983	1	1	21.15	11.02	13.95	109.2	116.1	74.7	4.57	18.19	10.19	106.2	109.3	116.1	91.1	131.9	116.2	74.7	84.9	69.6	1530.4	1575.2	1672.7	1312.8	1900.3	1673.6	1076.8	1223.4	1002.9	1126.2	861.4	1021	1312.8	870.4
	High	[K].FKMPDMNIK.[A]	2xTMT6plex [K2; K9]; 1xTMT6plex [N-Term]	0.000818542	0.000121471	9	A0A0G2JUA5	A0A0G2JUA5 [2104-2112]		1	1811.05	0.956	0.601	1.463	0.999983	1	1	9.06	23.14	11.04	111.3	116.4	72.3	8.01	22.48	5.55	97.2	113.2	110.7	95.5	149	115.7	71.8	77.4	69.5	899.8	1047.4	1023.9	883.6	1378.3	1070.9	664.5	716	643.2	662.1	572.8	625	883.6	631.3
	High	[K].FKMPDMNIK.[A]	1xOxidation [M]; 2xTMT6plex [K2; K9]; 1xTMT6plex [N-Term]	0.000223352	6.88574e-05	11	A0A0G2JUA5	A0A0G2JUA5 [2104-2112]		1	1827.05	0.973	0.677	1.401	0.999983	1	1	8.1	24.75	4	109.3	118.4	72.3	6.47	15.65	10.36	104.9	113.1	119.4	92.1	122.6	122.7	74.9	83	67.4	1500.8	1618.1	1708.5	1318.6	1753.8	1755.9	1071.4	1187.1	964.6	1104.4	884.9	1042.9	1318.6	803.3
	High	[K].FKMPDMNIK.[A]	2xOxidation [M3; M6]; 2xTMT6plex [K2; K9]; 1xTMT6plex [N-Term]	0.102376	0.00909642	1	A0A0G2JUA5	A0A0G2JUA5 [2104-2112]		1	1843.04
	High	[K].FKMPDMNIKAPK.[I]	3xTMT6plex [K2; K9; K12]; 1xTMT6plex [N-Term]	0.000235625	6.88574e-05	1	A0A0G2JUA5	A0A0G2JUA5 [2104-2115]		2	2336.4	0.559	0.47	1.189	0.184265	0.614903	1	2.12	40.44	13.08	102.5	128.8	68.7	24.83	28.68	33.75	113	96.3	67.7	101.5	174.8	121.1	104.2	64.6	56.9	120	102.3	71.8	107.7	185.7	128.5	110.7	68.6	60.4	88.3	55.9	43.9	107.7	85
	High	[K].FKMPDVHFK.[T]	2xTMT6plex [K2; K9]; 1xTMT6plex [N-Term]	0.000251904	9.4366e-05	2	A0A0G2JUA5	A0A0G2JUA5 [4079-4087]		1	1836.08	1.128	0.586	1.521	0.999983	0.851569	0.891221	9.79	7.5	21.47	117.3	104	78.7	7.87	22.73	16.91	105.5	122.4	119.9	87.7	137.4	106.3	81.1	80.5	59.2	74.9	86.9	85.1	62.2	97.5	75.4	57.6	57.1	42.1	55.1	47.5	51.9	62.2	44.7
	High	[K].FKMPEINIK.[A]	2xTMT6plex [K2; K9]; 1xTMT6plex [N-Term]	0.00369436	0.000612679	7	A0A0G2JUA5	A0A0G2JUA5 [4409-4417]		1	1807.11	0.993	0.67	1.482	0.999983	1	1	10.54	19.53	8.39	107.6	116	76.4	9.4	15.57	6.8	100.1	120.9	112.2	91.3	121.7	120.9	79.6	81.6	71.6	1217.2	1470	1363.3	1110.1	1479.9	1470.1	967.5	991.8	870.6	895.7	803.8	832.2	1110.1	677.9
	High	[K].FKMPEINIK.[A]	1xDeamidated [N7]; 2xTMT6plex [K2; K9]; 1xTMT6plex [N-Term]	0.0115642	0.00130156	3	A0A0G2JUA5	A0A0G2JUA5 [4409-4417]		1	1808.1	1.053	0.748	1.408	0.999983	1	0.997017	9.05	24.16	3.43	115.4	111	73.6	7.73	17.77	12.14	105.4	121.5	120.1	85.7	115.4	121.4	76.6	86.3	67.6	314	362.1	357.8	255.5	343.9	361.9	228.2	257.1	201.6	231	198	218.4	255.5	157.5
	High	[K].FKMPEINIK.[A]	1xOxidation [M3]; 2xTMT6plex [K2; K9]; 1xTMT6plex [N-Term]	0.00386773	0.000627691	4	A0A0G2JUA5	A0A0G2JUA5 [4409-4417]		1	1823.11	1.027	0.744	1.375	0.999983	1	1	0.59	11.78	4.55	113.4	110.4	76.1	8.54	12.93	6.89	101.5	119.1	116.8	91.2	116.4	113.7	76.1	86.7	78.4	655.9	770.1	755.1	589.5	752.6	735	492.1	560.1	506.8	482.6	421.2	460.9	589.5	344.7
	High	[K].FKMPEMHFK.[A]	2xTMT6plex [K2; K9]; 1xTMT6plex [N-Term]	0.000186403	2.36316e-05	5	A0A0G2JUA5	A0A0G2JUA5 [1050-1058]; [1306-1314]		1	1882.07	1.053	0.575	1.773	0.999983	1	0.937249	5.77	1.03	4.93	118.3	112.3	69.4	5.49	10.68	4.19	111.9	124.8	120.1	99.4	123.2	114	70.7	70.4	65.6	748.8	835.2	803.6	665.6	824.9	762.8	473.2	471.2	438.8	551	456.7	490.5	665.6	377.8
	High	[K].FKMPEMHFK.[A]	1xOxidation [M]; 2xTMT6plex [K2; K9]; 1xTMT6plex [N-Term]	2.54111e-05	2.36316e-05	7	A0A0G2JUA5	A0A0G2JUA5 [1050-1058]; [1306-1314]		1	1898.06	0.956	0.66	1.439	0.999983	0.998752	0.999551	6.4	10.13	5.23	109.5	117.8	72.8	4.23	15.04	5.08	106.3	112.4	115.5	92.6	122.7	120.9	73.9	81	74.7	511.7	541.1	556.2	446.1	590.7	582.1	355.7	389.9	359.7	376.5	295.9	339.5	446.1	270.6
	High	[K].FKMPEMHFKAPK.[MI]	1xOxidation [M3]; 3xTMT6plex [K2; K9; K12]; 1xTMT6plex [N-Term]	0.0907897	0.00809011	1	A0A0G2JUA5	A0A0G2JUA5 [1050-1061]; [1306-1317]		2	2423.41	0.387	0.636	0.916	0.000216516	0.952807	1	49.5	59.08	75.01	68	147.1	84.9	64.47	50.19	11.54	153.8	50.6	60.4	71.3	130.8	208.3	75.5	83.2	66	225.1	74.1	88.5	104.4	191.5	304.9	110.5	121.9	96.6	165.6	40.5	54	104.4	87.7
	High	[K].FKMPEMNIK.[APT]	2xTMT6plex [K2; K9]; 1xTMT6plex [N-Term]	0.000135924	2.36316e-05	25	A0A0G2JUA5	A0A0G2JUA5 [1178-1186]; [1434-1442]; [2232-2240]; [2358-2366]; [2486-2494]; [2810-2818]; [2938-2946]; [3066-3074]; [3194-3202]; [3322-3330]; [3448-3456]; [3576-3584]; [3702-3710]; [3830-3838]; [3956-3964]; [4281-4289]		1	1825.07	0.966	0.637	1.516	0.999983	1	1	1.13	12.94	11.72	111.8	115.7	72.5	7.89	17.43	2.75	102.9	116.9	119.5	89.2	121	124.6	75.7	77.1	73	3515.4	3993.3	4082	3048.6	4132.9	4256.9	2587.4	2633.8	2495.1	2586.9	2183.7	2491.7	3048.6	1893
	High	[K].FKMPEMNIK.[APT]	1xDeamidated [N7]; 2xTMT6plex [K2; K9]; 1xTMT6plex [N-Term]	2.39072e-05	2.36316e-05	11	A0A0G2JUA5	A0A0G2JUA5 [1178-1186]; [1434-1442]; [2232-2240]; [2358-2366]; [2486-2494]; [2810-2818]; [2938-2946]; [3066-3074]; [3194-3202]; [3322-3330]; [3448-3456]; [3576-3584]; [3702-3710]; [3830-3838]; [3956-3964]; [4281-4289]		1	1826.05	1.001	0.641	1.561	0.999983	1	1	7.14	32.59	8.25	114.9	114.8	70.3	5.92	17.66	7.4	108.2	119.9	120.3	89.3	119.8	126.2	73.4	76.8	66.3	1614.1	1788.9	1794.6	1332.1	1787	1883.5	1094.6	1145.7	989.4	1187.8	978.2	1095.4	1332.1	818.5
	High	[K].FKMPEMNIK.[APT]	1xOxidation [M]; 2xTMT6plex [K2; K9]; 1xTMT6plex [N-Term]	0.000446735	9.4366e-05	51	A0A0G2JUA5	A0A0G2JUA5 [1178-1186]; [1434-1442]; [2232-2240]; [2358-2366]; [2486-2494]; [2810-2818]; [2938-2946]; [3066-3074]; [3194-3202]; [3322-3330]; [3448-3456]; [3576-3584]; [3702-3710]; [3830-3838]; [3956-3964]; [4281-4289]		1	1841.06	0.95	0.655	1.393	0.999983	1	1	6.07	16.12	0.65	111.1	117.3	71.6	6.44	17.57	7.51	102.9	115.2	115.4	89.9	126.3	121.6	74.2	82.7	71.8	5057	5660.9	5672.6	4418.2	6205.7	5974	3646.4	4064.1	3528.7	3721.3	3095.6	3462.5	4418.2	2842.5
	High	[K].FKMPEMNIK.[APT]	2xOxidation [M3; M6]; 2xTMT6plex [K2; K9]; 1xTMT6plex [N-Term]	0.00458816	0.000674529	12	A0A0G2JUA5	A0A0G2JUA5 [1178-1186]; [1434-1442]; [2232-2240]; [2358-2366]; [2486-2494]; [2810-2818]; [2938-2946]; [3066-3074]; [3194-3202]; [3322-3330]; [3448-3456]; [3576-3584]; [3702-3710]; [3830-3838]; [3956-3964]; [4281-4289]		1	1857.06	1.019	0.675	1.418	0.999983	0.993798	0.986297	14.58	1.7	11.32	111.2	113.2	75.6	10.37	19.77	12.2	97.5	114.8	119.1	87.1	130.1	116.9	68.7	87.8	78	146.2	172.3	178.7	130.7	195.1	175.4	103.1	131.7	117	107.6	94.2	109.1	130.7	89.4
	High	[K].FKMPEMNIKAPK.[I]	3xTMT6plex [K2; K9; K12]; 1xTMT6plex [N-Term]	5.48681e-06	2.36316e-05	3	A0A0G2JUA5	A0A0G2JUA5 [1178-1189]; [2232-2243]; [2358-2369]; [2810-2821]; [2938-2949]; [3066-3077]; [3194-3205]; [3322-3333]; [3448-3459]; [3576-3587]; [3702-3713]; [3830-3841]; [3956-3967]; [4281-4292]		2	2350.42	0.406	0.342	1.307	0.000995112	0.396606	1	23.86	41.56	7.38	77.6	156.9	65.5	48.77	46.35	43.56	140.8	77.8	55	67.2	191.7	157.3	102.6	65.6	42.1	302.7	167.2	118.2	144.4	412	338	220.6	141.1	90.4	222.8	91.4	72.1	144.4	188.7
	High	[K].FKMPEMNIKPQK.[I]	3xTMT6plex [K2; K9; K12]; 1xTMT6plex [N-Term]	2.6189e-06	2.36316e-05	4	A0A0G2JUA5	A0A0G2JUA5 [1434-1445]		1	2407.44	1.022	0.654	1.44	0.999983	0.999757	0.994197	9.54	19.88	13.69	105	122	73	12.29	13.88	12.53	105.3	104.6	129	96.8	122.4	126.3	73.2	80.1	62.2	367.7	365.3	450.4	338.1	427.2	440.7	255.4	279.5	217.2	270.6	199.7	274.9	338.1	195.7
	High	[K].FKMPEMNIKPQK.[I]	1xDeamidated [N7]; 3xTMT6plex [K2; K9; K12]; 1xTMT6plex [N-Term]	0.0627956	0.00608864	1	A0A0G2JUA5	A0A0G2JUA5 [1434-1445]		1	2408.42	1.107	0.747	1.609	0.99402	1	0.927305	21.15	2.99	7.74	115.3	105.7	79	10.45	16.65	8.38	111.1	128.8	105.8	100.4	101.9	133.4	76.6	76.1	65.8	139.1	161.2	132.4	125.6	127.5	166.9	95.8	95.2	82.3	102.3	88.2	80.8	125.6	58.4
	High	[K].FKMPEMNIKPQK.[I]	1xDeamidated [N7]; 1xOxidation [M3]; 3xTMT6plex [K2; K9; K12]; 1xTMT6plex [N-Term]	0.0266269	0.00298961	1	A0A0G2JUA5	A0A0G2JUA5 [1434-1445]		1	2424.42
	High	[K].FKMPEMNIKTPK.[I]	3xTMT6plex [K2; K9; K12]; 1xTMT6plex [N-Term]	0.000152392	2.36316e-05	1	A0A0G2JUA5	A0A0G2JUA5 [2486-2497]		2	2380.43	0.463	0.347	1.517	0.0253121	0.220088	0.941727	1.98	21.62	0.91	87.5	155.2	57.3	41.06	44.77	36.22	145.6	84.3	68.3	66.8	182.3	149.6	96	55.2	51.9	63.2	36.6	29.6	29	79.1	64.9	41.7	24	22.5	46.5	20	18.1	29	36.2
	High	[K].FKMPEMNIR.[A]	1xTMT6plex [K2]; 1xTMT6plex [N-Term]	0.00244784	0.000398487	4	A0A0G2JUA5	A0A0G2JUA5 [801-809]		1	1623.91	0.997	0.709	1.4	0.999983	1	0.996423	0.59	19.33	12.1	110.2	111	78.7	7.94	10.31	9.26	104.3	111.2	122	99.5	111.9	122.4	81.1	79.4	68.1	297.9	317.4	348.4	284	319.6	349.5	231.7	226.7	194.5	219.2	173.6	212.7	284	146.4
	High	[K].FKMPFLSISSPK.[V]	2xTMT6plex [K2; K12]; 1xTMT6plex [N-Term]	0.000257	9.4366e-05	2	A0A0G2JUA5	A0A0G2JUA5 [2682-2693]		1	2069.24	1.031	0.718	1.257	0.999983	1	1	23.6	40.91	5.77	102.4	118.2	79.4	14.43	22.38	27.68	103.6	106.4	133.5	83.2	122.8	129.6	82.5	88.1	50.3	242.2	248.7	312.1	194.5	287	302.8	192.7	205.9	117.6	178.2	136	190.5	194.5	131.4
	High	[K].FKMPFLSISSPK.[V]	1xOxidation [M3]; 2xTMT6plex [K2; K12]; 1xTMT6plex [N-Term]	0.00029368	9.4366e-05	2	A0A0G2JUA5	A0A0G2JUA5 [2682-2693]		1	2085.24	1.058	0.616	1.524	0.999983	0.998752	0.977888	44.5	17.04	31.37	110.9	116.3	72.8	9.89	26.1	13.46	112.4	102.3	124.7	80.5	138.2	117.9	73.7	85.1	65.1	446.3	406.4	495.1	319.7	549	468.1	292.8	338.1	258.6	328.4	222.2	302.2	319.7	251.5
	High	[K].FKMPSMSIQTHK.[I]	2xTMT6plex [K2; K12]; 1xTMT6plex [N-Term]	7.26314e-07	2.36316e-05	4	A0A0G2JUA5	A0A0G2JUA5 [1560-1571]		1	2122.21	0.946	0.653	1.568	0.999983	0.994965	0.966851	13.38	30.75	22.69	111.2	117.9	70.9	8.51	19.84	17.88	115.2	106	125.6	89.2	122.1	132.8	73.5	79.8	55.8	302.8	278.4	330.1	234.3	320.9	349	193.1	209.7	146.6	222.8	152.3	201.5	234.3	147
	High	[K].FKMPSMSIQTHK.[I]	1xDeamidated [Q9]; 2xTMT6plex [K2; K12]; 1xTMT6plex [N-Term]	0.000322397	9.4366e-05	2	A0A0G2JUA5	A0A0G2JUA5 [1560-1571]		1	2123.2	0.907	0.602	1.655	0.999983	0.851958	0.818308	48.74	55.11	37.4	106.7	128.8	64.5	14.39	32.91	15.89	114.8	94.6	126.4	72.4	138.6	139.4	69.4	83.4	61	88.6	73	97.6	55.9	106.9	107.6	53.5	64.4	47.1	65.2	39.9	59.6	55.9	49
	High	[K].FKMPSMSIQTHK.[I]	1xOxidation [M]; 2xTMT6plex [K2; K12]; 1xTMT6plex [N-Term]	1.68039e-05	2.36316e-05	8	A0A0G2JUA5	A0A0G2JUA5 [1560-1571]		1	2138.21	0.955	0.835	1.287	0.999983	1	1	14.47	12.25	18.03	102.5	117.8	79.7	6.86	16.97	12.62	102	102.1	114.7	87.1	117.4	120.1	79.2	98	79.4	522.9	523.8	588.1	446.4	602.2	616	406.2	502.6	407.3	384.8	286.4	359	446.4	275.8
	High	[K].FKMPSMSIQTHK.[I]	2xOxidation [M3; M6]; 2xTMT6plex [K2; K12]; 1xTMT6plex [N-Term]	1.13389e-05	2.36316e-05	4	A0A0G2JUA5	A0A0G2JUA5 [1560-1571]		1	2154.2	1.024	0.763	1.338	0.999983	1	1	23.22	3.67	4.04	102.5	113.2	84.3	8.29	18.58	11.04	100.8	103.8	117.5	85.1	123.2	114.7	75.3	94	85.5	229.7	236.6	267.7	193.9	280.7	261.4	171.6	214.3	194.7	169	129.4	163.4	193.9	128.6
	High	[K].FNFSGSK.[V]	1xTMT6plex [K7]; 1xTMT6plex [N-Term]	0.0122117	0.00136928	7	A0A0G2JUA5	A0A0G2JUA5 [2636-2642]		0	1244.7	1.04	0.67	1.646	0.999983	0.999757	0.941095	11.25	9.08	24.98	113.3	109	77.7	21.88	6.29	10.33	96.1	146.3	111	100	113.5	106.7	83	76	67.4	364.3	554.5	420.7	379.2	430.1	404.6	314.5	288.3	255.6	268.1	303.2	256.8	379.2	197
	High	[K].FNFSGSK.[V]	1xDeamidated [N2]; 1xTMT6plex [K7]; 1xTMT6plex [N-Term]	0.0260861	0.00295228	6	A0A0G2JUA5	A0A0G2JUA5 [2636-2642]		0	1245.69	1.206	0.737	1.657	0.565957	1	0.984759	1.86	11.12	11.62	121.5	100.7	77.8	17.49	8.3	10.52	97.5	139.1	121.4	97.7	113.9	100.7	77.8	83.9	68	712.4	1016.4	887.5	713.7	832.6	736.1	568.4	613.4	496.7	524.2	555.8	541.7	713.7	381.4
	High	[K].FNFSGSKVQTPEVDVK.[L]	2xTMT6plex [K7; K16]; 1xTMT6plex [N-Term]	6.2545e-05	2.36316e-05	3	A0A0G2JUA5	A0A0G2JUA5 [2636-2651]		1	2469.4	0.274	0.454	0.89	8.68444e-07	0.51187	1	138.5	85.65	70.27	55.4	168.3	76.3	114.12	80.33	17.59	228.1	30.5	36.7	54.8	111.4	287.9	58.9	50.6	41.2	301.4	40.3	48.5	72.4	147.3	380.5	77.8	66.8	54.5	221.8	22.1	29.6	72.4	67.5
	High	[K].FQVTVPGTK.[V]	1xTMT6plex [K9]; 1xTMT6plex [N-Term]	0.00053466	9.4366e-05	11	A0A0G2JUA5	A0A0G2JUA5 [246-254]		0	1434.87	1.051	0.676	1.53	0.999983	1	1	2.4	6.94	6.51	114.5	110.7	74.8	13.28	14	7.96	100.3	114.9	130.9	93.9	111.2	124.6	68.6	75.1	80.4	1663.7	1905.9	2171.8	1558.1	1844	2067.4	1137.3	1245.7	1334.2	1224.2	1042.2	1325.7	1558.1	844.6
	High	[K].FQVTVPGTK.[V]	1xDeamidated [Q2]; 1xTMT6plex [K9]; 1xTMT6plex [N-Term]	0.00053466	9.4366e-05	1	A0A0G2JUA5	A0A0G2JUA5 [246-254]		0	1435.86	1.067	0.721	1.479	0.999983	0.965731	0.882088	8.87	24.33	16.92	114.8	107.6	77.6	14.99	24.7	1.99	97.1	112.7	131.1	85.9	105.7	139.9	74.2	76.3	77.1	79.7	92.5	107.6	70.5	86.8	114.8	60.9	62.6	63.3	58.7	50.6	65.7	70.5	39.7
	High	[K].FSASGSK.[G]	1xTMT6plex [K7]; 1xTMT6plex [N-Term]	0.00841022	0.000999135	9	A0A0G2JUA5	A0A0G2JUA5 [441-447]		0	1141.66	1.052	0.637	1.53	0.999983	1	1	2.83	0.95	1.27	111.9	114.9	73.2	9.56	11.18	5.3	104.3	114.6	126.3	97.3	117.6	120.1	68.8	74.9	76	831.1	912.8	1006.2	775.4	937	956.8	547.8	596.5	605.2	611.6	499.1	614.2	775.4	429.2
	High	[K].FSASGSKGEGVGIDVALPTGK.[V]	2xTMT6plex [K7; K21]; 1xTMT6plex [N-Term]	5.19496e-09	2.36316e-05	1	A0A0G2JUA5	A0A0G2JUA5 [441-461]		1	2664.52	1.405	0.472	2.979	0.627299	0.51187	0.0825067	48.66	92.8	2.89	128	116.9	55.1	17.89	50.16	32.21	111.3	121.1	155.3	59.7	174.8	110.6	75.2	39.9	52.1	102.5	111.4	143	54.9	160.9	101.8	69.3	36.7	48	75.4	60.9	87.3	54.9	73.7
	High	[K].FSIPGVK.[G]	1xTMT6plex [K7]; 1xTMT6plex [N-Term]	0.0610887	0.00599672	5	A0A0G2JUA5	A0A0G2JUA5 [633-639]		0	1205.77	0.949	0.687	1.382	0.999983	1	1	7.87	10.41	2.69	110	115.9	74.1	6.75	12.16	5.37	101.1	115.6	110.6	100.9	128.8	116.5	74.5	72.1	80	775.2	886.3	847.9	773.3	988	893.3	571.1	552.7	613.4	570.4	484.7	517.6	773.3	452.5
	High	[K].FSIPGVKGEGADVNVPLAK.[G]	2xTMT6plex [K7; K19]; 1xTMT6plex [N-Term]	3.58609e-07	2.36316e-05	6	A0A0G2JUA5	A0A0G2JUA5 [633-651]		1	2585.53	0.858	0.792	1.386	0.986341	1	1	19.5	28.74	22	101.8	121.8	76.5	7.02	32.13	20.74	108.1	98	112.6	69.2	129.3	131.3	67.9	102.4	81.2	579.8	525.8	603.9	370.9	693.7	704.2	364.3	549.2	435.8	426.6	287.5	368.6	370.9	317.8
	High	[K].FSMPGFK.[A]	1xTMT6plex [K7]; 1xTMT6plex [N-Term]	0.00263008	0.000425718	20	A0A0G2JUA5	A0A0G2JUA5 [1129-1135]; [1257-1263]; [1385-1391]; [1511-1517]; [1706-1712]; [2183-2189]; [2309-2315]; [2437-2443]; [2889-2895]; [3017-3023]; [3145-3151]; [3273-3279]; [3399-3405]; [3527-3533]; [3653-3659]; [3781-3787]; [3907-3913]; [4232-4238]; [4360-4366]		0	1271.72	1.042	0.651	1.514	0.999983	1	1	8.06	0.23	8.76	112.1	113.8	74.1	10.45	15.24	4	101.7	116.5	125.4	90.4	118.2	120.3	72.4	76.9	78.2	3124.2	3578.9	3852.4	2777.6	3632.6	3697.7	2225.7	2364.2	2402.8	2299	1957.1	2351.5	2777.6	1663.9
	High	[K].FSMPGFK.[A]	1xOxidation [M3]; 1xTMT6plex [K7]; 1xTMT6plex [N-Term]	0.00949768	0.00116581	7	A0A0G2JUA5	A0A0G2JUA5 [1129-1135]; [1257-1263]; [1385-1391]; [1511-1517]; [1706-1712]; [2183-2189]; [2309-2315]; [2437-2443]; [2889-2895]; [3017-3023]; [3145-3151]; [3273-3279]; [3399-3405]; [3527-3533]; [3653-3659]; [3781-3787]; [3907-3913]; [4232-4238]; [4360-4366]		0	1287.72	1.021	0.675	1.387	0.999983	1	1	6.03	4.8	2.96	107.7	116.3	76	10.36	13.93	6.6	99.5	122.5	111.1	93.7	120	121.1	71.7	78.5	81.8	670.4	825.5	748.7	631.1	808.7	816.1	483.4	528.7	550.9	493.3	451.4	457	631.1	370.4
	High	[K].FSMPGFKAEGPEVDVSLPK.[A]	2xTMT6plex [K7; K19]; 1xTMT6plex [N-Term]	3.49419e-05	2.36316e-05	1	A0A0G2JUA5	A0A0G2JUA5 [1257-1275]; [1385-1403]; [1706-1724]; [2183-2201]; [2309-2327]; [2437-2455]; [3017-3035]; [3145-3163]; [3273-3291]; [3399-3417]; [3527-3545]; [3653-3671]; [3781-3799]; [3907-3925]; [4232-4250]; [4360-4378]		1	2722.51
	High	[K].FSVPGFK.[A]	1xTMT6plex [K7]; 1xTMT6plex [N-Term]	0.030321	0.00353523	5	A0A0G2JUA5	A0A0G2JUA5 [752-758]		0	1239.75	1.04	0.658	1.556	0.999983	1	1	3.9	12.95	6.36	115.9	111	73	9.44	12.7	3.02	101.3	121.1	118.4	97.4	113.4	125.8	71.7	74.6	76.1	969.1	1158.2	1133	931.8	1085	1203.6	686	713.7	728.2	713.1	633.3	691.6	931.8	497
	High	[K].FSVSGVK.[A]	1xTMT6plex [K7]; 1xTMT6plex [N-Term]	0.0164913	0.00184169	6	A0A0G2JUA5	A0A0G2JUA5 [2761-2767]		0	1181.73	0.996	0.644	1.546	0.999983	1	0.985215	14.46	30.17	12.86	113.2	113.7	73.2	10.83	20.53	2.39	98.5	122.1	115.2	89.3	135.8	115.7	76.2	72.7	74.5	527.8	654.1	617	478.5	727.6	619.7	408.3	389.3	399	388.4	357.7	376.6	478.5	333.3
	High	[K].FTFSKPK.[G]	2xTMT6plex [K5; K7]; 1xTMT6plex [N-Term]	0.0169487	0.00188244	4	A0A0G2JUA5	A0A0G2JUA5 [5284-5290]		0	1541.97	1.005	0.641	1.443	0.999983	0.999757	0.998234	5.07	9.42	11.98	114.8	110.4	74.7	8.7	12.24	9.56	100.5	118.1	116.5	100	127.6	112	75.8	81.9	67.6	469.7	552	544.2	467.2	596.3	523.3	354.1	382.5	315.7	345.6	301.9	332.2	467.2	273.1
	High	[K].FTFSKPKGK.[G]	3xTMT6plex [K5; K7; K9]; 1xTMT6plex [N-Term]	0.000510326	9.4366e-05	1	A0A0G2JUA5	A0A0G2JUA5 [5284-5292]		1	1956.25
	High	[K].FTMPSLK.[G]	1xTMT6plex [K7]; 1xTMT6plex [N-Term]	0.0122952	0.00136928	4	A0A0G2JUA5	A0A0G2JUA5 [1001-1007]		0	1281.76	1.316	0.804	1.637	0.734116	1	0.920277	9.75	13.95	3.28	124.3	101.1	74.6	30.54	32	27.79	97.9	110	169.7	68.7	89.4	128.9	66	65.7	103.6	180.8	203.1	313.4	126.8	165.1	238.1	121.9	121.3	191.4	133	111.1	191.3	126.8	75.6
	High	[K].FTMPSLK.[G]	1xOxidation [M3]; 1xTMT6plex [K7]; 1xTMT6plex [N-Term]	0.022594	0.00252877	1	A0A0G2JUA5	A0A0G2JUA5 [1001-1007]		0	1297.76
	High	[K].FTMPSLKGEGPELDVSMPK.[A]	2xTMT6plex [K7; K19]; 1xTMT6plex [N-Term]	3.29848e-06	2.36316e-05	5	A0A0G2JUA5	A0A0G2JUA5 [1001-1019]		1	2750.51	1.16	0.788	1.286	0.934652	1	1	15.2	18.68	4.78	110.3	101	88.7	6.8	24.7	19.23	104	119.2	112.3	81.3	102.8	133.3	64.1	92.7	90.2	551	631.5	595	431	544.5	706.5	339.7	491.1	478.2	405.5	345.3	363.2	431	249.4
	High	[K].FTMPSLKGEGPELDVSMPK.[A]	1xOxidation [M]; 2xTMT6plex [K7; K19]; 1xTMT6plex [N-Term]	0.000527591	9.4366e-05	11	A0A0G2JUA5	A0A0G2JUA5 [1001-1019]		1	2766.5	1.089	0.813	1.274	0.969762	1	1	21.64	7.24	6.45	111	101.9	87.1	1.36	21.41	18.83	112.8	113.3	115.7	80.4	104.1	124.4	65.3	88.9	94.9	910.3	914.3	933.7	648.4	839.4	1003.7	527.2	717.4	765.9	669.9	500	569.9	648.4	384.5
	High	[K].GAFDGSVPK.[I]	1xTMT6plex [K9]; 1xTMT6plex [N-Term]	0.000391063	9.4366e-05	16	A0A0G2JUA5	A0A0G2JUA5 [4437-4445]		0	1335.77	1.071	0.715	1.369	0.99402	1	1	9.1	5.31	5.81	109.3	111.2	79.5	12.66	18.25	7.12	96.8	124.9	114.6	85.2	116.6	121.3	73.6	83.3	83.7	2491.9	3213.9	2949	2192	3000.6	3122.9	1894.9	2144.3	2154.6	1833.7	1757.5	1800.1	2192	1374.4
	High	[K].GDKPGLAIGGNIQAPHLEVSTSSVNIEGLEGK.[L]	2xTMT6plex [K3; K32]; 1xTMT6plex [N-Term]	2.17489e-08	2.36316e-05	3	A0A0G2JUA5	A0A0G2JUA5 [344-375]		0	3875.15	1.06	0.465	2.257	0.999983	0.576692	0.337194	2.11	6.73	3.46	125.9	117.2	56.9	13.64	15.41	12.22	102.6	129.9	132.5	96.8	120.9	131.9	70.4	56.3	58.7	101.9	129.1	131.7	96.2	120.1	131.1	70	55.9	58.4	75	70.6	80.4	96.2	55
	High	[K].GDKPGLAIGGNIQAPHLEVSTSSVNIEGLEGK.[L]	1xDeamidated [N/Q]; 2xTMT6plex [K3; K32]; 1xTMT6plex [N-Term]	9.65342e-10	2.36316e-05	3	A0A0G2JUA5	A0A0G2JUA5 [344-375]		0	3876.13
	High	[K].GDIDVSVPK.[L]	1xTMT6plex [K9]; 1xTMT6plex [N-Term]	0.000295644	9.4366e-05	13	A0A0G2JUA5	A0A0G2JUA5 [1991-1999]		0	1387.82	1.051	0.666	1.449	0.999983	1	1	7.98	2.82	3.53	111.1	114.3	74.6	10.66	14.86	5.75	100.9	125	115.6	91.1	118.9	119.8	71.3	77.7	79.8	2749.5	3405.7	3149.3	2482.3	3240.1	3265.9	1943.9	2116.1	2173.5	2023.3	1862.4	1922.4	2482.3	1484.1
	High	[K].GDINIEGPSMNIEGPELNVECPEGSLK.[G]	1xCarbamidomethyl [C21]; 1xTMT6plex [K27]; 1xTMT6plex [N-Term]	2.08376e-07	2.36316e-05	20	A0A0G2JUA5	A0A0G2JUA5 [2780-2806]		0	3356.68	1.057	0.724	1.324	0.999983	1	1	1.32	9.36	17.23	101.5	118	80.4	15.02	16.38	10.02	95.6	126.9	103.3	89.7	120.1	121.9	72.2	81.9	88.3	484.7	643.4	523.8	454.7	608.9	618	366.2	415	447.8	356.7	351.8	319.7	454.7	278.9
	High	[K].GDINIEGPSMNIEGPELNVECPEGSLK.[G]	1xCarbamidomethyl [C21]; 1xDeamidated [N]; 1xTMT6plex [K27]; 1xTMT6plex [N-Term]	0.0103725	0.00123673	2	A0A0G2JUA5	A0A0G2JUA5 [2780-2806]		0	3357.66
	High	[K].GDINIEGPSMNIEGPELNVECPEGSLK.[G]	1xCarbamidomethyl [C21]; 1xOxidation [M10]; 1xTMT6plex [K27]; 1xTMT6plex [N-Term]	2.0503e-09	2.36316e-05	3	A0A0G2JUA5	A0A0G2JUA5 [2780-2806]		0	3372.67	0.958	0.819	1.237	0.999983	1	1	1.86	8.41	4	102.7	108.5	88.8	14.94	21.76	16.36	90.4	122.1	105.5	81.6	127.4	111.5	71.2	98.8	91.3	74.9	101.1	87.4	67.6	105.5	92.3	59	81.8	75.6	55.1	55.3	53.3	67.6	48.3
	High	[K].GDINIEGPSMNIEGPELNVECPEGSLK.[G]	1xCarbamidomethyl [C21]; 1xDeamidated [N]; 1xOxidation [M10]; 1xTMT6plex [K27]; 1xTMT6plex [N-Term]	1.27248e-05	2.36316e-05	3	A0A0G2JUA5	A0A0G2JUA5 [2780-2806]		0	3373.65	0.922	0.733	1.133	0.999983	0.996511	1	10.44	14.79	10.42	97	125.7	77.3	22.11	17.09	12.64	86.5	130.1	95.7	93.7	131.2	124	76.3	71.6	90.9	102.2	153.8	113.2	110.8	155	146.6	90.2	84.6	107.4	75.2	84.1	69.1	110.8	71
	High	[K].GDINIEGPSMNIEGPELNVECPEGSLK.[G]	1xCarbamidomethyl [C21]; 2xDeamidated [N11; N18]; 1xOxidation [M10]; 1xTMT6plex [K27]; 1xTMT6plex [N-Term]	0.00513281	0.000696895	1	A0A0G2JUA5	A0A0G2JUA5 [2780-2806]		0	3374.64	0.863	0.606	1.425	0.975419	0.799911	0.907048	12.92	19.27	5.85	100.9	126.3	72.8	9.28	23.16	5.78	95.5	115	106.5	86.4	133.2	134.1	76.8	80.7	71.9	48.1	57.9	53.6	43.5	67.1	67.6	38.7	40.7	36.2	35.4	31.7	32.7	43.5	30.7
	High	[K].GDINIEGPSMNIEGPELNVECPEGSLKGPK.[F]	1xCarbamidomethyl [C21]; 2xTMT6plex [K27; K30]; 1xTMT6plex [N-Term]	1.19448e-07	2.36316e-05	10	A0A0G2JUA5	A0A0G2JUA5 [2780-2809]		1	3868.01	1.005	0.686	1.406	0.999983	0.998752	0.99924	5.94	32.09	7.72	111.8	115.9	72.3	13.38	21.25	6.26	98.5	114.3	129	83.8	118.4	128.3	73.9	81.3	72.4	306.5	355.6	401.3	260.6	368.5	399.2	230	252.9	225.3	225.5	194.4	245	260.6	168.8
	High	[K].GDINIEGPSMNIEGPELNVECPEGSLKGPK.[F]	1xCarbamidomethyl [C21]; 1xDeamidated [N]; 2xTMT6plex [K27; K30]; 1xTMT6plex [N-Term]	8.82205e-06	2.36316e-05	3	A0A0G2JUA5	A0A0G2JUA5 [2780-2809]		1	3868.99	1.032	0.617	1.718	0.999983	0.873376	0.813357	3.21	7.47	3.99	126.6	107	66.5	8.77	17.84	6.26	131.6	111.2	127.5	88	107.7	126.3	66.9	66.5	74.2	131.5	111.1	127.4	87.9	107.6	126.2	66.9	66.4	74.1	96.8	60.7	77.8	87.9	49.3
	High	[K].GDINIEGPSMNIEGPELNVECPEGSLKGPK.[F]	1xCarbamidomethyl [C21]; 2xDeamidated [N4; N11]; 2xTMT6plex [K27; K30]; 1xTMT6plex [N-Term]	0.000582974	9.4366e-05	1	A0A0G2JUA5	A0A0G2JUA5 [2780-2809]		1	3869.98
	High	[K].GDINIEGPSMNIEGPELNVECPEGSLKGPK.[F]	1xCarbamidomethyl [C21]; 1xOxidation [M10]; 2xTMT6plex [K27; K30]; 1xTMT6plex [N-Term]	1.83169e-07	2.36316e-05	7	A0A0G2JUA5	A0A0G2JUA5 [2780-2809]		1	3884	0.957	0.608	1.495	0.999983	0.882806	0.945983	7.64	6.49	0.94	112.2	118.7	69.2	9.6	26.58	7.93	101.4	121.1	119.6	77.7	126.6	131.5	68.3	73.8	80	133.6	159.5	157.5	102.3	166.7	173.2	89.9	97.2	105.4	98.3	87.2	96.2	102.3	76.3
	High	[K].GDINIEGPSMNIEGPELNVECPEGSLKGPK.[F]	1xCarbamidomethyl [C21]; 1xDeamidated [N4]; 1xOxidation [M10]; 2xTMT6plex [K27; K30]; 1xTMT6plex [N-Term]	0.000623091	9.4366e-05	1	A0A0G2JUA5	A0A0G2JUA5 [2780-2809]		1	3884.99	1.329	0.761	1.451	0.83911	0.995983	0.948249	48.45	25.11	38.82	109.9	117.2	72.9	40.58	25.51	21.59	95.2	186	98.8	71.6	105.5	121.3	65.6	63.8	92.3	24	46.9	24.9	18	26.6	30.6	16.5	16.1	23.3	17.7	25.6	15.2	18	12.2
	High	[K].GDISLSGPK.[V]	1xTMT6plex [K9]; 1xTMT6plex [N-Term]	0.000385892	9.4366e-05	11	A0A0G2JUA5	A0A0G2JUA5 [652-660]		0	1331.79	1.033	0.653	1.535	0.999983	1	1	2.5	2.95	2.17	112.4	114.4	73.2	9.26	10.85	7.14	102.9	123.8	115.9	97.9	119.8	117.9	68	78.2	75.5	2039.9	2455	2297.6	1941.3	2375.8	2338.5	1348.8	1551.1	1497	1501.1	1342.5	1402.4	1941.3	1088.2
	High	[K].GDMDISVPK.[L]	1xTMT6plex [K9]; 1xTMT6plex [N-Term]	0.00167435	0.000250771	3	A0A0G2JUA5	A0A0G2JUA5 [4107-4115]		0	1419.79	1.053	0.646	1.63	0.999983	1	0.92322	1.44	7.93	5.04	115	111.3	73.8	12.82	13.58	4.95	98.6	127	119.6	92.7	120.6	115.8	76.7	77.9	71	387.2	498.9	469.9	364.3	473.9	454.7	301.4	306	278.7	285	272.8	286.8	364.3	217.1
	High	[K].GDMDISVPK.[L]	1xOxidation [M3]; 1xTMT6plex [K9]; 1xTMT6plex [N-Term]	0.00367025	0.000612679	6	A0A0G2JUA5	A0A0G2JUA5 [4107-4115]		0	1435.79	1.085	0.638	1.62	0.977247	1	0.988312	7.18	0.72	7.44	118.9	109.6	71.6	11.84	16.62	6.3	101.8	128.9	120.4	89.5	125.4	111	72.5	79.6	70.8	980.8	1242	1159.6	862.4	1208.2	1069	698.3	766.6	681.6	721.7	679.2	707.8	862.4	553.4
	High	[K].GDMDVAVPEIEGEMK.[V]	1xTMT6plex [K15]; 1xTMT6plex [N-Term]	4.39578e-07	2.36316e-05	16	A0A0G2JUA5	A0A0G2JUA5 [1334-1348]; [1655-1669]		0	2078.05	1.017	0.717	1.417	0.999983	1	1	14.56	6.91	20.79	107.1	116.8	76.1	16.59	10.21	10.95	99.1	134.1	105.2	97.4	118.6	114.7	69.9	74.8	86.3	895.9	1212.7	951.2	881.2	1072.3	1037.4	632.2	676.2	780.7	659.2	663.1	580.6	881.2	491.1
	High	[K].GDMDVAVPEIEGEMK.[V]	1xOxidation [M]; 1xTMT6plex [K15]; 1xTMT6plex [N-Term]	2.25572e-06	2.36316e-05	17	A0A0G2JUA5	A0A0G2JUA5 [1334-1348]; [1655-1669]		0	2094.05	1.05	0.705	1.491	0.999983	1	1	10.71	6.64	29.77	108	118.8	73.2	13.95	11.08	14.27	101.9	130.8	105.5	97.1	116.1	120.1	68.4	71.5	88.6	832.8	1068.5	862.1	792.9	948.7	980.9	558.7	584.2	723.7	612.8	584.3	526.2	792.9	434.6
	High	[K].GDMDVAVPEIEGEMK.[V]	2xOxidation [M3; M14]; 1xTMT6plex [K15]; 1xTMT6plex [N-Term]	0.000203373	6.88574e-05	1	A0A0G2JUA5	A0A0G2JUA5 [1334-1348]; [1655-1669]		0	2110.04	1.229	0.539	1.837	0.948106	0.765095	0.623879	3.35	11.98	9.21	127.3	110.4	62.2	12.82	19.02	11.42	108.9	140.9	129.3	88.6	112.1	130.5	63.2	56	70.4	58.8	76.1	69.9	47.9	60.6	70.5	34.1	30.2	38	43.3	41.6	42.6	47.9	27.7
	High	[K].GDMDVAVPEIEGEMKVPDVDIK.[G]	2xTMT6plex [K15; K22]; 1xTMT6plex [N-Term]	2.01845e-08	2.36316e-05	8	A0A0G2JUA5	A0A0G2JUA5 [1334-1355]; [1655-1676]		1	3073.64	0.98	0.546	1.681	0.999983	0.985019	0.973557	9.93	3.21	13.35	114.4	117.5	68.1	7.01	17.68	7.2	105.6	119.2	119.8	91.6	129.8	122.3	75.6	70.9	65.4	779.2	879.6	884.6	675.9	957.9	902.9	557.7	523.2	482.7	573.4	481	540	675.9	438.8
	High	[K].GDMDVAVPEIEGEMKVPDVDIK.[G]	1xOxidation [M]; 2xTMT6plex [K15; K22]; 1xTMT6plex [N-Term]	1.06433e-07	2.36316e-05	9	A0A0G2JUA5	A0A0G2JUA5 [1334-1355]; [1655-1676]		1	3089.64	1.038	0.684	1.518	0.999983	1	1	16.66	24.52	5.03	115.3	113.3	71.3	6.15	17.96	6.89	107.1	118	120.3	89.1	128.1	115.9	73	69.2	79.3	757.9	835.5	851.8	630.9	906.9	820.8	516.8	489.8	561.1	557.7	456.9	520	630.9	415.4
	High	[K].GDMDVAVPEIEGEMKVPDVDIK.[G]	2xOxidation [M3; M14]; 2xTMT6plex [K15; K22]; 1xTMT6plex [N-Term]	7.50709e-05	2.36316e-05	2	A0A0G2JUA5	A0A0G2JUA5 [1334-1355]; [1655-1676]		1	3105.63	1.082	0.639	1.662	0.999983	0.953844	0.832694	9.25	13.15	2.83	119.3	110.2	70.4	15.77	22.39	1.63	94.6	126.8	125.7	82.3	129.9	116.1	74.1	76.3	74.2	121.9	163.3	161.8	106	167.3	149.5	95.4	98.2	95.5	89.7	89.3	98.8	106	76.6
	High	[K].GDMDVAVPEIEGEMKVPDVDIKGPK.[V]	3xTMT6plex [K15; K22; K25]; 1xTMT6plex [N-Term]	2.44709e-06	2.36316e-05	3	A0A0G2JUA5	A0A0G2JUA5 [1334-1358]; [1655-1679]		2	3584.97	1.129	0.478	1.591	0.99402	0.742494	0.963383	50.51	73.82	5.86	115.1	122.9	62	18.91	26.71	35.38	122.5	100.9	147.6	80.9	138.2	130.8	77	66	36.2	269.6	222.1	324.9	178.1	304.3	287.8	169.5	145.4	79.6	198.4	121.4	198.3	178.1	139.4
	High	[K].GDMDVAVPEIEGEMKVPDVDIKGPK.[V]	1xOxidation [M]; 3xTMT6plex [K15; K22; K25]; 1xTMT6plex [N-Term]	0.000202015	6.88574e-05	4	A0A0G2JUA5	A0A0G2JUA5 [1334-1358]; [1655-1679]		2	3600.97	1.146	0.481	1.587	0.970934	0.781168	0.956867	19.59	62.62	2.91	110.8	126.2	62.9	19.66	21.86	30.32	114.7	103.4	149.6	88.4	135.3	130.6	73.7	65.1	39.2	282.2	254.4	368.1	217.6	332.9	321.3	181.3	160.3	96.3	207.6	139.1	224.7	217.6	152.5
	High	[K].GDMDVSLPK.[V]	1xTMT6plex [K9]; 1xTMT6plex [N-Term]	0.000683937	9.4366e-05	7	A0A0G2JUA5	A0A0G2JUA5 [1206-1214]		0	1419.79	1.002	0.664	1.468	0.999983	0.999757	0.996107	5.91	2.57	4.1	112.7	112.5	74.7	8.37	11.94	4.56	100.8	116.9	117	96.7	116.6	122.1	72.8	77.5	79.7	466.4	541	541.5	447.6	539.9	565	337.2	358.6	368.9	343.2	295.8	330.5	447.6	247.3
	High	[K].GDMDVSLPK.[V]	1xOxidation [M3]; 1xTMT6plex [K9]; 1xTMT6plex [N-Term]	0.00226333	0.000398487	17	A0A0G2JUA5	A0A0G2JUA5 [1206-1214]		0	1435.79	1.062	0.627	1.49	0.998946	1	1	6.95	2.86	7.28	110.7	117.2	72.1	11.66	15.61	3.26	101.5	128.2	113.9	91.3	120.7	122	71.6	74.2	76.5	1748.5	2208.5	1962.7	1572.3	2079	2101.5	1234.1	1278.5	1317.2	1286.7	1207.7	1198	1572.3	952.3
	High	[K].GDMDVTVPK.[L]	1xTMT6plex [K9]; 1xTMT6plex [N-Term]	0.000648476	9.4366e-05	8	A0A0G2JUA5	A0A0G2JUA5 [1857-1865]; [1924-1932]		0	1419.79	1.038	0.643	1.519	0.999983	1	1	3.63	2.77	9.38	114.6	110.4	75	9.03	14.41	7.33	102.8	123.3	113.5	96.7	128.7	109.4	74.2	81.2	70.3	1133.6	1358.8	1250.9	1066.2	1418.2	1205.4	818.2	894.8	774.8	834.1	743.1	763.6	1066.2	649.6
	High	[K].GDMDVTVPK.[L]	1xOxidation [M3]; 1xTMT6plex [K9]; 1xTMT6plex [N-Term]	0.00151681	0.000187263	16	A0A0G2JUA5	A0A0G2JUA5 [1857-1865]; [1924-1932]		0	1435.79	1.033	0.661	1.549	0.999983	1	1	1.23	4.17	5.44	114.4	111.7	73.9	10.63	13.77	1.64	101.1	125	117.2	92.3	121	114.4	75.6	77.8	75.7	2081.7	2573	2412.9	1900	2491.1	2355.6	1557.8	1602.5	1557.9	1531.9	1407	1472.8	1900	1141
	High	[K].GDRSPEPGQTWAHEVFSSR.[S]	1xTMT6plex [N-Term]	5.17329e-07	2.36316e-05	7	A0A0G2JUA5	A0A0G2JUA5 [91-109]		1	2372.16	0.896	0.667	1.389	0.999983	0.993798	0.990354	4.86	9.14	11.29	106.6	119	74.4	2.53	6.7	8.31	102.4	105.6	107.7	110.6	117.9	126.4	73.7	83.8	72	183.5	189.3	193	198.1	211.3	226.5	132.1	150.1	129.1	135	103.5	117.8	198.1	96.8
	High	[K].GDVAASSPSMK.[L]	1xTMT6plex [K11]; 1xTMT6plex [N-Term]	1.19712e-05	2.36316e-05	13	A0A0G2JUA5	A0A0G2JUA5 [4887-4897]		0	1507.82	1.003	0.69	1.402	0.999983	1	1	5.26	14.04	4.64	113.7	113.4	72.9	8.74	14.49	8.72	100.9	119.4	115.8	92.6	123.5	115.5	74.3	85.2	72.8	1257.9	1488	1443.3	1154.1	1538.6	1439.5	926.1	1061.2	907	925.7	813.7	881	1154.1	704.7
	High	[K].GDVAASSPSMK.[L]	1xOxidation [M10]; 1xTMT6plex [K11]; 1xTMT6plex [N-Term]	1.69183e-05	2.36316e-05	17	A0A0G2JUA5	A0A0G2JUA5 [4887-4897]		0	1523.81	0.993	0.638	1.555	0.999983	1	1	2.09	7.14	4.98	113.2	114	72.8	8.32	13.92	3.41	103.6	122.2	116.1	94.7	124.8	116.9	71.1	76	74.7	3262.1	3847.2	3657.3	2982.1	3929.2	3683.3	2239.9	2393.5	2351.7	2400.5	2103.8	2232.4	2982.1	1799.7
	High	[K].GDVDASLPK.[VM]	1xTMT6plex [K9]; 1xTMT6plex [N-Term]	0.000510326	9.4366e-05	23	A0A0G2JUA5	A0A0G2JUA5 [2132-2140]; [3984-3992]		0	1359.79	1.017	0.638	1.595	0.999983	1	0.997017	3.95	9.63	5.42	113.3	111.4	75.3	8.62	20.75	3.73	107.6	114.6	127.4	84.2	112.6	128.6	76.2	71.8	77.1	6588.2	7015	7800.1	5154.8	6894.4	7875.8	4665.1	4399.3	4719	4848	3836.1	4761.2	5154.8	3157.9
	High	[K].GDVDISGPK.[L]	1xTMT6plex [K9]; 1xTMT6plex [N-Term]	0.00016081	2.36316e-05	28	A0A0G2JUA5	A0A0G2JUA5 [2588-2596]		0	1345.77	1.049	0.668	1.447	0.999983	1	1	8.29	1.16	3.47	109.8	114.4	75.8	10.3	14.11	5.32	101.8	125.2	113.4	91.9	119.3	118.2	72.1	79.7	78.3	4838.2	5948.1	5385.1	4367.6	5669.6	5614.1	3423.2	3787.2	3720.9	3560.3	3252.7	3287.1	4367.6	2596.9
	High	[K].GDVDISLPK.[V]	1xTMT6plex [K9]; 1xTMT6plex [N-Term]	0.000765857	9.4366e-05	15	A0A0G2JUA5	A0A0G2JUA5 [4047-4055]; [4181-4189]		0	1401.84	0.986	0.63	1.478	0.999983	1	1	8.76	8.27	11.86	113.1	114.7	72.1	10.52	17.17	9.32	99	122.2	114.3	92.6	131.2	115.9	72.8	82.7	69.2	3875.6	4781.4	4473.5	3624.3	5135.5	4536.8	2850.7	3235.5	2707.3	2851.9	2614.7	2730.6	3624.3	2352.2
	High	[K].GDVDMSLPK.[V]	1xTMT6plex [K9]; 1xTMT6plex [N-Term]	0.000331102	9.4366e-05	18	A0A0G2JUA5	A0A0G2JUA5 [3094-3102]; [3222-3230]; [3476-3484]; [3730-3738]; [4309-4317]		0	1419.79	1.012	0.668	1.512	0.999983	1	1	0.32	0.87	1.19	113.5	112.1	74.4	12.07	18.88	2.76	97.5	121.3	121.1	84.5	120.1	119.7	76.1	80.2	79.4	2077	2583.8	2579.4	1800.6	2558.5	2548.6	1621.3	1708.4	1691.8	1528.4	1413	1574.5	1800.6	1171.9
	High	[K].GDVDMSLPK.[V]	1xOxidation [M5]; 1xTMT6plex [K9]; 1xTMT6plex [N-Term]	0.000999223	0.000121471	50	A0A0G2JUA5	A0A0G2JUA5 [3094-3102]; [3222-3230]; [3476-3484]; [3730-3738]; [4309-4317]		0	1435.79	1.009	0.65	1.553	0.999983	1	1	0.59	4.62	4.01	113.8	112.8	73.3	11.46	16.58	3.51	99.8	125.5	116.8	89.7	124.9	115.8	73.5	78.7	75.3	5873.9	7386.2	6877	5280.1	7350	6815.9	4323.6	4632	4429.2	4322.4	4039.1	4197.7	5280.1	3366.6
	High	[K].GDVDVDVPK.[L]	1xTMT6plex [K9]; 1xTMT6plex [N-Term]	0.000575266	9.4366e-05	10	A0A0G2JUA5	A0A0G2JUA5 [2065-2073]		0	1401.8	1.014	0.564	1.71	0.999983	0.957584	0.923259	7.44	2.59	10.56	116.6	115	68.4	10.99	15.74	8.23	100.1	122.1	121.8	93	126.7	120	78.3	71.4	66.5	1521.8	1856.1	1850.7	1414.3	1926.2	1824.2	1190	1085.7	1010.5	1119.8	1015	1129.6	1414.3	882.3
	High	[K].GDVDVDVPKLEGDLK.[G]	2xTMT6plex [K9; K15]; 1xTMT6plex [N-Term]	8.43259e-07	2.36316e-05	8	A0A0G2JUA5	A0A0G2JUA5 [2065-2079]		1	2286.32	1.109	0.737	1.571	0.996635	1	0.975931	7.81	0.77	1.22	106.1	111.4	82.5	17.6	14.37	16.68	99.1	137.8	108.1	89.4	118.1	113.4	63.1	87	84	496.2	689.8	541	447.6	591	567.7	315.8	435.4	420.4	365.2	377.2	330.2	447.6	270.7
	High	[K].GDVDVDVPKLEGDLKGPNVDMSGPDVEIEGPEGK.[L]	3xTMT6plex [K9; K15; K34]; 1xTMT6plex [N-Term]	2.43984e-05	2.36316e-05	2	A0A0G2JUA5	A0A0G2JUA5 [2065-2098]		2	4423.34	1.151	0.691	1.664	0.976919	0.990145	0.854032	9.75	33.21	12.57	122.4	106.4	71.2	9.1	20.31	20.65	113.2	127.9	135.7	83.4	111.1	126.2	74.3	76.8	51.5	114.2	129.1	137	84.2	112.2	127.4	75	77.5	52	84.1	70.6	83.6	84.2	51.4
	High	[K].GDVDVDVPKLEGDLKGPNVDMSGPDVEIEGPEGK.[L]	1xDeamidated [N18]; 3xTMT6plex [K9; K15; K34]; 1xTMT6plex [N-Term]	2.35853e-05	2.36316e-05	2	A0A0G2JUA5	A0A0G2JUA5 [2065-2098]		2	4424.32	1.227	0.646	1.55	0.898803	0.931083	0.917748	41.3	6.4	24.63	115.9	109.4	74.8	11.42	26.82	10.33	116.4	108.1	134.9	74.2	129.5	109.9	75.1	83.7	68.1	101.2	94	117.2	64.5	112.6	95.5	65.3	72.7	59.2	74.5	51.4	71.6	64.5	51.6
	High	[K].GDVDVDVPKLEGDLKGPNVDMSGPDVEIEGPEGK.[L]	1xOxidation [M21]; 3xTMT6plex [K9; K15; K34]; 1xTMT6plex [N-Term]	0.00047116	9.4366e-05	1	A0A0G2JUA5	A0A0G2JUA5 [2065-2098]		2	4439.33	1.212	0.624	1.941	0.981305	0.825696	0.463948	15.94	50.49	29.13	130.4	102.9	66.8	11.8	26.36	20.32	121.6	116.2	144.5	80.7	95.9	133.6	85.3	59.9	62.2	25.8	24.6	30.6	17.1	20.3	28.3	18.1	12.7	13.2	18.9	13.5	18.7	17.1	9.3
	High	[K].GDVDVSLPK.[V]	1xTMT6plex [K9]; 1xTMT6plex [N-Term]	0.000490352	9.4366e-05	36	A0A0G2JUA5	A0A0G2JUA5 [2258-2266]; [2386-2394]; [2838-2846]; [2966-2974]; [3348-3356]; [3602-3610]; [3856-3864]		0	1387.82	0.99	0.626	1.582	0.999983	1	1	0.08	0.67	0.75	113.7	114.8	71.5	10.86	17.93	2.18	99.6	121.6	120.3	87.8	122.9	121.5	73.6	76.9	75.7	6650.6	8123.7	8034.1	5867.1	8210.3	8115.2	4918.5	5135.8	5053.6	4894	4442.4	4904	5867.1	3760.6
	High	[K].GDVDVSIPNVEGDLQGPSLDIK.[S]	1xTMT6plex [K22]; 1xTMT6plex [N-Term]	1.00756e-10	2.36316e-05	10	A0A0G2JUA5	A0A0G2JUA5 [2514-2535]		0	2725.47	1.005	0.692	1.452	0.999983	1	1	2.52	13.11	6.15	112.9	114.3	72.8	6.77	13.96	5.03	104.6	116.6	118.8	91.7	118	118.2	75.1	75.1	81.8	600.4	669.6	682.2	526.6	677.8	678.9	431.5	431.2	470	441.8	366.2	416.4	526.6	310.5
	High	[K].GDVPSVGLEGPDVDLQGPEGK.[I]	1xTMT6plex [K21]; 1xTMT6plex [N-Term]	2.58239e-09	2.36316e-05	25	A0A0G2JUA5	A0A0G2JUA5 [4784-4804]		0	2523.33	1.031	0.626	1.536	0.999983	1	1	12.41	2.69	10.66	110.7	117.2	72.1	11.65	16.57	2.95	100.9	127.4	113.4	90.1	123.6	120.1	73.3	77.4	73.8	1200.3	1515.7	1349	1071.3	1470.5	1428.3	872.2	920.4	878	883.3	828.9	823.4	1071.3	673.5
	High	[K].GDVPSVGLEGPDVDLQGPEGK.[I]	1xDeamidated [Q16]; 1xTMT6plex [K21]; 1xTMT6plex [N-Term]	1.11376e-06	2.36316e-05	6	A0A0G2JUA5	A0A0G2JUA5 [4784-4804]		0	2524.32	1.024	0.637	1.609	0.999983	0.922238	0.894153	1.32	3.12	1.77	115.5	112.7	71.8	12.53	15.87	5.34	97	121.7	121.4	89.2	119.8	118.5	82.2	74.7	75.4	71.7	90	89.8	66	88.6	87.6	60.8	55.3	55.8	52.8	49.2	54.8	66	40.6
	High	[K].GEGADVNVPLAK.[G]	1xTMT6plex [K12]; 1xTMT6plex [N-Term]	1.87809e-06	2.36316e-05	17	A0A0G2JUA5	A0A0G2JUA5 [640-651]		0	1627.94	1.007	0.646	1.558	0.999983	1	1	0.24	2.55	2.31	114	113.2	72.8	10.48	12.74	5.34	100	121.2	120	95.3	120.6	119.2	69.9	76.6	77	1644	1992.8	1973.4	1566.6	1982.6	1960.2	1149.9	1259.4	1266.6	1209.8	1089.8	1204.6	1566.6	908.1
	High	[K].GEGPELDVSMPK.[A]	1xTMT6plex [K12]; 1xTMT6plex [N-Term]	5.3038e-06	2.36316e-05	34	A0A0G2JUA5	A0A0G2JUA5 [1008-1019]		0	1716.92	1.025	0.646	1.467	0.999983	1	1	6.71	6.9	0.99	111	116.9	72.1	9.67	13.23	5.53	102	123.8	114.7	95.2	120.8	121	70	74.5	78.2	4085.9	4961.3	4594.9	3813.4	4840	4850.1	2803.7	2986.4	3131.9	3006.6	2713	2804.8	3813.4	2216.9
	High	[K].GEGPELDVSMPK.[A]	1xOxidation [M10]; 1xTMT6plex [K12]; 1xTMT6plex [N-Term]	7.60925e-05	2.36316e-05	12	A0A0G2JUA5	A0A0G2JUA5 [1008-1019]		0	1732.92	1.074	0.654	1.553	0.992321	1	1	5.5	2.85	8.58	113.9	112.8	73.3	11.88	15.29	4.33	100.3	127	119.3	90.1	118.2	119.7	71.4	77.3	76.8	836	1058.3	994.2	750.6	985.4	998.1	595.2	644	640.1	615.2	578.7	606.9	750.6	451.4
	High	[K].GEGVGIDVALPTGK.[V]	1xTMT6plex [K14]; 1xTMT6plex [N-Term]	2.92554e-07	2.36316e-05	8	A0A0G2JUA5	A0A0G2JUA5 [448-461]		0	1771.04	1.016	0.645	1.526	0.999983	1	1	6.29	15.98	1.86	115.3	117.6	67	8.26	13.69	7.98	104.6	118.6	122.8	94.8	122	121	68.6	78.7	68.9	1053.5	1194.2	1236.8	954.5	1228.1	1217.9	690.3	792.4	694.2	775.2	653.1	754.9	954.5	562.5
	High	[K].GEIDASVPEMEADLR.[G]	1xTMT6plex [N-Term]	0.000123695	2.36316e-05	4	A0A0G2JUA5	A0A0G2JUA5 [1783-1797]		0	1860.92	1.034	0.636	1.545	0.999983	0.96513	0.950888	9.06	1.89	20.2	112.8	114.4	72.8	18.54	13.29	2.12	95.9	139.1	115.4	92.8	117	118.9	71.9	74.4	74.7	196	284.3	235.8	189.6	239	243	146.9	152.1	152.7	144.2	155.5	143.9	189.6	109.5
	High	[K].GEIDASVPEMEADLR.[G]	1xOxidation [M10]; 1xTMT6plex [N-Term]	0.000194055	2.36316e-05	1	A0A0G2JUA5	A0A0G2JUA5 [1783-1797]		0	1876.92	0.968	0.697	1.389	0.999983	0.997052	0.997017	2.15	7.44	29.99	110.7	109.6	79.7	17.98	7.73	7.56	93.9	134.5	111	98.5	109.9	114.7	84.8	72.9	79.9	103.3	147.9	122.1	108.3	120.8	126.2	93.2	80.1	87.9	76	80.9	74.5	108.3	55.3
	High	[K].GEIDASVPEMEADLRGPQIDVK.[G]	1xTMT6plex [K22]; 1xTMT6plex [N-Term]	1.44139e-06	2.36316e-05	17	A0A0G2JUA5	A0A0G2JUA5 [1783-1804]		1	2827.49	0.995	0.557	1.608	0.999983	1	0.991609	16.31	35.35	20.58	110.2	121.4	68.5	8.75	18.29	14.77	106.1	115.3	126.4	91.2	128.6	127	76.6	71.7	57.2	730.4	793.2	869.8	627.6	884.8	874	527.3	493.2	393.4	537.5	433.8	530.9	627.6	405.3
	High	[K].GEIDASVPEMEADLRGPQIDVK.[G]	1xOxidation [M10]; 1xTMT6plex [K22]; 1xTMT6plex [N-Term]	4.73916e-05	2.36316e-05	4	A0A0G2JUA5	A0A0G2JUA5 [1783-1804]		1	2843.49	1.087	0.48	1.851	0.999983	0.79125	0.843372	13.51	15.5	43.92	118.5	117.5	64	9.99	20.36	22.51	106.3	120.5	129.9	89.6	135.7	119.5	81.6	65.1	51.9	251	284.5	306.7	211.5	320.5	282	192.7	153.7	122.5	184.7	155.6	187.2	211.5	146.8
	High	[K].GEIDASVPEMEADLRGPQIDVK.[G]	1xDeamidated [Q18]; 1xOxidation [M10]; 1xTMT6plex [K22]; 1xTMT6plex [N-Term]	0.00160951	0.000250771	1	A0A0G2JUA5	A0A0G2JUA5 [1783-1804]		1	2844.47	1.046	0.482	1.775	0.999983	0.622588	0.692055	12.21	1.53	33.29	118.5	114.8	66.8	8.82	21.75	23.38	102.6	119.1	120.8	90.6	140.9	115.4	88	67.1	55.6	69.7	81	82.1	61.6	95.8	78.5	59.8	45.6	37.8	51.3	44.3	50.1	61.6	43.9
	High	[K].GELDATVPNLEGDFK.[S]	1xTMT6plex [K15]; 1xTMT6plex [N-Term]	5.43634e-08	2.36316e-05	12	A0A0G2JUA5	A0A0G2JUA5 [2710-2724]		0	2063.11	1	0.58	1.722	0.999983	0.989675	0.910253	2.75	3.5	0.73	115.6	115.6	68.8	10.13	21.89	1.54	103.4	125.5	121.9	83.2	127.9	122	72.9	72.5	70.8	804.7	976.5	948.6	646.9	994.9	948.8	566.8	564.2	550.7	592.1	534	579	646.9	455.7
	High	[K].GELDATVPNLEGDFK.[S]	1xDeamidated [N9]; 1xTMT6plex [K15]; 1xTMT6plex [N-Term]	1.61339e-05	2.36316e-05	1	A0A0G2JUA5	A0A0G2JUA5 [2710-2724]		0	2064.09	1.083	0.619	1.892	0.999983	0.81329	0.606516	8.66	16.71	4	120.9	114	65.1	13.81	12.4	6.41	103.5	136.7	123.8	95.5	116.6	121.4	66.6	72.2	63.7	55.2	72.9	66	50.9	62.2	64.7	35.5	38.5	34	40.6	39.9	40.3	50.9	28.5
	High	[K].GELDATVPNLEGDFKSPK.[V]	2xTMT6plex [K15; K18]; 1xTMT6plex [N-Term]	5.99275e-06	2.36316e-05	3	A0A0G2JUA5	A0A0G2JUA5 [2710-2727]		1	2604.45	1.232	0.418	1.519	0.862588	0.695687	0.98141	71.76	98.66	3.07	122.6	125.1	52.3	33.24	33.27	57.91	131.5	85.3	171.2	70.7	134.2	139	88.4	56.2	23.5	446.6	289.7	581.3	239.9	455.6	471.8	300.1	190.6	79.8	328.6	158.4	354.8	239.9	208.7
	High	[K].GEYDVTMPK.[L]	1xTMT6plex [K9]; 1xTMT6plex [N-Term]	0.00132027	0.000121471	5	A0A0G2JUA5	A0A0G2JUA5 [957-965]		0	1497.8	0.95	0.564	1.667	0.999983	0.98982	0.968083	1.65	16.74	18.58	112.9	118.8	68.4	9.25	11.85	7.37	101	119.7	118.5	101.9	127.3	124.7	72.1	71.8	63.1	617.3	731.4	724.2	622.8	778.1	762	440.9	438.6	385.9	454.3	400	442.1	622.8	356.4
	High	[K].GEYDVTMPK.[L]	1xOxidation [M7]; 1xTMT6plex [K9]; 1xTMT6plex [N-Term]	0.00111864	0.000121471	7	A0A0G2JUA5	A0A0G2JUA5 [957-965]		0	1513.8	1.012	0.605	1.673	0.999983	1	0.953736	1.33	12.35	7.23	116	114.7	69.3	8.86	10.51	2.92	102.9	121.3	119.4	100.8	123.8	118.1	73.3	69.1	71.4	1282.7	1512.4	1489.6	1256.7	1544.2	1472.5	913.9	862	890.5	943.9	827	909.3	1256.7	707.3
	High	[K].GEYDVTTPK.[L]	1xTMT6plex [K9]; 1xTMT6plex [N-Term]	0.000213132	6.88574e-05	20	A0A0G2JUA5	A0A0G2JUA5 [710-718]		0	1467.81	0.977	0.589	1.631	0.999983	0.997052	0.981544	2.65	4.47	7.2	113	117.7	69.3	8.96	11.52	2.88	101.4	116.9	120.5	99.6	121.7	123.3	74.5	71.7	70.4	1689.8	1947.3	2006.9	1659.8	2028.1	2053.6	1240.7	1193.7	1173.3	1243.4	1064.9	1225	1659.8	929
	High	[K].GEYDVTVPR.[A]	1xTMT6plex [N-Term]	0.000813115	0.000121471	23	A0A0G2JUA5	A0A0G2JUA5 [829-837]		0	1264.67	1.074	0.669	1.451	0.992229	1	1	3.39	0.9	4.03	114.4	111.2	74.4	10.49	13.79	8.54	100.8	124.3	116.4	93.9	113.1	123.9	69.5	75.7	82.4	1306.8	1611.1	1508.5	1216.8	1466.5	1606.1	900.4	981.5	1068.4	961.7	881	920.8	1216.8	671.7
	High	[K].GFGGEWK.[G]	1xTMT6plex [K7]; 1xTMT6plex [N-Term]	0.0194349	0.00221595	5	A0A0G2JUA5	A0A0G2JUA5 [5159-5165]		0	1238.69	1.043	0.656	1.572	0.999983	1	0.96824	3.43	5.32	1.68	113	113.5	73.5	11.7	13.61	2.8	99	125	116.9	92.8	119.8	117.4	76	78.6	74.4	360.5	455	425.7	337.7	436.2	427.5	276.7	286.2	270.9	265.3	248.8	259.9	337.7	199.8
	High	[K].GFGGEWKGPQVSSSVNLDTTK.[L]	2xTMT6plex [K7; K21]; 1xTMT6plex [N-Term]	4.51673e-07	2.36316e-05	2	A0A0G2JUA5	A0A0G2JUA5 [5159-5179]		1	2881.57	1.014	0.736	1.452	0.999983	0.998752	0.955742	12.82	55.26	7.46	114.4	106.9	78.7	13.61	38.5	20.98	114.7	108.8	139.8	67.4	107.2	150.9	79	78.9	53.4	110.5	104.8	134.7	64.9	103.3	145.4	76.1	76	51.4	81.3	57.3	82.2	64.9	47.3
	High	[K].GFGVDTETPNLEGTLTGPK.[L]	1xTMT6plex [K19]; 1xTMT6plex [N-Term]	3.61051e-07	2.36316e-05	9	A0A0G2JUA5	A0A0G2JUA5 [540-558]		0	2391.28	1.026	0.67	1.533	0.999983	1	1	3.34	1.69	1.72	113.9	111	75.1	7.54	10.69	8.91	104.3	116.5	120.9	99.4	113.4	123.2	66.5	76.8	78.9	625.9	698.6	725.4	596.3	680.6	739.3	399.2	460.9	473.1	460.5	382	442.8	596.3	311.7
	High	[K].GFGVDTETPNLEGTLTGPK.[L]	1xDeamidated [N10]; 1xTMT6plex [K19]; 1xTMT6plex [N-Term]	1.49039e-09	2.36316e-05	2	A0A0G2JUA5	A0A0G2JUA5 [540-558]		0	2392.26	1.338	0.674	1.669	0.761775	0.957339	0.844334	16.89	4.93	3.49	125.7	104.1	70.2	9.07	20.35	5.73	116.6	125.8	139.5	78.2	118.4	104.2	69.8	77.2	70.2	80.4	86.8	96.2	53.9	81.7	71.9	48.2	53.3	48.4	59.2	47.5	58.7	53.9	37.4
	High	[K].GGIDVTLPK.[V]	1xTMT6plex [K9]; 1xTMT6plex [N-Term]	0.000415202	9.4366e-05	7	A0A0G2JUA5	A0A0G2JUA5 [587-595]		0	1357.85	1.002	0.678	1.57	0.999983	1	1	6.34	0.93	1.34	115.9	111	73.1	7.36	7.96	4	104.2	120	116.9	104	112	122	70.6	76.4	73.8	2787.7	3209.8	3127.8	2782.9	2996.1	3262	1887	2044.4	1974.4	2051.4	1755.2	1909.2	2782.9	1372.3
	High	[K].GGIQVPGVDVSSSLGGGSVEGQGPSLQSGDIGK.[V]	1xTMT6plex [K33]; 1xTMT6plex [N-Term]	2.23355e-11	2.36316e-05	6	A0A0G2JUA5	A0A0G2JUA5 [273-305]		0	3483.83	0.883	0.683	1.39	0.999983	0.993798	0.985268	3.56	20.9	9.37	102.6	119	78.3	9.06	19.75	7.71	99.1	104.6	117.9	89.6	121.3	133.6	71.3	82.9	79.8	116.8	123.3	139.1	105.7	143	157.5	84	97.7	94.1	85.9	67.4	84.9	105.7	65.5
	High	[K].GGQIGLQGPGLSVSGPQGHLESGSGK.[V]	1xTMT6plex [K26]; 1xTMT6plex [N-Term]	1.49271e-13	2.36316e-05	37	A0A0G2JUA5	A0A0G2JUA5 [5197-5222]		0	2862.55	1.054	0.668	1.559	0.999983	1	1	4.41	13.04	1.88	115.2	110.9	73.9	6.34	11.47	0.65	105.7	119	117.3	97.4	112.9	122.6	74.5	75.4	75.3	1778.1	2001.5	1973.3	1638.8	1899.5	2063.3	1253	1268.1	1266.1	1308.5	1094.5	1204.5	1638.8	870
	High	[K].GGQIGLQGPGLSVSGPQGHLESGSGK.[V]	1xDeamidated [Q]; 1xTMT6plex [K26]; 1xTMT6plex [N-Term]	1.01442e-10	2.36316e-05	9	A0A0G2JUA5	A0A0G2JUA5 [5197-5222]		0	2863.53	1.132	0.758	1.494	0.99402	1	0.981156	9.45	25.42	9.84	116	105.9	78.1	7.94	15.84	4.94	105.3	122.8	118.8	87.4	108.5	120.4	80	82.2	74.6	248.8	290.2	280.9	206.7	256.4	284.7	189	194.3	176.3	183.1	158.7	171.5	206.7	117.4
	High	[K].GGVDVSGGVSVPDINLGEGHMNVK.[G]	1xTMT6plex [K24]; 1xTMT6plex [N-Term]	1.59837e-10	2.36316e-05	19	A0A0G2JUA5	A0A0G2JUA5 [5135-5158]		0	2795.48	1.091	0.69	1.386	0.963893	1	1	3.6	10.7	5.72	109.6	112.7	77.8	10.12	15.49	2.32	101.6	124.2	110.7	90.9	113.8	124.1	76.3	78.5	79.9	1095.5	1338.8	1193.1	980	1226.6	1337.5	822.4	846.6	861	806.2	732.1	728.3	980	561.8
	High	[K].GGVDVSGGVSVPDINLGEGHMNVK.[G]	1xDeamidated [N15]; 1xTMT6plex [K24]; 1xTMT6plex [N-Term]	2.28654e-06	2.36316e-05	5	A0A0G2JUA5	A0A0G2JUA5 [5135-5158]		0	2796.46	1.093	0.841	1.272	0.999983	1	0.998425	9.6	11.95	3.2	112.8	97.8	89.4	8.5	29.6	14.08	94.7	110.7	109.6	86.7	95.1	146.5	72.9	87	96.8	62.7	73.2	72.5	57.3	62.9	96.9	48.2	57.5	64.1	46.1	40	44.3	57.3	28.8
	High	[K].GGVDVSGGVSVPDINLGEGHMNVK.[G]	1xOxidation [M21]; 1xTMT6plex [K24]; 1xTMT6plex [N-Term]	1.01654e-11	2.36316e-05	11	A0A0G2JUA5	A0A0G2JUA5 [5135-5158]		0	2811.47	1.113	0.731	1.406	0.935543	1	1	1.71	6.14	4.96	117.4	107.3	75.3	9.46	11.72	6.58	102.6	122.9	119.5	92.2	109.2	116.4	75.5	76.6	85	639.6	766.3	745	574.7	680.7	725.4	470.7	477.6	530	470.7	419.1	454.8	574.7	311.8
	High	[K].GGVDVSGGVSVPDINLGEGHMNVK.[G]	1xDeamidated [N15]; 1xOxidation [M21]; 1xTMT6plex [K24]; 1xTMT6plex [N-Term]	0.00096657	0.000121471	1	A0A0G2JUA5	A0A0G2JUA5 [5135-5158]		0	2812.46
	High	[K].GGVKGPQVAVK.[G]	2xTMT6plex [K4; K11]; 1xTMT6plex [N-Term]	1.53859e-05	2.36316e-05	3	A0A0G2JUA5	A0A0G2JUA5 [529-539]		1	1727.11	0.995	0.69	1.739	0.999983	1	0.87439	14.84	11.58	31.06	121.2	109.1	69.7	12.49	11.43	15.71	122.2	99.5	126.5	101.8	110	127.1	70.3	82.4	60.1	340.7	277.4	352.7	283.9	306.8	354.5	196	229.8	167.7	250.7	151.7	215.3	283.9	140.5
	High	[K].GGVTGSPEASVSGSK.[G]	1xTMT6plex [K15]; 1xTMT6plex [N-Term]	3.62561e-09	2.36316e-05	11	A0A0G2JUA5	A0A0G2JUA5 [5293-5307]		0	1777.97	1.063	0.731	1.454	0.998831	1	1	1.84	1.92	3.78	115.4	107.3	77.4	12.42	7.63	5.75	96.5	123.1	117.1	99.4	115.9	108.9	75.7	84.7	78.6	785.7	1002.1	953.2	809.3	943.1	886.1	616.3	689.2	639.3	578.2	548	581.8	809.3	432
	High	[K].GGVTGSPEASVSGSKGDLK.[S]	2xTMT6plex [K15; K19]; 1xTMT6plex [N-Term]	4.84401e-08	2.36316e-05	3	A0A0G2JUA5	A0A0G2JUA5 [5293-5311]		1	2420.36	0.736	0.608	1.213	0.835727	0.952467	1	16.33	31.04	0.3	94.6	127.8	77.7	7.6	21.33	10.68	107.7	94.3	94.9	92.8	128.2	143.3	88.8	78	72	313.4	274.7	276.4	270.2	373.3	417.1	258.5	226.9	209.7	230.7	150.2	168.7	270.2	171
	High	[K].GGVTGSPEASVSGSKGDLKSSK.[A]	3xTMT6plex [K15; K19; K22]; 1xTMT6plex [N-Term]	8.13011e-09	2.36316e-05	2	A0A0G2JUA5	A0A0G2JUA5 [5293-5314]		2	2951.68	0.634	0.409	1.55	0.403567	0.64092	0.878811	70.03	85.16	0.07	90.9	150.4	58.7	46.76	29.63	60.56	142.7	71.8	63.9	118.8	113.4	187.8	114.1	46.3	41.2	366.5	184.5	164.1	305.2	291.2	482.4	293.1	119	105.8	269.7	100.9	100.1	305.2	133.4
	High	[K].GHYEVTGSDDEAGK.[L]	1xTMT6plex [K14]; 1xTMT6plex [N-Term]	1.51076e-09	2.36316e-05	11	A0A0G2JUA5	A0A0G2JUA5 [5394-5407]		0	1922.95	0.91	0.948	0.937	0.977247	0.839729	0.443938	8.66	3.52	4.93	99	102.3	98.8	12.17	7.12	8.14	89.8	113.2	96	98.6	99.2	111.6	95.8	90.2	105.8	718.9	906.4	768.7	789.7	794.2	893.8	766.9	722.3	847.4	529	495.7	469.2	789.7	363.8
	High	[K].GHYEVTGSDDEAGKLQGSGVSLASK.[K]	2xTMT6plex [K14; K25]; 1xTMT6plex [N-Term]	1.20825e-06	2.36316e-05	6	A0A0G2JUA5	A0A0G2JUA5 [5394-5418]		1	3179.68	1.096	0.871	1.249	0.999983	1	1	19.8	1.17	1.31	110.5	103.4	86.1	3.1	20.83	7.99	109.2	112.1	105.3	87.9	102.3	131.8	76.6	89.7	85.1	259	265.7	249.8	208.5	242.5	312.5	181.6	212.8	201.9	190.6	145.3	152.5	208.5	111.1
	High	[K].GHYEVTGSDDEAGKLQGSGVSLASK.[K]	1xDeamidated [Q16]; 2xTMT6plex [K14; K25]; 1xTMT6plex [N-Term]	0.00165246	0.000250771	1	A0A0G2JUA5	A0A0G2JUA5 [5394-5418]		1	3180.66
	High	[K].GKFSLFKSK.[K]	3xTMT6plex [K2; K7; K9]; 1xTMT6plex [N-Term]	0.0825928	0.00761213	1	A0A0G2JUA5	A0A0G2JUA5 [5333-5341]		2	1958.26
	High	[K].GKGGIDVTLPK.[V]	2xTMT6plex [K2; K11]; 1xTMT6plex [N-Term]	0.00807712	0.000976679	1	A0A0G2JUA5	A0A0G2JUA5 [585-595]		1	1772.12	1.358	0.426	2.274	0.767148	0.574784	0.345458	42.51	7.33	33.24	124.4	121.6	54.1	17.44	31.35	19.13	124.1	122.7	164.8	67.1	126.6	121.3	70.3	53.9	49.3	148	146.3	196.5	80	151	144.7	83.9	64.3	58.8	108.9	80	120	80	69.2
	High	[K].GKGGVTGSPEASVSGSK.[G]	2xTMT6plex [K2; K17]; 1xTMT6plex [N-Term]	8.35382e-09	2.36316e-05	8	A0A0G2JUA5	A0A0G2JUA5 [5291-5307]		1	2192.25	0.854	0.627	1.518	0.769671	1	1	11.78	32.07	15.36	108.9	119.4	71.7	5.62	23.2	5.89	110	102.9	115.1	90.5	120.6	145.6	72.4	75.6	67.2	912.1	853.3	954.8	750.6	999.7	1207.5	600.8	627	557.6	671.2	466.6	582.8	750.6	457.9
	High	[K].GLDLGGK.[G]	1xTMT6plex [K7]; 1xTMT6plex [N-Term]	0.0262651	0.00295228	3	A0A0G2JUA5	A0A0G2JUA5 [266-272]		0	1117.7	0.975	0.672	1.417	0.999983	1	1	12.98	2.91	9.03	116.6	109.2	74.2	5.85	12.15	10.25	102.5	113.7	113.6	105.1	129.6	106.3	72.3	85.4	71.4	582.5	646.1	645.6	597.5	736.7	604.3	411	485.4	406	428.6	353.3	394.1	597.5	337.5
	High	[K].GNVDMSAPK.[I]	1xTMT6plex [K9]; 1xTMT6plex [N-Term]	0.000220384	6.88574e-05	12	A0A0G2JUA5	A0A0G2JUA5 [1078-1086]		0	1376.76	1.026	0.637	1.548	0.999983	1	1	3.98	2	6.36	117.5	111.5	71	8.4	10.21	5.57	103.2	120.2	119.5	100.6	123.5	113.4	69.7	77.7	72.2	2437.8	2839.1	2821.4	2375.7	2917	2677.7	1645.2	1833.8	1706.1	1793.9	1552.5	1722.2	2375.7	1336.1
	High	[K].GNVDMSAPK.[I]	1xOxidation [M5]; 1xTMT6plex [K9]; 1xTMT6plex [N-Term]	0.000582974	9.4366e-05	19	A0A0G2JUA5	A0A0G2JUA5 [1078-1086]		0	1392.76	1.055	0.655	1.578	0.999983	1	1	1.43	2.57	3.18	115.7	111.4	72.9	9.68	11.27	4.52	102.4	122.6	120.7	96.1	116.2	118.9	70.5	76.1	76.5	3868.2	4632	4559.3	3630.4	4389.2	4489.4	2662.3	2874.1	2889.7	2846.5	2533	2783	3630.4	2010.4
	High	[K].GPDINLPEGSVK.[T]	1xTMT6plex [K12]; 1xTMT6plex [N-Term]	0.000108095	2.36316e-05	6	A0A0G2JUA5	A0A0G2JUA5 [679-690]		0	1683.97	0.99	0.544	1.785	0.999983	0.983923	0.918059	4.62	5.38	2.88	116.2	117.3	66.5	7.68	11.59	5.12	104.6	121	118.4	102.4	129.2	119.6	72	67.8	65	681	787.7	770.4	666.4	840.5	778.1	468.6	441.3	423.4	501.1	430.8	470.3	666.4	385
	High	[K].GPEIDIECPEGK.[L]	1xCarbamidomethyl [C8]; 1xTMT6plex [K12]; 1xTMT6plex [N-Term]	7.24648e-06	2.36316e-05	5	A0A0G2JUA5	A0A0G2JUA5 [4062-4073]		0	1801.94	1.119	0.793	1.411	0.993745	1	1	13.11	14.01	28.36	104.8	110.5	84.7	20.26	13.94	15.79	97.8	140.1	103.1	87.4	115	108.7	69.3	83.3	95.4	369.9	529.6	389.7	330.5	434.8	411.1	262.1	315	360.7	272.2	289.6	237.9	330.5	199.1
	High	[K].GPELDISASK.[V]	1xTMT6plex [K10]; 1xTMT6plex [N-Term]	3.42389e-05	2.36316e-05	12	A0A0G2JUA5	A0A0G2JUA5 [2610-2619]		0	1474.85	0.986	0.692	1.424	0.999983	1	1	12.81	11.9	22.75	105.7	116.5	77.9	17.84	11.24	12.08	96.5	134.1	104	97.8	122.4	114.6	67.7	76.6	86.3	1337	1858.6	1442.3	1355.9	1696.1	1589.1	938.6	1062.4	1196	983.9	1016.4	880.4	1355.9	776.9
	High	[K].GPEIDMKGPGLDFEGPDAK.[L]	2xTMT6plex [K7; K19]; 1xTMT6plex [N-Term]	2.75221e-07	2.36316e-05	5	A0A0G2JUA5	A0A0G2JUA5 [4452-4470]		1	2660.42	1.085	0.548	1.477	0.999983	0.947198	0.988312	37.64	74.63	0.65	111.5	121.8	66.7	15.35	29.64	31.19	119.6	105.7	143	73.7	130.7	131.9	81.3	71.6	42.3	551.4	487.4	659.3	339.9	602.4	607.9	375	330	195.1	405.8	266.6	402.5	339.9	275.9
	High	[K].GPEIDMKGPGLDFEGPDAK.[L]	1xOxidation [M6]; 2xTMT6plex [K7; K19]; 1xTMT6plex [N-Term]	0.000307706	9.4366e-05	4	A0A0G2JUA5	A0A0G2JUA5 [4452-4470]		1	2676.42	1.037	0.589	1.41	0.999983	0.880215	0.992702	29.55	29.78	5.96	113	115.5	71.5	10.78	30.67	17.14	101.1	118.2	125.2	74.7	142.3	120.7	74.7	83.8	59.2	185.6	216.9	229.8	137.1	261.1	221.5	137.1	153.8	108.7	136.6	118.6	140.3	137.1	119.6
	High	[K].GPEVDIK.[G]	1xTMT6plex [K7]; 1xTMT6plex [N-Term]	0.0250369	0.00280442	5	A0A0G2JUA5	A0A0G2JUA5 [2147-2153]; [2853-2859]; [4196-4202]		0	1215.73	0.962	0.74	1.264	0.999983	1	1	14.58	4.08	9.45	102.5	117.1	80.4	20	13.17	8.03	92	133.5	101.2	95.6	124.4	115.5	72.8	79.3	85.5	777.6	1127.9	855.3	808.2	1051.4	976.4	615.4	670.5	722.9	572.2	616.8	522.1	808.2	481.6
	High	[K].GPEVDIKGPK.[VM]	2xTMT6plex [K7; K10]; 1xTMT6plex [N-Term]	0.000202015	6.88574e-05	5	A0A0G2JUA5	A0A0G2JUA5 [2147-2156]; [2853-2862]; [4196-4205]		1	1727.07	0.954	0.545	1.426	0.999983	0.91721	1	18.16	26.84	5.56	108.7	116.7	74.5	4.34	19.58	18.25	104.9	111.5	114.1	96.5	143.5	119.7	76.4	78.2	55.2	895.1	951.6	974.3	823.7	1224.5	1021.7	652.1	667.3	471.4	658.7	520.4	594.7	823.7	560.9
	High	[K].GPEVDVDVGDVDIECPEGK.[L]	1xCarbamidomethyl [C15]; 1xTMT6plex [K19]; 1xTMT6plex [N-Term]	1.43767e-08	2.36316e-05	4	A0A0G2JUA5	A0A0G2JUA5 [1603-1621]		0	2487.23	0.967	0.742	1.303	0.999983	1	1	21.59	17.99	40.19	104.3	118.1	77.6	18.44	14.23	23.4	90.6	128.3	100.1	93.7	113.3	124.8	69.5	74.5	105.4	229.1	324.5	253.2	237	286.8	315.7	175.9	188.4	266.7	168.6	177.5	154.6	237	131.3
	High	[K].GPEVDVK.[G]	1xTMT6plex [K7]; 1xTMT6plex [N-Term]	0.0218337	0.00242368	14	A0A0G2JUA5	A0A0G2JUA5 [602-608]		0	1201.72	0.918	0.637	1.56	0.98952	1	1	11.29	5.96	7.69	112.1	113	74.9	13.36	11.58	3.29	94	123.1	109.6	110.4	134.1	110.3	73.2	75	70.2	788.9	1032.9	919.9	926.8	1125.8	926.2	614.7	629.4	589.6	580.5	564.8	561.5	926.8	515.6
	High	[K].GPEVDVKGPK.[T]	2xTMT6plex [K7; K10]; 1xTMT6plex [N-Term]	0.00112609	0.000121471	2	A0A0G2JUA5	A0A0G2JUA5 [602-611]		1	1713.05	1.178	0.401	1.899	0.946203	0.666703	0.823597	29.8	79.19	19.86	122.3	126.9	50.8	22.43	21.01	40.31	126.4	99.8	157.1	89.4	131.2	133.4	76.9	52.6	33.3	314.3	248.1	390.5	222.2	326.1	331.6	191.1	130.6	82.7	231.3	135.7	238.3	222.2	149.4
	High	[K].GPGLDFEGPDAK.[L]	1xTMT6plex [K12]; 1xTMT6plex [N-Term]	2.38156e-06	2.36316e-05	25	A0A0G2JUA5	A0A0G2JUA5 [4459-4470]		0	1660.89	1.012	0.68	1.436	0.999983	1	1	6.15	1.05	5.33	110	113.4	76.6	9.81	17.13	5.46	101.8	123.9	112.3	87.4	122.4	115.8	74.8	83.3	78.2	1959.7	2385	2161.9	1682.8	2356.8	2228.8	1439.1	1603.8	1506	1442.1	1304.2	1319.6	1682.8	1079.5
	High	[K].GPGVDLPSVDLSLPK.[V]	1xTMT6plex [K15]; 1xTMT6plex [N-Term]	2.30704e-07	2.36316e-05	5	A0A0G2JUA5	A0A0G2JUA5 [4856-4870]		0	1952.15	0.988	0.633	1.522	0.999983	1	1	3.67	0.07	3.74	111.3	115.5	73.2	12.3	16.84	8.15	100	127.6	111.2	91.8	129.2	115.4	70	81.8	73.1	743.7	949.2	827.4	683.2	961.1	858.5	520.8	608.5	543.8	547.3	519.1	505.1	683.2	440.2
	High	[K].GPNVDMSGPDVEIEGPEGK.[L]	1xTMT6plex [K19]; 1xTMT6plex [N-Term]	1.4087e-08	2.36316e-05	11	A0A0G2JUA5	A0A0G2JUA5 [2080-2098]		0	2385.2	1.026	0.748	1.424	0.999983	1	1	5.8	15.59	9.42	101.1	113	85.9	12.56	10.21	20.25	98.4	123.5	102.2	95.9	115.9	114.2	65	86.8	98.1	593.5	745.5	616.5	578.8	699.5	689.2	392	523.6	592.2	436.8	407.7	376.3	578.8	320.4
	High	[K].GPNVDMSGPDVEIEGPEGK.[L]	1xOxidation [M6]; 1xTMT6plex [K19]; 1xTMT6plex [N-Term]	3.21711e-07	2.36316e-05	8	A0A0G2JUA5	A0A0G2JUA5 [2080-2098]		0	2401.2	1.067	0.811	1.299	0.999983	1	1	0.16	1.97	1.83	101.4	112.9	85.7	16.12	15.01	14.06	95	127.6	101	88.9	119.6	112.4	73.1	97	85.3	265.3	356.5	282.1	248.4	334.2	314	204.2	271.1	238.4	195.2	195	172.2	248.4	153.1
	High	[K].GPNVDMSGPDVEIEGPEGK.[L]	1xDeamidated [N3]; 1xOxidation [M6]; 1xTMT6plex [K19]; 1xTMT6plex [N-Term]	0.00165246	0.000250771	2	A0A0G2JUA5	A0A0G2JUA5 [2080-2098]		0	2402.18	1.075	0.685	0.878	0.999983	0.939256	1	4.19	5.69	24.61	100.9	116	83.2	39.81	14.75	21.07	58.9	137.3	99.4	114.3	124.3	92.5	78.2	82	113.2	17.1	39.9	28.9	33.2	36.1	26.9	22.7	23.8	32.9	12.6	21.8	17.6	33.2	16.5
	High	[R].GPQIDVK.[G]	1xTMT6plex [K7]; 1xTMT6plex [N-Term]	0.00461848	0.000674529	6	A0A0G2JUA5	A0A0G2JUA5 [1798-1804]		0	1214.75	1.023	0.685	1.494	0.999983	1	1	3.94	2.63	20.51	111.9	112.4	75.7	15.97	8.12	13.28	99.7	136.1	112	97.4	112.7	112.5	66.7	75.8	87	1154.4	1575.8	1297.1	1128.1	1304.4	1302.3	772.7	877.8	1007.6	849.5	861.7	791.7	1128.1	597.4
	High	[R].GPQIDVK.[G]	1xDeamidated [Q3]; 1xTMT6plex [K7]; 1xTMT6plex [N-Term]	0.0503678	0.00522784	1	A0A0G2JUA5	A0A0G2JUA5 [1798-1804]		0	1215.73	0.935	0.803	1.089	0.999983	1	1	6.06	17.27	9.25	98	112.1	90	14.21	12.05	25.55	87.9	116.2	98.4	94	119.2	112.6	67.5	113.8	90.3	64	84.6	71.6	68.4	86.8	81.9	49.2	82.9	65.8	47.1	46.3	43.7	68.4	39.7
	High	[K].GPQISAPGMDFNLEGPK.[V]	1xTMT6plex [K17]; 1xTMT6plex [N-Term]	1.78636e-08	2.36316e-05	9	A0A0G2JUA5	A0A0G2JUA5 [5018-5034]		0	2216.18	1.036	0.652	1.449	0.999983	1	1	4.1	2.66	3.13	109.2	115.5	75.3	9.85	11.69	3.42	102.9	124.9	111.1	96.6	120.5	117.6	72.5	77.2	76.7	695.3	844.1	751.2	653.1	814.8	794.7	490.2	522.2	518.4	511.7	461.6	458.5	653.1	373.2
	High	[K].GPQISAPGMDFNLEGPK.[V]	1xOxidation [M9]; 1xTMT6plex [K17]; 1xTMT6plex [N-Term]	4.31621e-08	2.36316e-05	6	A0A0G2JUA5	A0A0G2JUA5 [5018-5034]		0	2232.17	0.975	0.657	1.484	0.999983	1	0.997017	2.55	8.48	2.62	111.4	116.3	72.2	8.03	14.17	6.92	102.3	119.5	115.5	94.1	122.6	120.5	70.1	80.5	74.8	452.6	528.9	511	416.3	542.7	533.3	310.4	356.4	331.2	333	289.2	311.9	416.3	248.6
	High	[K].GPQVAVK.[G]	1xTMT6plex [K7]; 1xTMT6plex [N-Term]	0.0180253	0.00199409	6	A0A0G2JUA5	A0A0G2JUA5 [533-539]		0	1156.75	0.939	0.709	1.401	0.999983	1	1	5.77	6.96	0.2	105.1	111.9	83	10.99	15.66	12.3	95.2	118.7	107.2	95.8	131.4	114.2	67.9	84.6	85	448.9	559.8	505.4	451.5	619.5	538.3	320.3	398.9	400.7	330.3	306.1	308.5	451.5	283.8
	High	[K].GPQVCGELQGSGTDVNLK.[G]	1xCarbamidomethyl [C5]; 1xTMT6plex [K18]; 1xTMT6plex [N-Term]	4.29597e-09	2.36316e-05	16	A0A0G2JUA5	A0A0G2JUA5 [5000-5017]		0	2317.22	1.021	0.735	1.322	0.999983	1	1	7.97	7.23	1.74	106.9	111.3	81.8	14.74	11.1	5.29	98.7	130	105.7	96.6	120.8	110.1	74.6	82.6	80.9	653.6	861.2	700.4	640	800.2	729.6	494.6	547.3	536.3	481	470.9	427.5	640	366.5
	High	[K].GPQVCGELQGSGTDVNLK.[G]	1xCarbamidomethyl [C5]; 1xDeamidated [Q/N]; 1xTMT6plex [K18]; 1xTMT6plex [N-Term]	1.65776e-05	2.36316e-05	5	A0A0G2JUA5	A0A0G2JUA5 [5000-5017]		0	2318.21	1.128	0.798	1.238	0.998831	1	1	2.79	19.76	1.54	106.9	108.2	84.9	14.95	12.11	4.39	102.4	133	105.1	90.7	115.7	106.4	83.6	78.1	84.9	168.4	218.8	172.9	149.2	190.3	175	137.4	128.4	139.6	123.9	119.6	105.5	149.2	87.2
	High	[K].GPQVCGELQGSGTDVNLK.[G]	1xCarbamidomethyl [C5]; 2xDeamidated [Q3; Q9]; 1xTMT6plex [K18]; 1xTMT6plex [N-Term]	7.65065e-06	2.36316e-05	2	A0A0G2JUA5	A0A0G2JUA5 [5000-5017]		0	2319.19	1.059	0.773	1.414	0.999983	0.999757	0.943811	1.28	4.67	5.77	113	106.7	80.3	18.45	1.81	8.72	104	143.6	107.8	99	102.5	101.7	76.6	88.5	76.2	35.5	49	36.8	33.8	35	34.7	26.1	30.2	26	26.1	26.8	22.5	33.8	16
	High	[K].GPQVCGELQGSGTDVNLKGPQISAPGMDFNLEGPK.[V]	1xCarbamidomethyl [C5]; 2xTMT6plex [K18; K35]; 1xTMT6plex [N-Term]	2.91924e-06	2.36316e-05	1	A0A0G2JUA5	A0A0G2JUA5 [5000-5034]		1	4285.22	0.905	0.587	1.539	0.999983	0.787894	0.811566	13.99	8.72	0.32	98.9	129.4	71.7	15.45	17.59	12.7	97.6	96.9	125.8	97.6	127.6	139	63.4	70.7	81.5	22.9	22.8	29.6	23	30	32.7	14.9	16.6	19.2	16.9	12.5	18.1	23	13.7
	High	[K].GPQVCGELQGSGTDVNLKGPQISAPGMDFNLEGPK.[V]	1xCarbamidomethyl [C5]; 1xOxidation [M27]; 2xTMT6plex [K18; K35]; 1xTMT6plex [N-Term]	2.35941e-08	2.36316e-05	3	A0A0G2JUA5	A0A0G2JUA5 [5000-5034]		1	4301.21	0.926	0.71	1.304	0.999983	0.971402	1	18.75	34.64	6.15	108	116.6	75.3	9.99	26.16	11.25	96.4	110.6	117.7	83.2	119.4	143.1	77.1	84.8	67.6	64.1	73.5	78.2	55.3	79.3	95	51.2	56.3	44.9	47.1	40.2	47.7	55.3	36.3
	High	[K].GPQVSSSVNLDTTK.[L]	1xTMT6plex [K14]; 1xTMT6plex [N-Term]	2.49104e-08	2.36316e-05	24	A0A0G2JUA5	A0A0G2JUA5 [5166-5179]		0	1891.05	1.075	0.722	1.488	0.991962	1	1	0.52	4.11	3.58	115.8	108.2	76	11.02	19.45	4.17	101.4	125.1	121.7	80.3	116.4	113.6	77.5	84.1	79.8	1443.2	1780.3	1730.8	1141.8	1656.6	1616.3	1102.5	1196.6	1135.9	1062	973.5	1056.5	1141.8	758.8
	High	[K].GPQVSSSVNLDTTK.[L]	1xDeamidated [Q/N]; 1xTMT6plex [K14]; 1xTMT6plex [N-Term]	3.26107e-07	2.36316e-05	4	A0A0G2JUA5	A0A0G2JUA5 [5166-5179]		0	1892.04	0.965	0.635	1.431	0.999983	0.973272	0.996079	9.12	0.59	9.75	107.9	117.6	74.4	11.62	21.82	1.89	95.8	120.3	114.4	83.2	124.7	125.9	77	78.9	79.9	250.8	314.9	299.5	218	326.5	329.6	201.7	206.5	209.3	184.5	172.2	182.8	218	149.5
	High	[K].GPSFNMASPESDFGVSLK.[G]	1xTMT6plex [K18]; 1xTMT6plex [N-Term]	2.68971e-09	2.36316e-05	6	A0A0G2JUA5	A0A0G2JUA5 [5112-5129]		0	2328.19	1.049	0.702	1.253	0.999983	1	1	7.12	22.34	6.38	103.7	117.9	78.4	17.08	18.97	4.57	94.8	131.2	104.7	86.3	125.1	119	79.1	76.3	83.5	329.8	456.4	364	300	435.1	413.9	275.1	265.5	290.6	242.7	249.6	222.2	300	199.3
	High	[K].GPSFNMASPESDFGVSLK.[G]	1xDeamidated [N5]; 1xTMT6plex [K18]; 1xTMT6plex [N-Term]	4.84401e-08	2.36316e-05	4	A0A0G2JUA5	A0A0G2JUA5 [5112-5129]		0	2329.18	0.976	0.641	1.315	0.999983	0.910733	1	23.43	1.33	0.39	101.8	120.8	77.4	12.37	22.03	4.61	97.6	124	106	83.7	127.1	125.8	74.4	80.7	80.6	129.5	164.5	140.6	111	168.6	166.9	98.7	107.1	106.9	95.3	90	85.8	111	77.2
	High	[K].GPSFNMASPESDFGVSLK.[G]	1xOxidation [M6]; 1xTMT6plex [K18]; 1xTMT6plex [N-Term]	9.00127e-09	2.36316e-05	7	A0A0G2JUA5	A0A0G2JUA5 [5112-5129]		0	2344.19	1.112	0.767	1.363	0.99402	1	1	12.77	8.14	1.34	109.9	109.4	80.7	8.76	14.5	5.1	104.7	124.5	112.5	86.7	112	113.6	77.5	85.8	82.6	416.7	495.5	447.8	345	445.6	452.3	308.6	341.6	328.7	306.6	271	273.4	345	204.1
	High	[K].GPSFNMASPESDFGVSLK.[G]	1xDeamidated [N5]; 1xOxidation [M6]; 1xTMT6plex [K18]; 1xTMT6plex [N-Term]	0.00534065	0.000720282	3	A0A0G2JUA5	A0A0G2JUA5 [5112-5129]		0	2345.17
	High	[K].GPSFNMASPESDFGVSLKGPK.[V]	2xTMT6plex [K18; K21]; 1xTMT6plex [N-Term]	4.95395e-09	2.36316e-05	8	A0A0G2JUA5	A0A0G2JUA5 [5112-5132]		1	2839.53	1.092	0.617	1.455	0.998143	0.992118	1	35.32	59.87	10.85	109.6	117.8	72.7	17.81	27.22	23.34	115	102.8	144.6	76.3	123.6	132.4	79	76.2	50.1	585.3	523.5	736.4	388.7	629.2	674.2	402.2	388.2	254.9	430.7	286.3	449.5	388.7	288.2
	High	[K].GPSFNMASPESDFGVSLKGPK.[V]	1xDeamidated [N5]; 2xTMT6plex [K18; K21]; 1xTMT6plex [N-Term]	0.000707078	9.4366e-05	1	A0A0G2JUA5	A0A0G2JUA5 [5112-5132]		1	2840.51	1.412	0.612	2.163	0.744149	0.866088	0.365595	15.66	43.51	9.87	122.9	109.9	67.3	17.13	25.17	11.03	114	124.7	157.4	73	121.8	111.5	71.5	57.7	68.3	30.1	32.9	41.6	19.3	32.2	29.5	18.9	15.2	18	22.2	18	25.4	19.3	14.7
	High	[K].GPSFNMASPESDFGVSLKGPK.[V]	1xOxidation [M6]; 2xTMT6plex [K18; K21]; 1xTMT6plex [N-Term]	2.33246e-09	2.36316e-05	2	A0A0G2JUA5	A0A0G2JUA5 [5112-5132]		1	2855.52	1.131	0.516	1.525	0.98854	0.863819	0.980351	45.13	61.05	11.39	114.4	119.8	65.8	15.08	31.72	29.65	120.4	105.7	142.5	70.1	134.4	126	85.5	69.3	46	270.3	237.2	319.8	157.4	301.6	282.9	192	155.5	103.3	198.9	129.7	195.2	157.4	138.1
	High	[K].GPSFNMASPESDFGVSLKGPK.[V]	1xDeamidated [N5]; 1xOxidation [M6]; 2xTMT6plex [K18; K21]; 1xTMT6plex [N-Term]	0.00010593	2.36316e-05	1	A0A0G2JUA5	A0A0G2JUA5 [5112-5132]		1	2856.51	1.313	0.738	1.716	0.691248	0.996296	0.625102	0.43	47.01	42.89	126.4	99.9	73.7	25.91	25.08	41.42	108.6	118.1	172.5	82.4	93.3	131.3	89	68.8	36	51.4	55.9	81.7	39	44.2	62.2	42.1	32.6	17	37.8	30.6	49.8	39	20.2
	High	[K].GPSFNMASPESDFGVSLKGPKVK.[G]	3xTMT6plex [K18; K21; K23]; 1xTMT6plex [N-Term]	1.77885e-06	2.36316e-05	1	A0A0G2JUA5	A0A0G2JUA5 [5112-5134]		2	3295.85	0.879	0.735	1.197	0.999983	0.98063	1	12.95	0.53	18.55	100.3	125.3	74.4	16.66	14.28	15.98	86.4	120.2	99.8	98.2	124.7	129.3	72.1	74	95.3	18.8	26.1	21.7	21.3	27.1	28.1	15.7	16.1	20.7	13.8	14.3	13.2	21.3	12.4
	High	[K].GPSIGGGLPGISIQGPEGNLQMPGIK.[A]	1xTMT6plex [K26]; 1xTMT6plex [N-Term]	1.66916e-08	2.36316e-05	5	A0A0G2JUA5	A0A0G2JUA5 [5047-5072]		0	2932.63	0.997	0.7	1.419	0.999983	1	0.997819	5.29	4.8	8.37	109.7	113	77.3	13.59	12.45	4.35	94	123.3	114.1	94.3	117.5	118.5	75.6	82.3	80.4	291.9	383.1	354.4	292.9	364.9	368.2	234.8	255.6	249.8	214.8	209.5	216.3	292.9	167.2
	High	[K].GPSIGGGLPGISIQGPEGNLQMPGIK.[A]	1xDeamidated [N/Q]; 1xTMT6plex [K26]; 1xTMT6plex [N-Term]	2.67276e-06	2.36316e-05	4	A0A0G2JUA5	A0A0G2JUA5 [5047-5072]		0	2933.62	0.989	0.701	1.33	0.999983	0.992163	0.981583	30.76	7.94	17.51	104.3	117.5	78.2	6.75	22.64	9.78	102.8	116	104	82.4	117.2	130.7	77.3	78	91.6	124.7	140.7	126.2	99.9	142.2	158.5	93.8	94.6	111.1	91.8	76.9	77	99.9	65.1
	High	[K].GPSIGGGLPGISIQGPEGNLQMPGIK.[A]	2xDeamidated [Q14; N19]; 1xTMT6plex [K26]; 1xTMT6plex [N-Term]	3.71385e-05	2.36316e-05	1	A0A0G2JUA5	A0A0G2JUA5 [5047-5072]		0	2934.6
	High	[K].GPSIGGGLPGISIQGPEGNLQMPGIK.[A]	1xOxidation [M22]; 1xTMT6plex [K26]; 1xTMT6plex [N-Term]	7.52959e-08	2.36316e-05	3	A0A0G2JUA5	A0A0G2JUA5 [5047-5072]		0	2948.63	1.023	0.723	1.395	0.999983	1	1	5.6	3.65	2.11	109	110.7	80.3	10.88	16.32	6.37	100.6	124.5	108.8	87.6	121.7	110.6	80.2	88	78	217	268.4	234.7	188.9	262.5	238.5	172.9	189.7	168.2	159.7	146.8	143.3	188.9	120.2
	High	[K].GPSIGGGLPGISIQGPEGNLQMPGIK.[A]	1xDeamidated [Q21]; 1xOxidation [M22]; 1xTMT6plex [K26]; 1xTMT6plex [N-Term]	0.0418303	0.00450483	1	A0A0G2JUA5	A0A0G2JUA5 [5047-5072]		0	2949.61
	High	[K].GPSVDVDVPDVDLECPEAK.[L]	1xCarbamidomethyl [C15]; 1xTMT6plex [K19]; 1xTMT6plex [N-Term]	4.19185e-07	2.36316e-05	15	A0A0G2JUA5	A0A0G2JUA5 [1872-1890]; [1939-1957]		0	2499.27	0.959	0.746	1.341	0.999983	1	1	28.14	6.33	27.24	97.7	115.9	86.4	22.1	11.57	18.22	91.2	134.2	95.6	95.1	113.3	119.4	68	84.5	98.5	782.5	1151.1	820.1	815.7	972.1	1023.9	583.5	725.1	844.8	575.8	629.5	500.6	815.7	445.3
	High	[K].GPSVDVEVPDVDLECPEAK.[L]	1xCarbamidomethyl [C15]; 1xTMT6plex [K19]; 1xTMT6plex [N-Term]	5.32679e-08	2.36316e-05	14	A0A0G2JUA5	A0A0G2JUA5 [1805-1823]		0	2513.28	1.038	0.642	1.489	0.999983	1	1	14.98	11.28	10.36	110.3	118.8	70.9	9.36	16.67	7.84	103.9	124.9	111.8	90.9	120.4	125.7	69.8	71.8	80.7	728.2	875.6	783.5	637.3	843.7	880.9	489.1	503.5	565.7	535.9	478.8	478.2	637.3	386.4
	High	[K].GSGIGLHGAVPDLSVK.[G]	1xTMT6plex [K16]; 1xTMT6plex [N-Term]	7.06864e-07	2.36316e-05	11	A0A0G2JUA5	A0A0G2JUA5 [5096-5111]		0	1965.15	0.982	0.633	1.5	0.999983	1	1	5.1	0.53	5.65	111.1	113.2	75.7	11.35	18.46	4.19	96.9	120.9	115.6	88	127.3	117.7	78.8	80.6	74.2	1207.9	1507.1	1441.7	1097.5	1587.7	1468.2	982.1	1004.5	925.6	888.8	824.1	880	1097.5	727.2
	High	[R].GSLGATGELK.[G]	1xTMT6plex [K10]; 1xTMT6plex [N-Term]	2.50689e-05	2.36316e-05	20	A0A0G2JUA5	A0A0G2JUA5 [5037-5046]		0	1390.83	1.074	0.739	1.396	0.992426	1	1	1.31	5.89	9.69	107.1	111.1	81.8	13.12	12.38	8.28	100.1	128.8	108.6	93.2	118.9	112.7	71.7	82.9	83.2	1997	2570	2166.3	1859.7	2372.3	2247.6	1430.2	1653.9	1659.9	1469.5	1405.4	1322.3	1859.7	1086.6
	High	[R].GSLGATGELKGPSIGGGLPGISIQGPEGNLQMPGIK.[A]	2xTMT6plex [K10; K36]; 1xTMT6plex [N-Term]	2.70238e-08	2.36316e-05	5	A0A0G2JUA5	A0A0G2JUA5 [5037-5072]		1	4075.28	1.011	0.704	1.435	0.999983	1	0.987114	14.42	37.6	17.26	111.7	110.5	77.8	11.13	24.18	17.41	103.6	111.8	128.6	86.6	110.6	141	81.7	77.9	58.2	298	321.5	369.9	249.1	318.1	405.5	235.1	224.1	167.3	219.3	175.8	225.8	249.1	145.7
	High	[R].GSLGATGELKGPSIGGGLPGISIQGPEGNLQMPGIK.[A]	2xDeamidated [Q24; Q31]; 2xTMT6plex [K10; K36]; 1xTMT6plex [N-Term]	0.00307621	0.00047451	1	A0A0G2JUA5	A0A0G2JUA5 [5037-5072]		1	4077.25	0.995	0.869	1.083	0.999983	1	1	8.5	18.18	10.72	102.1	105.9	92	6.91	2.28	13.54	101.9	113	99.5	102.4	107.1	105.7	101.4	77.2	91.8	59.3	65.8	57.9	59.6	62.3	61.5	59	44.9	53.4	43.6	36	35.3	59.6	28.5
	High	[R].GSLGATGELKGPSIGGGLPGISIQGPEGNLQMPGIK.[A]	1xOxidation [M32]; 2xTMT6plex [K10; K36]; 1xTMT6plex [N-Term]	6.647e-05	2.36316e-05	1	A0A0G2JUA5	A0A0G2JUA5 [5037-5072]		1	4091.28	1.094	0.61	1.794	0.999983	0.804828	0.629689	49.65	23.3	20.33	119.4	112.2	68.4	9.12	27.26	8.89	122.7	106	126.2	83.1	145.6	115.3	60.1	70.6	70.3	59.2	51.1	60.8	40.1	70.2	55.6	29	34	33.9	43.5	27.9	37.1	40.1	32.2
	High	[K].GSSLQGDLAVSGDIK.[C]	1xTMT6plex [K15]; 1xTMT6plex [N-Term]	1.88602e-08	2.36316e-05	71	A0A0G2JUA5	A0A0G2JUA5 [4941-4955]		0	1905.07	1.003	0.628	1.528	0.999983	1	1	6.43	0.52	7.26	111.2	115.9	72.9	8.83	16.18	1.85	103.5	123.6	114	90.2	123.2	118.9	74.8	77.1	74.6	4070.6	4859.9	4483.6	3548.4	4845.9	4673.3	2939.4	3032.2	2934.4	2995.4	2657.6	2736.8	3548.4	2219.6
	High	[K].GSSLQGDLAVSGDIK.[C]	1xDeamidated [Q5]; 1xTMT6plex [K15]; 1xTMT6plex [N-Term]	9.21029e-07	2.36316e-05	1	A0A0G2JUA5	A0A0G2JUA5 [4941-4955]		0	1906.05	0.983	0.734	1.681	0.999983	0.965943	0.75761	10.11	8.91	6.59	115.8	106.2	77.9	11.55	10.17	11.4	102.3	128.8	113.9	104.1	104.4	123.8	81.3	76.6	64.8	61.4	77.3	68.3	62.4	62.6	74.2	48.7	46	38.9	45.2	42.3	41.7	62.4	28.7
	High	[R].HEVTEISNTDVETQPGK.[T]	1xTMT6plex [K17]; 1xTMT6plex [N-Term]	5.68593e-10	2.36316e-05	20	A0A0G2JUA5	A0A0G2JUA5 [188-204]		0	2342.22	1.013	0.71	1.453	0.999983	1	1	3.1	6.05	2.95	114.3	108.6	77.1	9.58	9.64	3.32	99.3	117.8	117.8	98	111.9	118.7	75.9	79.5	81	1211.9	1438.3	1437.6	1196.4	1366.2	1449.4	927	970.5	989.3	891.8	786.5	877.5	1196.4	625.8
	High	[R].HEVTEISNTDVETQPGK.[T]	1xDeamidated [Q/N]; 1xTMT6plex [K17]; 1xTMT6plex [N-Term]	3.10815e-10	2.36316e-05	3	A0A0G2JUA5	A0A0G2JUA5 [188-204]		0	2343.21	0.966	0.653	1.683	0.999983	0.882053	0.787173	1.3	4.05	18.44	111.5	116	72.5	10.24	4.11	12.89	105.5	112.6	128.6	109.2	117.6	117.1	73.3	59.5	76.4	88.6	94.6	108	91.8	98.8	98.4	61.6	50	64.2	65.2	51.7	65.9	91.8	45.3
	High	[R].KGDRSPEPGQTWAHEVFSSR.[S]	1xTMT6plex [K1]; 1xTMT6plex [N-Term]	0.000353901	9.4366e-05	1	A0A0G2JUA5	A0A0G2JUA5 [90-109]		2	2729.42
	High	[K].KPDVDVTAPK.[V]	2xTMT6plex [K1; K10]; 1xTMT6plex [N-Term]	0.000115635	2.36316e-05	4	A0A0G2JUA5	A0A0G2JUA5 [2654-2663]		0	1757.08	0.941	0.737	1.325	0.999983	1	1	5	0.16	9.99	104.3	112.6	83.1	18.22	11.25	13.21	90.3	130.1	107.7	95.9	116.4	118.3	68.2	85.9	87.2	833.1	1199.9	993.8	884.9	1073.5	1091.2	628.8	792	804.2	613	656.1	606.6	884.9	491.7
	High	[K].KQGFDLNVPGGEIDASLK.[V]	2xTMT6plex [K1; K18]; 1xTMT6plex [N-Term]	8.98251e-08	2.36316e-05	6	A0A0G2JUA5	A0A0G2JUA5 [4613-4630]		1	2575.47	0.919	0.753	1.283	0.999983	1	1	2.54	7.65	22.36	101.3	112.1	86.7	24.92	10.5	16.08	87	139.9	101.7	94.7	115.6	112.6	67.8	87.1	93.4	412.5	663.2	482.2	448.9	548	533.8	321.5	412.7	442.7	303.5	362.7	294.4	448.9	251
	High	[K].KQGFDLNVPGGEIDASLKVPDVDVSVAGPDAALK.[A]	3xTMT6plex [K1; K18; K34]; 1xTMT6plex [N-Term]	3.70791e-10	2.36316e-05	7	A0A0G2JUA5	A0A0G2JUA5 [4613-4646]		2	4338.44	1.004	0.698	1.439	0.999983	0.983909	0.976929	5	15.1	23.54	115.4	111.2	73.4	15.31	11.45	12.15	92	123.5	119.5	97.9	123	115.1	76	85.8	67.2	163	218.6	211.6	173.3	217.8	203.8	134.7	151.9	119.1	120	119.6	129.1	173.3	99.7
	High	[K].KQGFDLNVPGGEIDASLKVPDVDVSVAGPDAALK.[A]	1xDeamidated [N7]; 3xTMT6plex [K1; K18; K34]; 1xTMT6plex [N-Term]	3.38774e-09	2.36316e-05	2	A0A0G2JUA5	A0A0G2JUA5 [4613-4646]		2	4339.42	1.09	0.785	1.411	0.999983	1	0.971493	2.49	17.99	41.58	112.9	107.1	80	16.76	10.62	14.69	94.4	131.7	109.6	104	120.8	98.9	93	69.8	77.7	28.4	39.6	33	31.3	36.4	29.8	28	21	23.4	20.9	21.7	20.1	31.3	16.7
	High	[K].LDANIPEVAVEGPEGK.[W]	1xTMT6plex [K16]; 1xTMT6plex [N-Term]	3.802e-09	2.36316e-05	22	A0A0G2JUA5	A0A0G2JUA5 [2016-2031]		0	2096.16	0.987	0.644	1.512	0.999983	1	1	2.04	6.19	6.58	112.1	115.1	72.8	7.72	15.15	3.55	103.9	120.8	116.5	91.9	122.4	119.7	71.9	75.7	77.1	2227.3	2589.2	2497.4	1970.1	2623.1	2564.8	1541.5	1621.6	1651.8	1639	1415.9	1524.4	1970.1	1201.5
	High	[K].LDISAPDLNLEGPEGK.[L]	1xTMT6plex [K16]; 1xTMT6plex [N-Term]	9.96579e-09	2.36316e-05	8	A0A0G2JUA5	A0A0G2JUA5 [1029-1044]		0	2126.17	0.985	0.601	1.58	0.999983	1	1	5.58	7.57	4.78	113.4	118.7	67.9	6.54	10.67	3.49	105.7	120.1	116.4	101	121.9	122.6	69.1	69.7	73.7	817.9	929.1	900.4	781.3	943.2	948.6	535	539.3	570	601.8	508.1	549.6	781.3	432
	High	[K].LDISAPDLNLEGPEGK.[L]	1xDeamidated [N9]; 1xTMT6plex [K16]; 1xTMT6plex [N-Term]	2.73781e-05	2.36316e-05	4	A0A0G2JUA5	A0A0G2JUA5 [1029-1044]		0	2127.16	1.799	1.099	1.637	0.124453	1	0.827888	31.29	79	41.3	147.7	72.6	79.8	21.38	46.63	31.64	130.3	115.3	172.8	52.6	64.1	121.7	110.4	70.4	62.5	98.9	87.5	131.1	39.9	48.6	92.4	83.8	53.4	47.4	72.8	47.8	80	39.9	22.3
	High	[K].LDVNAPDIDIHGPEGK.[L]	1xTMT6plex [K16]; 1xTMT6plex [N-Term]	1.88209e-07	2.36316e-05	19	A0A0G2JUA5	A0A0G2JUA5 [2539-2554]		0	2148.17	1.034	0.658	1.433	0.999983	1	1	12.98	10.49	0.61	110.8	117.2	72	8.61	15.65	4.38	104.6	124.3	113.6	90.4	120.2	120.4	73.3	73.9	79.3	1302.4	1547	1414.8	1125.5	1496	1499.4	912.4	919.8	987.1	958.4	846	863.6	1125.5	685.2
	High	[K].LDVNAPDIDIHGPEGK.[L]	1xDeamidated [N4]; 1xTMT6plex [K16]; 1xTMT6plex [N-Term]	0.000458785	9.4366e-05	4	A0A0G2JUA5	A0A0G2JUA5 [2539-2554]		0	2149.15	1.049	0.787	1.419	0.999983	1	0.963037	14.23	5.95	9.01	117.1	100.5	82.4	14.72	16.52	8.73	95.5	128.1	118.9	91	102	125.4	71.7	83.6	83.8	135.1	181.2	168.2	128.8	144.3	177.3	101.4	118.3	118.5	99.4	99.1	102.7	128.8	66.1
	High	[K].LEGDLKGPK.[V]	2xTMT6plex [K6; K9]; 1xTMT6plex [N-Term]	0.00441048	0.000627691	3	A0A0G2JUA5	A0A0G2JUA5 [966-974]		1	1644.03	0.977	0.595	1.613	0.999983	0.955521	0.942491	5.85	21.82	3.19	116.2	118.9	64.9	6.11	15.01	10.53	107.8	120.5	119.7	95.8	128.2	122.6	66.9	76.3	62.2	394.4	440.7	437.9	350.2	469	448.3	244.5	279.2	227.5	290.3	241	267.3	350.2	214.8
	High	[K].LEGDLKGPNVDMSGPDVEIEGPEGK.[L]	2xTMT6plex [K6; K25]; 1xTMT6plex [N-Term]	1.31627e-08	2.36316e-05	32	A0A0G2JUA5	A0A0G2JUA5 [2074-2098]		1	3269.72	0.979	0.64	1.529	0.999983	1	1	5.29	17.8	12.08	111.5	117.8	70.7	10.67	13.4	5.64	98	120.4	116.4	96.5	122.9	123.1	73.8	78.7	70.4	1344	1650	1595.5	1322.6	1684.7	1687.1	1011.4	1078.9	964.7	989	902.3	973.9	1322.6	771.7
	High	[K].LEGDLKGPNVDMSGPDVEIEGPEGK.[L]	1xDeamidated [N9]; 2xTMT6plex [K6; K25]; 1xTMT6plex [N-Term]	1.51151e-06	2.36316e-05	3	A0A0G2JUA5	A0A0G2JUA5 [2074-2098]		1	3270.7	0.969	0.614	1.579	0.999983	0.898353	0.852974	8.1	15.49	7	109.4	119	71.7	9	18.48	8.95	106.3	125.7	110.2	89.6	129.7	119.9	72.2	79.6	66.6	153	180.9	158.5	128.9	186.6	172.5	103.9	114.5	95.8	112.6	98.9	96.8	128.9	85.5
	High	[K].LEGDLKGPNVDMSGPDVEIEGPEGK.[L]	1xOxidation [M12]; 2xTMT6plex [K6; K25]; 1xTMT6plex [N-Term]	5.83021e-09	2.36316e-05	13	A0A0G2JUA5	A0A0G2JUA5 [2074-2098]		1	3285.71	0.997	0.654	1.564	0.999983	1	0.976623	5.92	10.24	2.38	115.7	111.4	72.8	14.9	16.81	5.64	93.4	125.8	116.7	93.7	131.5	112.4	72.7	80.4	73.5	392	527.6	489.8	393	551.7	471.5	304.9	337.4	308.2	288.4	288.5	299	393	252.7
	High	[K].LEGDLKGPNVDMSGPDVEIEGPEGK.[L]	1xDeamidated [N9]; 1xOxidation [M12]; 2xTMT6plex [K6; K25]; 1xTMT6plex [N-Term]	5.23033e-09	2.36316e-05	4	A0A0G2JUA5	A0A0G2JUA5 [2074-2098]		1	3286.7	0.96	0.577	1.513	0.999983	0.887541	0.938948	4.97	13.52	1.42	110.6	116.3	73.1	1.23	12.3	8.68	108.2	110.9	109.8	108.9	115.5	137.3	62.9	74	72.6	156.8	160.6	159.2	157.8	167.3	198.9	91.1	107.2	105.2	115.4	87.8	97.2	157.8	76.6
	High	[K].LEGDLKGTK.[V]	2xTMT6plex [K6; K9]; 1xTMT6plex [N-Term]	0.00134674	0.000121471	3	A0A0G2JUA5	A0A0G2JUA5 [4116-4124]		1	1648.02	1.117	0.537	1.758	0.998143	0.857884	0.860065	43.02	51.1	34.16	119.1	113.2	67.7	13.73	23.04	31.8	126.6	102.5	134.4	87.8	141	120.3	72	75.7	39.6	403.9	327.1	428.9	280.3	450	384	229.7	241.7	126.5	297.2	178.9	261.8	280.3	206.1
	High	[K].LEGDIKTPK.[V]	2xTMT6plex [K6; K9]; 1xTMT6plex [N-Term]	0.05702	0.00570825	2	A0A0G2JUA5	A0A0G2JUA5 [2597-2605]		1	1688.06	1.119	0.391	1.843	0.991747	0.427443	0.852837	72.56	100.81	30.64	127	124.4	48.6	34.16	39.73	46.01	143	80	165.2	63.5	140	147.6	77.6	54.7	28.3	279.9	156.6	323.4	124.4	274.1	289	151.9	107.1	55.5	206	85.6	197.4	124.4	125.5
	High	[K].LEGELKGPELDVK.[S]	2xTMT6plex [K6; K13]; 1xTMT6plex [N-Term]	0.000192758	2.36316e-05	8	A0A0G2JUA5	A0A0G2JUA5 [2000-2012]		1	2114.27	1.043	0.685	1.441	0.999983	1	1	2.58	11.74	1.58	111	112.1	76.9	6.88	11.8	4.19	103.6	118.9	112.9	97.7	114	123.8	72.7	78.1	78.3	722.3	828.7	786.8	681	794.9	863.1	506.8	544.8	546.2	531.5	453.2	480.3	681	364.1
	High	[K].LEGELKGPK.[V]	2xTMT6plex [K6; K9]; 1xTMT6plex [N-Term]	0.00116407	0.000121471	7	A0A0G2JUA5	A0A0G2JUA5 [719-727]		1	1658.05	1.01	0.66	1.555	0.999983	1	1	0.82	15.59	2.29	115.4	114.9	69.7	4.56	12.2	6.73	110.4	120.8	117.5	95	119.6	117	71	78.9	69.8	1270	1389.2	1351.3	1093.2	1375.6	1345.5	816.8	907.5	803.2	934.6	759.7	824.8	1093.2	630.1
	High	[K].LEGELKGPSVDVDVPDVDLECPEAK.[L]	1xCarbamidomethyl [C21]; 2xTMT6plex [K6; K25]; 1xTMT6plex [N-Term]	4.94363e-08	2.36316e-05	12	A0A0G2JUA5	A0A0G2JUA5 [1866-1890]; [1933-1957]		1	3397.8	1.015	0.593	1.711	0.999983	0.999326	0.920322	2.39	8.48	5.95	116	114.3	69.6	10.11	17.4	3.27	106	116.9	129.7	91.2	115.1	129.9	70.1	68.3	72.9	852.5	940.3	1043.5	734.1	926.4	1045	564.2	549.4	586.2	627.3	514.2	636.9	734.1	424.3
	High	[K].LEGEIKVPDVDISSPGVNVEAPDIHVK.[A]	2xTMT6plex [K6; K27]; 1xTMT6plex [N-Term]	2.60678e-07	2.36316e-05	5	A0A0G2JUA5	A0A0G2JUA5 [4687-4713]		1	3543.99	0.972	0.614	1.485	0.999983	0.966352	0.997017	13.11	3.15	7.79	112.5	111.5	76	2.23	14.23	7.8	113.7	109.5	114	95.8	112.7	127.7	80.8	69.2	76.8	295.1	284.2	295.8	248.6	292.5	331.4	209.7	179.6	199.2	217.1	155.4	180.6	248.6	134
	High	[K].LEGEIKVPDVDISSPGVNVEAPDIHVK.[A]	1xDeamidated [N18]; 2xTMT6plex [K6; K27]; 1xTMT6plex [N-Term]	5.03686e-05	2.36316e-05	1	A0A0G2JUA5	A0A0G2JUA5 [4687-4713]		1	3544.97
	High	[KE].IEGEMK.[V]	1xTMT6plex [K6]; 1xTMT6plex [N-Term]	0.0322453	0.00374043	2	A0A0G2JUA5	A0A0G2JUA5 [1087-1092]; [1343-1348]; [1664-1669]		0	1164.67	0.931	0.648	1.39	0.999983	0.959056	0.997017	12.06	4.85	6.52	107.5	121.1	71.4	13.18	8.53	7.55	97.7	126.1	106.5	104.9	119.9	123.7	70.3	70.7	80.2	149.9	193.4	163.4	161	183.9	189.7	107.9	108.5	123	110.3	105.8	99.7	161	84.3
	High	[KE].IEGEMKVPDVDIK.[G]	2xTMT6plex [K6; K13]; 1xTMT6plex [N-Term]	0.000141524	2.36316e-05	6	A0A0G2JUA5	A0A0G2JUA5 [1087-1099]; [1343-1355]; [1664-1676]		1	2160.26	1.016	0.565	1.625	0.999983	0.960612	0.985771	19.95	40.42	6.21	110.6	121.4	68	9.31	18.47	13.43	114.6	110.6	131.5	90.9	125.8	129.4	70.5	71.1	55.5	1066.5	1029.5	1223.5	845.4	1171	1204.5	656.4	661.3	516.7	784.8	563	746.8	845.4	536.3
	High	[KE].IEGEMKVPDVDIK.[G]	1xOxidation [M5]; 2xTMT6plex [K6; K13]; 1xTMT6plex [N-Term]	0.0127215	0.00141475	2	A0A0G2JUA5	A0A0G2JUA5 [1087-1099]; [1343-1355]; [1664-1676]		1	2176.25	1.158	0.686	1.579	0.986341	0.996874	0.909729	17.21	30.15	7.23	117	108.6	74.4	4.64	18.8	3.29	115.1	123.7	113.6	89.1	106.8	129.8	76.7	73.2	72	204.6	219.9	201.9	158.4	189.9	230.8	136.3	130.2	127.9	150.6	120.2	123.2	158.4	87
	High	[K].IEGNLKGPK.[V]	2xTMT6plex [K6; K9]; 1xTMT6plex [N-Term]	0.000464932	9.4366e-05	6	A0A0G2JUA5	A0A0G2JUA5 [4729-4737]		1	1643.05	1.007	0.595	1.465	0.999983	1	1	16.22	32.56	6.08	110.7	114.8	74.6	2.97	15.05	18.37	110.6	112.1	117	99	134.1	116.2	75.5	79.8	55.6	834.9	846	883.4	747.5	1012.1	877.4	569.9	602.2	419.6	614.4	462.6	539.2	747.5	463.6
	High	[K].IEGNLKGPK.[V]	1xDeamidated [N4]; 2xTMT6plex [K6; K9]; 1xTMT6plex [N-Term]	0.00609864	0.000868822	3	A0A0G2JUA5	A0A0G2JUA5 [4729-4737]		1	1644.03	1.079	0.829	1.322	0.999983	1	1	5.22	2.69	9.21	111.2	108.2	80.6	5.41	7.58	12.55	107.8	112.5	119.9	96.5	109.4	111.2	81.5	90.7	70.5	328.6	343	365.7	294.2	333.6	339	248.5	276.6	214.8	241.8	187.6	223.2	294.2	152.8
	High	[K].IEGSITGPCVEIGTPDVDVHGLGGK.[L]	1xCarbamidomethyl [C9]; 1xTMT6plex [K25]; 1xTMT6plex [N-Term]	1.9068e-10	2.36316e-05	16	A0A0G2JUA5	A0A0G2JUA5 [411-435]		0	2965.57	1.063	0.634	1.528	0.998143	1	1	3.38	2.14	11.92	115.3	111.1	73.5	7.03	11.29	4.19	105.6	120.8	117.9	97.1	113.6	121.7	75.2	71.1	77.2	722.9	826.8	807.2	664.9	777.8	832.9	514.6	486.5	528.4	531.9	452.1	492.7	664.9	356.3
	High	[K].IEGTLKGPEIDMK.[G]	2xTMT6plex [K6; K13]; 1xTMT6plex [N-Term]	2.19532e-06	2.36316e-05	9	A0A0G2JUA5	A0A0G2JUA5 [4446-4458]		1	2118.24	0.958	0.655	1.425	0.999983	1	1	3.92	16.4	11.62	110	114.8	75.2	8.22	19.91	9.3	101.8	119.9	113.4	86.2	128.5	118.4	77.5	84.2	69.8	1010.6	1190.6	1126	855.7	1276	1175.7	769.7	835.7	693.3	743.7	651	687.3	855.7	584.4
	High	[K].IEGTLKGPEIDMK.[G]	1xOxidation [M12]; 2xTMT6plex [K6; K13]; 1xTMT6plex [N-Term]	0.000200667	6.88574e-05	5	A0A0G2JUA5	A0A0G2JUA5 [4446-4458]		1	2134.24	1.025	0.697	1.472	0.999983	1	1	6.14	35.96	12.63	114.4	114.4	71.2	10.67	22.38	10.08	101.4	124.2	121.1	80.3	121.1	123.2	75.3	84.4	69.1	667.7	817.4	797.1	528.3	797.2	811	495.8	555.3	454.6	491.3	447	486.5	528.3	365.1
	High	[K].IEGTLKGPEIDMKGPGLDFEGPDAK.[L]	3xTMT6plex [K6; K13; K25]; 1xTMT6plex [N-Term]	2.14557e-08	2.36316e-05	3	A0A0G2JUA5	A0A0G2JUA5 [4446-4470]		2	3530.96	1.113	0.509	1.559	0.991962	0.84429	0.965832	62.64	87.06	28.15	113.5	123.6	62.9	28.12	37.26	41.97	126	88.3	158	65.6	137.3	141.9	80.8	69.9	32.1	353.1	247.4	442.7	183.7	384.7	397.6	226.5	195.9	89.9	259.8	135.3	270.2	183.7	176.2
	High	[K].IEGTLKGPEIDMKGPGLDFEGPDAK.[L]	1xOxidation [M12]; 3xTMT6plex [K6; K13; K25]; 1xTMT6plex [N-Term]	0.00144832	0.000187263	2	A0A0G2JUA5	A0A0G2JUA5 [4446-4470]		2	3546.95	1.134	0.505	1.687	0.994106	0.602778	0.735147	36.9	77.56	9.68	116.3	119.8	63.8	12.04	29.49	32.34	123	114	143.8	73.7	133.8	126.8	78	67.5	39.4	50.6	46.9	59.1	30.3	55	52.1	32.1	27.8	16.2	37.2	25.6	36.1	30.3	25.2
	High	[K].LGGGEVDLR.[G]	1xTMT6plex [N-Term]	0.00605821	0.000868822	7	A0A0G2JUA5	A0A0G2JUA5 [4509-4517]		0	1144.65	1.074	0.611	1.473	0.991962	1	1	5.46	4.92	7.77	108.6	119.8	71.6	13.15	15.97	2	101.8	131.1	110.6	91.4	122.1	122.7	72.9	72.2	75.1	725	933.9	787.5	650.9	869.3	874.1	519.3	514.5	534.5	533.5	510.7	480.7	650.9	398.2
	High	[K].LGGGEVDLRGPK.[V]	1xTMT6plex [K12]; 1xTMT6plex [N-Term]	0.0295031	0.00341717	2	A0A0G2JUA5	A0A0G2JUA5 [4509-4520]		1	1655.98	1.056	0.473	1.438	0.999983	0.794627	0.990413	52.71	80.7	0.47	115.5	125.3	59.3	22.79	25.93	35.24	122.7	90.6	144.7	82.4	133.1	137	85.6	63	41	299.1	220.9	352.7	200.8	324.5	333.9	208.6	153.6	100	220.1	120.8	215.3	200.8	148.6
	High	[K].LGIQLPEVEISVSTK.[K]	1xTMT6plex [K15]; 1xTMT6plex [N-Term]	1.19448e-07	2.36316e-05	5	A0A0G2JUA5	A0A0G2JUA5 [5434-5448]		0	2071.24	1.141	0.546	2.121	0.992531	0.878247	0.69153	2.14	16.58	14.24	125.5	115.3	59.2	20.73	3.57	21.07	89.5	128	134.5	117.6	110.6	117.9	83.6	60.4	57.9	292.7	418.6	439.9	384.4	361.7	385.6	273.3	197.4	189.2	215.4	228.9	268.5	384.4	165.7
	High	[K].LHAPGLDMK.[G]	1xTMT6plex [K9]; 1xTMT6plex [N-Term]	0.000253591	9.4366e-05	8	A0A0G2JUA5	A0A0G2JUA5 [4898-4906]		0	1439.84	1.083	0.671	1.467	0.980515	1	1	16.42	12.65	0.58	107.5	119	73.5	13.17	17.29	7.31	105.4	106.9	132.4	87.7	118.3	122.3	71.9	73.1	82	1137	1152.6	1427.2	945.6	1275.8	1318.3	775	788.7	884.5	836.7	630.3	871.2	945.6	584.4
	High	[K].LHAPGLDMK.[G]	1xOxidation [M8]; 1xTMT6plex [K9]; 1xTMT6plex [N-Term]	2.13048e-05	2.36316e-05	17	A0A0G2JUA5	A0A0G2JUA5 [4898-4906]		0	1455.84	0.933	0.639	1.421	0.999983	1	1	4.11	2.54	4.43	106.9	117.8	75.3	5.81	13.86	2.26	103	115.7	110.1	95.5	124.1	121.4	74.7	77.9	77.5	1897.7	2132	2029.1	1760.3	2286.1	2236.2	1376.7	1435.4	1428.1	1396.5	1165.8	1238.6	1760.3	1047.1
	High	[K].IHMSGPK.[V]	1xTMT6plex [K7]; 1xTMT6plex [N-Term]	0.00174172	0.000250771	7	A0A0G2JUA5	A0A0G2JUA5 [4602-4608]		0	1227.73	1.03	0.762	1.408	0.999983	1	1	6.17	11.98	5.58	113.5	105.9	80.6	19.5	14.56	5.14	86.2	128.1	113.7	93.2	124.4	106	79.9	87.7	80.8	1093.4	1625.8	1443.2	1182.4	1579.1	1345.8	1014.5	1112.7	1024.9	804.6	889.1	880.9	1182.4	723.3
	High	[K].IHMSGPK.[V]	1xOxidation [M3]; 1xTMT6plex [K7]; 1xTMT6plex [N-Term]	0.00111124	0.000121471	23	A0A0G2JUA5	A0A0G2JUA5 [4602-4608]		0	1243.72	1.013	0.825	1.227	0.999983	1	1	0.9	1.14	8.6	107.1	105.7	87.2	14.8	11.97	8.64	90	121.4	109.2	93.6	119.1	107.8	77.8	92	89	1441.2	1943.7	1749	1499.2	1907.9	1727.1	1246.7	1473.5	1425.2	1060.6	1062.9	1067.6	1499.2	873.9
	High	[K].IHMSGPKVK.[T]	2xTMT6plex [K7; K9]; 1xTMT6plex [N-Term]	0.00559419	0.000774682	1	A0A0G2JUA5	A0A0G2JUA5 [4602-4610]		1	1684.05	0.821	1.091	1.084	0.970058	1	1	64.61	10.75	21.79	92.5	101.3	106.1	25.23	36.7	13.37	121.8	76.8	85.4	83.7	93.6	159.5	98	102.2	78.8	51.8	32.7	36.4	35.6	39.8	67.9	41.7	43.5	33.5	38.1	17.9	22.2	35.6	18.2
	High	[K].IHMSGPKVK.[T]	1xOxidation [M3]; 2xTMT6plex [K7; K9]; 1xTMT6plex [N-Term]	0.00566889	0.000774682	2	A0A0G2JUA5	A0A0G2JUA5 [4602-4610]		1	1700.05	0.628	0.438	1.434	0.415154	0.742494	0.990933	87.88	87.69	0.48	92.3	139.2	68.5	40.69	43.79	38.59	140.8	71.4	75.4	91.3	113.6	204	97.9	49.8	55.9	319.3	161.8	170.9	207	257.6	462.6	222	112.9	126.8	235	88.5	104.3	207	118
	High	[K].LKFGTFGGLGSK.[S]	2xTMT6plex [K2; K12]; 1xTMT6plex [N-Term]	0.00149693	0.000187263	1	A0A0G2JUA5	A0A0G2JUA5 [5380-5391]		1	1899.17
	High	[K].IKGDIDVSVPK.[L]	2xTMT6plex [K2; K11]; 1xTMT6plex [N-Term]	6.07462e-06	2.36316e-05	2	A0A0G2JUA5	A0A0G2JUA5 [1989-1999]		1	1858.16	1.08	1.066	0.713	0.999983	1	0.96139	50.95	60.63	37.92	90.1	83.5	126.4	14.22	30.42	49.95	105	98.4	79.2	72.3	91.2	130.8	45.6	138	139.5	445.9	418.2	336.4	307.3	387.3	555.7	193.7	586.5	592.5	328.1	228.7	205.3	307.3	177.4
	High	[K].IKGDVDVDVPK.[L]	2xTMT6plex [K2; K11]; 1xTMT6plex [N-Term]	3.89419e-05	2.36316e-05	5	A0A0G2JUA5	A0A0G2JUA5 [2063-2073]		1	1872.14	1.06	0.779	1.322	0.999763	1	1	5.33	4.26	13.91	103.3	110.4	86.3	8.93	11.51	15.35	102	120.9	106.8	92.9	114	114.4	68.3	91.5	89.2	1475.9	1749.1	1545.1	1343.9	1649.9	1656	988.9	1323.4	1290.1	1086.1	956.5	943.1	1343.9	755.7
	High	[K].IKGDVDVDVPKLEGDLK.[G]	3xTMT6plex [K2; K11; K17]; 1xTMT6plex [N-Term]	5.37626e-06	2.36316e-05	2	A0A0G2JUA5	A0A0G2JUA5 [2063-2079]		2	2756.66	1.166	0.909	1.25	0.967694	1	1	7.27	10.51	51.95	97.7	102.3	100.1	18.08	24.6	35.46	96	123	87.7	82.4	100.6	133.6	56.9	98.4	121.4	202.8	259.7	185.1	173.9	212.4	282	120.1	207.7	256.3	149.2	142	113	173.9	97.3
	High	[K].IKGDVDVSLPK.[V]	2xTMT6plex [K2; K11]; 1xTMT6plex [N-Term]	2.70095e-05	2.36316e-05	8	A0A0G2JUA5	A0A0G2JUA5 [2256-2266]; [2964-2974]; [3346-3356]; [3600-3610]; [3854-3864]		1	1858.16	1.196	1.141	0.892	0.604378	0.458723	0.321049	31.95	26.03	60.73	96.5	86.9	116.6	11.1	27.45	47.32	102.7	110.7	88.6	70.6	92.5	122.8	47.9	124.1	140	1133.5	1221.4	977.9	779.4	1020.9	1354.4	528.7	1368.8	1544.8	834.1	667.9	596.9	779.4	467.6
	High	[K].LKGEIDASVPEMEADLR.[G]	1xTMT6plex [K2]; 1xTMT6plex [N-Term]	1.23571e-07	2.36316e-05	12	A0A0G2JUA5	A0A0G2JUA5 [1781-1797]		1	2331.26	1.097	0.749	1.473	0.949156	1	1	0.86	3.7	2.83	101.9	113.3	84.9	13.44	13.94	18.77	99.2	126.4	103	90.4	114.5	117.9	66.1	85.8	96.8	761.5	970.2	790.9	694.2	879.4	905.3	507.3	658.7	743	560.3	530.6	482.7	694.2	402.8
	High	[K].LKGEIDASVPEMEADLR.[G]	1xOxidation [M12]; 1xTMT6plex [K2]; 1xTMT6plex [N-Term]	1.46726e-05	2.36316e-05	6	A0A0G2JUA5	A0A0G2JUA5 [1781-1797]		1	2347.26	1.084	0.743	1.517	0.999983	1	0.973131	13.96	6	7.65	103.7	114.5	81.8	11.33	15.65	22.9	103.8	124.2	101.6	87.5	114.6	118.1	65.1	81.9	103.2	328.5	393	321.5	277	362.5	373.5	205.9	259	326.5	241.7	214.9	196.2	277	166
	High	[K].LKGEIDASVPEMEADLRGPQIDVK.[G]	2xTMT6plex [K2; K24]; 1xTMT6plex [N-Term]	1.1759e-06	2.36316e-05	6	A0A0G2JUA5	A0A0G2JUA5 [1781-1804]		2	3297.83	0.974	0.676	1.44	0.999983	1	1	6.74	24.65	0.95	111.4	114.4	74.1	4.85	18.97	3.17	108	113.4	119	87.1	116.5	127.7	75.5	78.8	74.1	443	465.4	488.2	357.5	477.8	524	309.7	323.2	303.9	326	254.5	298	357.5	218.9
	High	[K].LKGEIDASVPEMEADLRGPQIDVK.[G]	1xDeamidated [Q20]; 2xTMT6plex [K2; K24]; 1xTMT6plex [N-Term]	1.91671e-06	2.36316e-05	2	A0A0G2JUA5	A0A0G2JUA5 [1781-1804]		2	3298.82	1.193	0.843	1.234	0.962332	1	1	3.67	8.39	21.34	109.8	91.7	98.5	6.02	18.59	16.06	107	106.7	118.4	87.5	89.4	120.3	73.7	101	95.9	43.1	43	47.7	35.2	36	48.4	29.7	40.7	38.6	31.7	23.5	29.1	35.2	16.5
	High	[K].LKGEIDASVPEMEADLRGPQIDVK.[G]	1xOxidation [M12]; 2xTMT6plex [K2; K24]; 1xTMT6plex [N-Term]	1.14161e-05	2.36316e-05	3	A0A0G2JUA5	A0A0G2JUA5 [1781-1804]		2	3313.83	1.053	0.714	1.424	0.999983	0.998752	0.98872	4.96	4.27	4.62	115	109.2	75.8	11.47	21.77	10.48	100.9	127	116.9	80.1	124.8	111	73.1	89.2	77.1	205.4	258.6	238	163	254.2	226.1	148.8	181.6	157	151.1	141.4	145.3	163	116.4
	High	[K].LKGEIDASVPEMEADLRGPQIDVK.[G]	1xDeamidated [Q20]; 1xOxidation [M12]; 2xTMT6plex [K2; K24]; 1xTMT6plex [N-Term]	0.00541185	0.000720282	1	A0A0G2JUA5	A0A0G2JUA5 [1781-1804]		2	3314.81	1.029	0.709	1.45	0.999983	0.943703	0.897708	38.71	28.81	2.42	110.8	116.2	73	6.9	29.78	12.11	113.2	106.4	122	75	140	118.6	66	74.6	84.2	87.7	82.4	94.6	58.1	108.5	91.9	51.2	57.8	65.2	64.5	45.1	57.7	58.1	49.7
	High	[K].LKGPDINLPEGSVK.[T]	2xTMT6plex [K2; K14]; 1xTMT6plex [N-Term]	3.15228e-07	2.36316e-05	14	A0A0G2JUA5	A0A0G2JUA5 [677-690]		1	2154.31	1.031	0.685	1.468	0.999983	1	1	4.59	5.75	3.65	111.1	112.1	76.8	6.98	11.04	6.68	103.6	118.9	114.3	97.5	115.4	121	70.6	79	79.8	2009.9	2306.5	2216.6	1891.3	2237.5	2347.9	1368.7	1532	1547.5	1479	1261.3	1353	1891.3	1024.9
	High	[K].LKGPDINLPEGSVKTPK.[I]	3xTMT6plex [K2; K14; K17]; 1xTMT6plex [N-Term]	7.66085e-05	2.36316e-05	1	A0A0G2JUA5	A0A0G2JUA5 [677-693]		2	2709.67	0.543	0.409	1.328	0.17342	0.340256	0.982198	5	82.46	12.89	117.5	120.5	62	31.32	57.66	35.52	111.8	117.8	62.3	71.3	224.2	114.6	92.2	59	46.9	98.5	103.9	54.9	62.8	197.6	101	81.2	52	41.3	72.5	56.8	33.5	62.8	90.5
	High	[K].LKGPNIK.[G]	2xTMT6plex [K2; K7]; 1xTMT6plex [N-Term]	0.108623	0.00951724	2	A0A0G2JUA5	A0A0G2JUA5 [4777-4783]		1	1456.98	1.094	0.716	1.584	0.999983	0.993165	0.835535	22.18	23.72	16.22	111.4	109.9	78.7	14.36	15.4	12.64	107.1	132.8	102.4	97.9	105.6	130.7	83.4	75.6	64.6	58.5	72.5	55.9	53.5	57.7	71.4	45.6	41.3	35.3	43	39.7	34.1	53.5	26.4
	High	[K].LKKPDVDVTAPK.[V]	3xTMT6plex [K2; K3; K12]; 1xTMT6plex [N-Term]	0.000342313	9.4366e-05	14	A0A0G2JUA5	A0A0G2JUA5 [2652-2663]		1	2227.42	1.074	0.693	1.398	0.992095	1	1	2.32	5.01	1.37	107.8	115.1	77.1	16.91	17.15	10.67	96.5	108.1	133.7	88.4	115.4	124.5	69.7	77.4	86.3	1416.3	1587	1963.5	1298.3	1694.8	1828.2	1022.9	1135.6	1266.3	1042.2	867.8	1198.6	1298.3	776.3
	High	[K].LKMPDMHVNMPK.[I]	2xTMT6plex [K2; K12]; 1xTMT6plex [N-Term]	6.42601e-05	2.36316e-05	6	A0A0G2JUA5	A0A0G2JUA5 [2560-2571]		1	2128.2	0.969	0.705	1.397	0.999983	1	1	7.64	21.19	9.59	111.4	117.4	71.2	7.06	17.46	11.88	102.4	114.7	117	89.1	124.4	120.7	73.3	87.7	70.7	845.4	947.1	966.3	735.5	1027.9	997.3	605	724.7	584.2	622.1	517.9	589.8	735.5	470.8
	High	[K].LKMPDMHVNMPK.[I]	1xDeamidated [N9]; 2xTMT6plex [K2; K12]; 1xTMT6plex [N-Term]	0.0108039	0.00125906	3	A0A0G2JUA5	A0A0G2JUA5 [2560-2571]		1	2129.19	0.912	0.623	1.463	0.999983	0.973765	0.98815	5.43	24.14	2.65	107.3	120.8	71.9	3.23	20.94	7.15	108.4	115.6	112.5	86.1	126.7	127.9	75.4	79	68.5	304.6	324.9	316.2	242	356.2	359.4	211.9	222	192.6	224.1	177.6	193	242	163.2
	High	[K].LKMPDMHVNMPK.[I]	1xOxidation [M]; 2xTMT6plex [K2; K12]; 1xTMT6plex [N-Term]	0.00011332	2.36316e-05	14	A0A0G2JUA5	A0A0G2JUA5 [2560-2571]		1	2144.2	0.961	0.698	1.376	0.999983	1	1	5.56	5.45	0.1	106.9	115.4	77.7	8.5	16.46	5.7	99.3	117.8	110.1	89.4	122.5	118.9	76.4	85.5	80	1438.8	1706.1	1595.4	1295.2	1774.9	1721.8	1106.9	1239.1	1159.4	1058.8	933	973.8	1295.2	813
	High	[K].LKMPDMHVNMPK.[I]	2xOxidation [M6; M]; 2xTMT6plex [K2; K12]; 1xTMT6plex [N-Term]	0.00275303	0.00047451	4	A0A0G2JUA5	A0A0G2JUA5 [2560-2571]		1	2160.19	1.101	0.732	1.505	0.99402	1	0.985771	8.59	12.69	3.37	116.6	105.9	77.5	8.05	15.5	4.97	106.4	124.8	118.9	87.9	120.3	107.9	73.6	81.1	79	414.9	486.7	463.5	342.8	469	420.8	286.9	316.2	307.9	305.3	266.2	282.9	342.8	214.8
	High	[K].LKMPDMHVNMPK.[I]	3xOxidation [M3; M6; M10]; 2xTMT6plex [K2; K12]; 1xTMT6plex [N-Term]	0.0329136	0.00376052	1	A0A0G2JUA5	A0A0G2JUA5 [2560-2571]		1	2176.19
	High	[K].LKMPEMNIK.[A]	2xTMT6plex [K2; K9]; 1xTMT6plex [N-Term]	0.000707078	9.4366e-05	8	A0A0G2JUA5	A0A0G2JUA5 [929-937]		1	1791.08	0.962	0.705	1.413	0.999983	1	1	1.58	8.96	5.15	109.2	113.6	77.2	4.99	10.17	3.15	106.1	109	116.8	100	113.3	122.7	75.1	79.9	77	1120.4	1151.2	1233.3	1056.6	1197	1296	793.1	844.2	813.3	824.4	629.5	752.8	1056.6	548.3
	High	[K].LKMPEMNIK.[A]	1xDeamidated [N7]; 2xTMT6plex [K2; K9]; 1xTMT6plex [N-Term]	0.00755216	0.000976679	2	A0A0G2JUA5	A0A0G2JUA5 [929-937]		1	1792.07	1.074	0.877	1.235	0.999983	1	1	1.37	22.13	10.68	110	102.4	87.5	5.87	13.54	12.8	100.2	106.9	112.7	92.4	99.5	119.5	81.1	102.6	85.1	178.7	190.7	201	164.9	177.6	213.3	144.7	183.1	151.8	131.5	104.3	122.7	164.9	81.4
	High	[K].LKMPEMNIK.[A]	1xOxidation [M]; 2xTMT6plex [K2; K9]; 1xTMT6plex [N-Term]	0.00995887	0.00116581	5	A0A0G2JUA5	A0A0G2JUA5 [929-937]		1	1807.08	1.036	0.691	1.501	0.999983	1	1	11.09	2.84	5	113.6	110.3	76.1	4.89	14.09	8.88	106.7	116.6	115.9	95.8	112.5	127.3	67.5	77.7	80	962.9	1052.3	1046.2	864.5	1015.4	1148.8	608.7	701.3	721.5	708.6	575.4	638.6	864.5	465.1
	High	[K].LKMPEMNIK.[A]	2xOxidation [M3; M6]; 2xTMT6plex [K2; K9]; 1xTMT6plex [N-Term]	0.0964329	0.00864401	1	A0A0G2JUA5	A0A0G2JUA5 [929-937]		1	1823.07
	High	[K].LKMPEMNIKAPK.[I]	3xTMT6plex [K2; K9; K12]; 1xTMT6plex [N-Term]	0.0182737	0.00203919	1	A0A0G2JUA5	A0A0G2JUA5 [929-940]		2	2316.43	0.615	0.534	1.151	0.273796	0.69093	1	80.53	32.53	3.13	85.8	139.5	74.6	26	39.5	15.7	114.5	68.2	86.2	72.4	171.2	140.2	97.4	75	74.9	56.5	33.7	42.5	35.7	84.4	69.2	48	37	37	41.5	18.4	26	35.7	38.7
	High	[K].IKTPSFSVSAPQVSIPDVNVK.[L]	2xTMT6plex [K2; K21]; 1xTMT6plex [N-Term]	1.38319e-09	2.36316e-05	9	A0A0G2JUA5	A0A0G2JUA5 [4756-4776]		1	2900.71	0.958	0.727	1.421	0.999983	1	1	1.51	30.87	10.86	112.8	117.8	69.5	8.04	24.15	15.76	103.4	118.1	120.2	79.2	123.3	126.8	72.8	89.7	66.4	1019.5	1164.3	1185.1	781.2	1215.9	1250.3	717.6	884.4	655	750.2	636.7	723.4	781.2	556.9
	High	[K].IKTPSFSVSAPQVSIPDVNVK.[L]	1xDeamidated [Q/N]; 2xTMT6plex [K2; K21]; 1xTMT6plex [N-Term]	0.00174172	0.000250771	3	A0A0G2JUA5	A0A0G2JUA5 [4756-4776]		1	2901.69	1.196	0.672	1.529	0.965801	0.966622	0.946338	2.59	7.43	24.41	108.6	111.1	80.3	23.81	22.63	8.53	95.4	108.1	148.9	78.4	110.5	124.5	79.9	70.7	83.6	155.1	175.7	242.1	127.5	179.7	202.5	129.9	114.9	136	114.2	96.1	147.8	127.5	82.3
	High	[K].LPQFGISTPGSDLDINIK.[G]	1xTMT6plex [K18]; 1xTMT6plex [N-Term]	1.08565e-10	2.36316e-05	9	A0A0G2JUA5	A0A0G2JUA5 [4982-4999]		0	2373.34	0.952	0.731	1.287	0.999983	1	1	3.99	1.69	10.39	107.2	122.5	70.3	15.21	14.73	16.43	91.5	124.3	108.4	96.1	127.1	123.8	71.1	67.2	90.5	293.5	399	347.7	308.3	407.8	397.3	228.1	215.5	290.5	216	218.2	212.2	308.3	186.8
	High	[K].LPQFGISTPGSDLDINIK.[G]	1xDeamidated [N16]; 1xTMT6plex [K18]; 1xTMT6plex [N-Term]	0.0562393	0.00560787	1	A0A0G2JUA5	A0A0G2JUA5 [4982-4999]		0	2374.33
	High	[K].LPQFGISTPGSDLDINIKGPQVCGELQGSGTDVNLK.[G]	1xCarbamidomethyl [C23]; 2xTMT6plex [K18; K36]; 1xTMT6plex [N-Term]	6.37008e-06	2.36316e-05	2	A0A0G2JUA5	A0A0G2JUA5 [4982-5017]		1	4442.38	0.972	0.5	1.595	0.999983	0.651141	0.79709	31.27	31.25	35.25	106.6	126.6	66.8	8.67	22.23	25.4	107.4	108	124.7	87.2	135.3	128.4	88.3	67.7	53.1	46.3	46.6	53.8	37.6	58.4	55.4	38.1	29.2	22.9	34.1	25.5	32.8	37.6	26.7
	High	[K].LPQFGISTPGSDLDINIKGPQVCGELQGSGTDVNLK.[G]	1xCarbamidomethyl [C23]; 1xDeamidated [Q21]; 2xTMT6plex [K18; K36]; 1xTMT6plex [N-Term]	3.04712e-07	2.36316e-05	1	A0A0G2JUA5	A0A0G2JUA5 [4982-5017]		1	4443.37	1.037	0.604	1.459	0.999983	0.789269	0.955007	1.31	23.35	35.04	106.4	120.7	72.9	19.95	19.79	9.8	92.3	106.8	136	88.2	121.1	131.2	82.8	73.2	68.5	19.8	22.9	29.1	18.9	25.9	28.1	17.7	15.7	14.7	14.5	12.5	17.8	18.9	11.9
	High	[R].LPSGSGAASPTTGSAVDIR.[A]	1xTMT6plex [N-Term]	3.38774e-09	2.36316e-05	16	A0A0G2JUA5	A0A0G2JUA5 [209-227]		0	1973.05	0.986	0.96	1.027	0.999983	1	1	1.95	6.12	18.11	99.4	102.2	98.4	11.36	15.6	21.92	87.2	106	107.7	82.1	109	109.2	75.6	118.3	104.9	245	297.9	302.7	230.6	306.2	307	212.5	332.6	294.7	180.3	162.9	184.7	230.6	140.2
	High	[K].LQGNIGMDDACASK.[I]	1xCarbamidomethyl [C11]; 1xTMT6plex [K14]; 1xTMT6plex [N-Term]	7.37785e-08	2.36316e-05	11	A0A0G2JUA5	A0A0G2JUA5 [397-410]		0	1937.98	0.984	0.668	1.433	0.999983	1	1	2.98	6.35	0.9	111.4	115	73.6	6.37	8.23	4.89	102.9	114.1	116	102.5	119.3	117.8	72.3	79.7	75.5	840.7	932.4	947.4	837.1	974.4	962.6	590.3	650.7	616.4	618.7	509.9	578.3	837.1	446.3
	High	[K].LQGNIGMDDACASK.[I]	1xCarbamidomethyl [C11]; 1xDeamidated [N4]; 1xTMT6plex [K14]; 1xTMT6plex [N-Term]	0.00202523	0.000398487	2	A0A0G2JUA5	A0A0G2JUA5 [397-410]		0	1938.97	1.098	0.73	1.367	0.999983	0.996761	0.975399	1.58	12.47	4.05	113.3	102.1	84.5	2.56	12.98	8.49	108.7	112.2	114.4	99	101.1	124.3	72.3	84.4	83.7	99.2	102.4	104.4	90.4	92.3	113.5	66	77	76.4	73	56	63.7	90.4	42.3
	High	[K].LQGNIGMDDACASK.[I]	1xCarbamidomethyl [C11]; 1xOxidation [M7]; 1xTMT6plex [K14]; 1xTMT6plex [N-Term]	1.98709e-07	2.36316e-05	12	A0A0G2JUA5	A0A0G2JUA5 [397-410]		0	1953.98	0.994	0.66	1.486	0.999983	1	1	2.03	1.88	6.44	115.7	111.6	72.7	8.9	8.18	5.37	101.5	119.8	117.9	102.1	113.7	120.2	71.4	74.1	79.3	769.6	908.7	893.7	774.1	862.1	911.2	541.5	562	601.5	566.3	496.9	545.5	774.1	394.9
	High	[K].LQGSGVSLASK.[K]	1xTMT6plex [K11]; 1xTMT6plex [N-Term]	8.94256e-06	2.36316e-05	15	A0A0G2JUA5	A0A0G2JUA5 [5408-5418]		0	1504.91	0.994	0.624	1.593	0.999983	1	0.997126	8.69	0.14	9.37	115	112.9	72.2	12.56	2.05	5.37	94.9	120.8	116.6	112.6	114.4	117.2	79	71.3	73.2	1617.8	2060.3	1987.3	1919.4	1951.1	1999.1	1346.9	1216.3	1247.4	1190.5	1126.6	1213	1919.4	893.7
	High	[K].LQGSGVSLASK.[K]	1xDeamidated [Q2]; 1xTMT6plex [K11]; 1xTMT6plex [N-Term]	2.08758e-05	2.36316e-05	2	A0A0G2JUA5	A0A0G2JUA5 [5408-5418]		0	1505.89	0.804	0.597	1.347	0.916933	0.837417	0.984569	12.91	4.52	9.2	97.1	130.8	72.1	20.39	7.44	12.01	94.7	120.4	80.8	117.8	136.8	127.5	70.3	84.2	67.6	26	33	22.2	32.3	37.5	35	19.3	23.1	18.5	19.1	18.1	13.5	32.3	17.2
	High	[K].LQGSGVSLASKK.[S]	2xTMT6plex [K11; K12]; 1xTMT6plex [N-Term]	1.76208e-05	2.36316e-05	2	A0A0G2JUA5	A0A0G2JUA5 [5408-5419]		1	1862.17	0.931	0.853	0.916	0.999983	1	1	12.08	11.87	12.64	89.9	112	98.1	11.73	16.78	1.63	90.4	83.5	104.9	89.3	125.4	112.7	98.8	99	96.1	129.9	119.9	150.6	128.2	180	161.8	141.8	142.1	138	95.6	65.6	91.9	128.2	82.5
	High	[R].LRSEDGVEGDLGETQSR.[T]	1xTMT6plex [N-Term]	6.63255e-09	2.36316e-05	2	A0A0G2JUA5	A0A0G2JUA5 [134-150]		1	2077.04	1.003	0.547	1.839	0.999983	0.765095	0.638432	3.93	16.72	3.55	117.5	117.2	65.4	8.44	1.81	16.43	123.4	104.5	117.9	119.9	115.7	117.5	65.6	56.8	78.7	74.2	62.9	70.9	72.1	69.6	70.7	39.4	34.2	47.3	54.6	34.4	43.3	72.1	31.9
	High	[K].ISAPGVK.[M]	1xTMT6plex [K7]; 1xTMT6plex [N-Term]	0.0167184	0.00188244	4	A0A0G2JUA5	A0A0G2JUA5 [4815-4821]		0	1129.73	1.022	0.637	1.415	0.999983	1	1	2.36	3.38	1.52	114.3	111.9	73.8	5.32	13.83	7.51	103.8	114.3	113.7	100	131.2	111.2	73.4	81.6	70.8	865.3	952.7	947.6	833.5	1093.3	927.2	611.8	680.5	590.2	636.8	521	578.4	833.5	500.8
	High	[K].ISGPDANVHLK.[T]	1xTMT6plex [K11]; 1xTMT6plex [N-Term]	3.63914e-05	2.36316e-05	9	A0A0G2JUA5	A0A0G2JUA5 [4488-4498]		0	1608.95	1.096	0.753	1.405	0.950636	1	1	16.61	12.86	5.37	110.1	111.5	78.4	10.82	18.63	6.62	101.7	126.3	113.8	82.3	115.2	116.9	76	86.8	81	822.3	1021.7	920.3	665.5	932.1	945.5	615	701.9	655.2	605.1	558.7	561.7	665.5	426.9
	High	[K].ISGPDANVHLK.[T]	1xDeamidated [N7]; 1xTMT6plex [K11]; 1xTMT6plex [N-Term]	0.00379243	0.000627691	4	A0A0G2JUA5	A0A0G2JUA5 [4488-4498]		0	1609.93	1.082	0.766	1.474	0.999983	1	0.984542	11.32	5.96	6.27	116.3	107.5	76.1	7.45	15.27	7.69	105.7	118.1	122.3	89.8	109.1	122.4	71.7	83.6	77.2	274.9	307	317.9	233.6	283.8	318.1	186.5	217.4	200.9	202.3	167.9	194.1	233.6	130
	High	[K].ISGPDANVHLKTPNVGISGPK.[L]	2xTMT6plex [K11; K21]; 1xTMT6plex [N-Term]	4.17222e-08	2.36316e-05	2	A0A0G2JUA5	A0A0G2JUA5 [4488-4508]		1	2788.63	0.517	0.427	1.272	0.0479988	0.448105	1	23.86	110.23	7.26	119.4	122.8	57.8	34.07	70.64	38.09	119.1	110.1	58.5	56.2	247.4	113.3	93.6	53.4	48.4	145.4	134.5	71.5	68.6	302.2	138.3	114.4	65.2	59.1	107	73.6	43.6	68.6	138.4
	High	[K].LSGPNLK.[M]	1xTMT6plex [K7]; 1xTMT6plex [N-Term]	0.0243608	0.00274226	5	A0A0G2JUA5	A0A0G2JUA5 [4471-4477]		0	1186.76	1.052	0.781	1.258	0.999983	1	1	24.01	16.06	1.24	111.4	105.9	82.7	5.65	22.01	7.09	102.4	114.6	109.7	83.8	130.4	104.4	81.4	91.9	81.5	456.5	511	489.4	373.6	581.5	465.4	363	409.7	363.4	335.9	279.4	298.7	373.6	266.4
	High	[K].LSGPNLK.[M]	1xDeamidated [N5]; 1xTMT6plex [K7]; 1xTMT6plex [N-Term]	0.0277423	0.00321211	3	A0A0G2JUA5	A0A0G2JUA5 [4471-4477]		0	1187.74	1.071	0.635	1.687	0.999983	0.999757	0.906642	10.01	21.95	7.51	115.3	115.4	69.3	7.8	16.96	8.94	112.7	130.7	117	87.8	122	117.2	70.4	77.5	64.8	611.8	709.3	635.4	476.8	662.1	636.1	382.1	420.5	351.9	450.2	387.9	387.8	476.8	303.3
	High	[R].ISMADVDLNVAAPK.[G]	1xTMT6plex [K14]; 1xTMT6plex [N-Term]	1.09362e-07	2.36316e-05	6	A0A0G2JUA5	A0A0G2JUA5 [571-584]		0	1902.08	0.958	0.61	1.564	0.999983	1	1	0.48	1.98	1.41	112.2	117.2	70.6	5.49	10.97	4.87	106.2	118.2	114.9	100.4	123.8	120	68.6	75.6	72.3	1699.6	1891.8	1839	1605.9	1981.2	1919.7	1096.9	1209.4	1156.3	1250.7	1034.5	1122.5	1605.9	907.5
	High	[R].ISMADVDLNVAAPK.[G]	1xOxidation [M3]; 1xTMT6plex [K14]; 1xTMT6plex [N-Term]	1.16005e-06	2.36316e-05	8	A0A0G2JUA5	A0A0G2JUA5 [571-584]		0	1918.07	1.054	0.712	1.475	0.999983	1	0.996423	2.09	2.63	5.93	113.5	112.6	73.8	7.66	8.6	5.92	106.1	123.6	114	99.2	117.3	113.2	71.9	74.2	80.6	417	485.9	448.3	390.2	461.1	444.9	282.8	291.7	316.7	306.8	265.7	273.7	390.2	211.2
	High	[K].ISMPDFDLHLK.[G]	1xTMT6plex [K11]; 1xTMT6plex [N-Term]	0.000146366	2.36316e-05	9	A0A0G2JUA5	A0A0G2JUA5 [3968-3978]		0	1774	1.064	0.699	1.462	0.999306	1	1	11.76	14.64	12.26	110.6	115.8	73.6	9.16	14.68	8.27	104.4	125.1	112.2	90.9	117.6	119.8	71.5	74.7	83.7	656.5	786.4	705.4	571.6	739	753.1	449.1	469.8	526.1	483.1	430	430.6	571.6	338.5
	High	[K].ISMPDFDLHLK.[G]	1xOxidation [M3]; 1xTMT6plex [K11]; 1xTMT6plex [N-Term]	6.60221e-05	2.36316e-05	14	A0A0G2JUA5	A0A0G2JUA5 [3968-3978]		0	1789.99	1.04	0.697	1.414	0.999983	1	1	7.88	12.98	7.76	106.8	117.7	75.5	11.73	14.52	6.56	100.7	125.8	107.2	91.9	121	118.2	75.1	84.4	75.8	1335.5	1668.8	1421.1	1218.9	1604	1567	996.5	1118.7	1004.9	982.7	912.5	867.5	1218.9	734.7
	High	[K].ISMPDFDLHLKGPK.[V]	2xTMT6plex [K11; K14]; 1xTMT6plex [N-Term]	0.000391063	9.4366e-05	3	A0A0G2JUA5	A0A0G2JUA5 [3968-3981]		1	2285.33	1.054	0.47	1.535	0.999983	0.838829	0.978981	46.81	78.75	0.4	112.3	126.1	61.6	16.9	29.12	34	120.2	101.3	142.2	78.4	140.4	134.9	78.5	66	38.1	550.1	463.3	650.6	358.7	642.5	617.4	359.3	301.8	174.3	404.8	253.4	397.1	358.7	294.3
	High	[K].ISMPDFDLHLKGPK.[V]	1xOxidation [M3]; 2xTMT6plex [K11; K14]; 1xTMT6plex [N-Term]	0.0105859	0.00125906	1	A0A0G2JUA5	A0A0G2JUA5 [3968-3981]		1	2301.32	0.966	0.541	1.308	0.999983	0.674389	1	54.09	81.64	2.56	106.7	125.4	67.9	17.76	31.74	40.3	115.2	95.9	137.1	74.4	135.4	141.9	89.7	73.3	37.1	100.2	83.4	119.2	64.7	117.8	123.4	78	63.7	32.3	73.7	45.6	72.8	64.7	53.9
	High	[K].ISMPDFDLNLK.[G]	1xTMT6plex [K11]; 1xTMT6plex [N-Term]	2.15956e-05	2.36316e-05	8	A0A0G2JUA5	A0A0G2JUA5 [1190-1200]; [2370-2380]; [4031-4041]		0	1750.98	0.979	0.632	1.486	0.999983	0.998752	0.989094	8.62	9.7	6.34	106.4	120.7	72.9	13.11	15.33	7.8	98.9	126.6	105.4	95.2	129.3	119.7	72.3	81.7	70.9	529.9	678.1	564.8	509.9	692.7	641	387.3	437.6	380	390	370.8	344.7	509.9	317.3
	High	[K].ISMPDFDLNLK.[G]	1xDeamidated [N9]; 1xTMT6plex [K11]; 1xTMT6plex [N-Term]	0.000337784	9.4366e-05	5	A0A0G2JUA5	A0A0G2JUA5 [1190-1200]; [2370-2380]; [4031-4041]		0	1751.97	1.059	0.831	1.358	0.999983	1	0.997017	9.75	12.94	3	97.7	109.7	92.6	21.27	16.68	17.75	98	128.8	85.8	86.9	121.7	110.2	72.2	93	103.4	82.5	108.4	72.2	73.1	102.3	92.7	60.7	78.2	87	60.7	59.3	44.1	73.1	46.9
	High	[K].ISMPDFDLNLK.[G]	1xOxidation [M3]; 1xTMT6plex [K11]; 1xTMT6plex [N-Term]	0.00022636	6.88574e-05	6	A0A0G2JUA5	A0A0G2JUA5 [1190-1200]; [2370-2380]; [4031-4041]		0	1766.98	1.061	0.736	1.395	0.999983	1	1	4.65	8.53	3.39	107.6	113.5	78.9	11.73	14.02	9.91	99.6	125.6	110.1	91	118.4	116.1	71.4	87.1	80.8	589.8	744.2	652	538.9	701.2	687.7	422.9	516	478.5	434	406.9	398	538.9	321.2
	High	[K].ISMPDFDLNLKGPK.[V]	2xTMT6plex [K11; K14]; 1xTMT6plex [N-Term]	1.05953e-05	2.36316e-05	7	A0A0G2JUA5	A0A0G2JUA5 [1190-1203]; [2370-2383]		1	2262.31	0.978	0.622	1.481	0.999983	1	1	9.23	18.84	1.74	110	119.4	70.6	6.58	15.49	5.58	106.5	113.5	121.5	93.2	123.2	124.2	72.8	76.6	68.5	1089.5	1160.6	1242.7	953.5	1260	1270	744.6	783.9	701	801.7	634.7	758.5	953.5	577.1
	High	[K].ISMPDFDLNLKGPK.[V]	1xDeamidated [N9]; 2xTMT6plex [K11; K14]; 1xTMT6plex [N-Term]	1.77407e-05	2.36316e-05	5	A0A0G2JUA5	A0A0G2JUA5 [1190-1203]; [2370-2383]		1	2263.3	1.121	0.776	1.558	0.982866	1	0.964685	11.78	20.28	29.51	119.7	106.8	73.5	5.24	13.94	18.78	111.4	116.5	123.6	92.1	103.9	121.4	71.5	93.5	66.2	234	244.5	259.6	193.3	218.2	254.9	150.1	196.2	138.9	172.2	133.7	158.5	193.3	99.9
	High	[K].ISMPDFDLNLKGPK.[V]	1xOxidation [M3]; 2xTMT6plex [K11; K14]; 1xTMT6plex [N-Term]	2.31104e-05	2.36316e-05	12	A0A0G2JUA5	A0A0G2JUA5 [1190-1203]; [2370-2383]		1	2278.31	1.047	0.611	1.583	0.999983	1	1	18.47	29.81	7.87	112.1	117.1	70.8	9.5	14.89	7.47	114.1	109.2	130.6	93.4	119.2	124.8	72.1	72.9	63.5	1551.8	1485.3	1776.2	1270.1	1620.9	1697	980.5	991.1	863.9	1141.9	812.2	1084.2	1270.1	742.4
	High	[K].ISMPDIDLHLK.[SG]	1xTMT6plex [K11]; 1xTMT6plex [N-Term]	1.52819e-05	2.36316e-05	16	A0A0G2JUA5	A0A0G2JUA5 [2049-2059]; [2116-2126]; [2950-2960]		0	1740.01	0.993	0.725	1.37	0.999983	1	1	8.44	1.61	2.54	108.4	111.1	80.5	7.24	15.5	9.45	100.8	115.5	113.5	89.6	116.3	120.9	72.3	84.3	86.6	1357.9	1555.7	1528.9	1206.8	1566.8	1627.5	974.3	1135.2	1166.6	999.2	850.7	933.2	1206.8	717.6
	High	[K].ISMPDIDLHLK.[SG]	1xOxidation [M3]; 1xTMT6plex [K11]; 1xTMT6plex [N-Term]	0.000324552	9.4366e-05	30	A0A0G2JUA5	A0A0G2JUA5 [2049-2059]; [2116-2126]; [2950-2960]		0	1756.01	1.019	0.721	1.368	0.999983	1	1	5.32	10.17	0.53	109.1	111	80	11.34	13.89	6.85	99.5	124.8	111	92.7	122.4	113	72.7	82.6	81.4	2650.9	3325.5	2958.9	2470.4	3262.6	3011.1	1937.1	2200.3	2170	1950.7	1818.5	1806.1	2470.4	1494.4
	High	[K].ISMPDIDLHLKGPK.[VI]	2xTMT6plex [K11; K14]; 1xTMT6plex [N-Term]	1.28114e-05	2.36316e-05	8	A0A0G2JUA5	A0A0G2JUA5 [2116-2129]; [2950-2963]		1	2251.35	1.026	0.519	1.576	0.999983	0.96513	0.997017	30.04	52.79	6.34	107.6	126.6	65.8	12.42	23.73	19.3	112.5	108.3	135.7	84.6	132.5	132.4	74.6	68.7	50.6	750.2	722.4	905	563.8	883.4	882.5	497.2	458.3	337.6	552	395	552.4	563.8	404.6
	High	[K].ISMPDIDLHLKGPK.[VI]	1xOxidation [M3]; 2xTMT6plex [K11; K14]; 1xTMT6plex [N-Term]	0.00706272	0.000976679	8	A0A0G2JUA5	A0A0G2JUA5 [2116-2129]; [2950-2963]		1	2267.34	1.081	0.625	1.481	0.982292	1	1	21.38	43.83	0.05	109.8	117.8	72.4	9.51	19.94	19.96	112.3	115	133.3	85.5	124.3	123.3	75.8	77.6	53	720.6	737.9	855.4	548.5	797.7	791.4	486.5	498.3	340.1	530.3	403.5	522.1	548.5	365.4
	High	[K].ISMPDIDLNLK.[G]	1xTMT6plex [K11]; 1xTMT6plex [N-Term]	6.7375e-05	2.36316e-05	4	A0A0G2JUA5	A0A0G2JUA5 [2572-2582]; [4293-4303]		0	1717	0.847	0.689	1.417	0.992591	0.973682	0.984542	4.01	22.72	10.8	101.1	117.7	81.1	9.08	29.66	11.11	104.7	119.2	100.5	75.8	140.8	121.9	68.9	84.1	84	126.4	144	121.4	91.5	170	147.2	83.2	101.6	101.4	93	78.7	74.1	91.5	77.9
	High	[K].ISMPDIDLNLK.[G]	1xOxidation [M3]; 1xTMT6plex [K11]; 1xTMT6plex [N-Term]	0.00480481	0.000674529	5	A0A0G2JUA5	A0A0G2JUA5 [2572-2582]; [4293-4303]		0	1732.99	0.963	0.671	1.387	0.999983	1	1	7.95	5.74	2.71	107.1	117.2	75.7	6.91	16.71	5.26	102.3	117.5	111.6	89.9	122.1	122.1	73.8	78.8	81.9	523	600.5	570.2	459.3	623.8	624.1	377	402.9	418.7	384.9	328.4	348	459.3	285.7
	High	[K].ISMPDIDLNLKGPK.[V]	2xTMT6plex [K11; K14]; 1xTMT6plex [N-Term]	7.25764e-05	2.36316e-05	5	A0A0G2JUA5	A0A0G2JUA5 [4293-4306]		1	2228.33	0.954	0.627	1.495	0.999983	1	1	2.68	30.84	17.23	111.1	116.9	72	8.85	18.04	10.62	101.3	118.4	118.8	90	126.4	124.5	76.7	79.2	64.6	669.9	783.1	785.4	595.1	835.9	823.5	507.2	524	427.3	493	428.2	479.4	595.1	382.9
	High	[K].ISMPDIDLNLKGPK.[V]	1xDeamidated [N9]; 2xTMT6plex [K11; K14]; 1xTMT6plex [N-Term]	0.00835373	0.000999135	3	A0A0G2JUA5	A0A0G2JUA5 [4293-4306]		1	2229.31	1.003	0.724	1.484	0.999983	0.996296	0.935893	4.91	16.32	9.9	116	106.7	77.3	5.5	9.82	8.78	120.1	107.9	117.1	99.4	107.6	120.7	80.9	78	68.2	76.3	68.6	74.4	63.2	68.4	76.7	51.4	49.5	43.3	56.1	37.5	45.4	63.2	31.3
	High	[K].ISMPDIDLNLKGPK.[V]	1xOxidation [M3]; 2xTMT6plex [K11; K14]; 1xTMT6plex [N-Term]	1.26388e-05	2.36316e-05	3	A0A0G2JUA5	A0A0G2JUA5 [4293-4306]		1	2244.32	1.114	0.608	1.447	0.99895	0.95339	0.994163	14.12	11.29	8.03	111.2	111.9	76.8	7.24	22.08	8.25	109.4	107.7	122.7	89.6	139.3	110.1	75.6	78.7	66.9	344.9	339.7	386.8	282.6	439.1	347.1	238.3	248.1	211.1	253.8	185.7	236.1	282.6	201.1
	High	[K].ISMPDIDLNLKGSK.[V]	2xTMT6plex [K11; K14]; 1xTMT6plex [N-Term]	2.54877e-06	2.36316e-05	3	A0A0G2JUA5	A0A0G2JUA5 [2572-2585]		1	2218.31	0.813	0.754	1.042	0.967753	1	1	13.41	78.85	7.55	97.2	115.6	87.2	7.46	35.86	23.34	107	94.9	109.4	63.8	127.3	134.5	102.7	96	64.4	134.7	119.4	137.6	80.2	160.1	169.2	129.3	120.8	81	99.1	65.3	84	80.2	73.3
	High	[K].ISMPDLHLK.[G]	1xTMT6plex [K9]; 1xTMT6plex [N-Term]	0.000503579	9.4366e-05	22	A0A0G2JUA5	A0A0G2JUA5 [2244-2252]; [3334-3342]; [3588-3596]; [3842-3850]		0	1511.9	1.066	0.672	1.486	0.996413	1	1	9.34	2.37	12.4	112.2	112.3	75.5	14.75	19.48	6.38	98.8	114	132.7	84.2	114.2	124.5	72.5	76.7	82.3	1997	2304.7	2682.5	1701.3	2308.1	2517.2	1466.3	1550.7	1664.6	1469.5	1260.3	1637.4	1701.3	1057.2
	High	[K].ISMPDLHLK.[G]	1xOxidation [M3]; 1xTMT6plex [K9]; 1xTMT6plex [N-Term]	0.00317836	0.00047451	40	A0A0G2JUA5	A0A0G2JUA5 [2244-2252]; [3334-3342]; [3588-3596]; [3842-3850]		0	1527.9	0.992	0.678	1.401	0.999983	1	1	9.66	1.27	1.73	107.3	115.2	77.5	7.13	13.47	5.22	103.2	119	110.6	93.5	119.9	118.7	73.7	81.4	79.9	5890.6	6792.5	6313.2	5337.6	6845	6776.3	4203.1	4643.2	4557.7	4334.7	3714.5	3853.6	5337.6	3135.3
	High	[K].ISMPDLHLKGPK.[I]	2xTMT6plex [K9; K12]; 1xTMT6plex [N-Term]	0.000627252	9.4366e-05	4	A0A0G2JUA5	A0A0G2JUA5 [2244-2255]; [3334-3345]; [3588-3599]; [3842-3853]		1	2023.23	1.009	0.468	1.257	0.999983	0.892507	1	61.85	21.25	5.77	110.8	120.2	69	16.62	39.76	30.42	116.1	91	127.1	65	154.8	126	96.1	72.4	51.5	938.5	735.3	1027	525.3	1250.6	1018.1	776.8	584.9	416.5	690.6	402.1	626.9	525.3	572.8
	High	[K].ISMPDLHLKGPK.[I]	1xOxidation [M3]; 2xTMT6plex [K9; K12]; 1xTMT6plex [N-Term]	0.090181	0.00801159	1	A0A0G2JUA5	A0A0G2JUA5 [2244-2255]; [3334-3345]; [3588-3599]; [3842-3853]		1	2039.23	1.039	0.517	1.517	0.999983	0.618379	0.895033	40.92	38.04	6.22	118.4	117.6	63.9	14.33	30.28	23.35	128.1	100.5	132.2	72.4	133.6	127.2	84.4	69.1	52.4	104	81.6	107.3	58.8	108.5	103.3	68.5	56.1	42.5	76.5	44.6	65.5	58.8	49.7
	High	[K].ISMPDLNLNLK.[G]	1xTMT6plex [K11]; 1xTMT6plex [N-Term]	5.96525e-05	2.36316e-05	7	A0A0G2JUA5	A0A0G2JUA5 [2498-2508]		0	1716.01	0.952	0.695	1.425	0.999983	1	1	0.49	8.52	2.07	108.3	113.7	78	8.07	15.77	8.5	100.5	117.7	113.2	91.3	124	118.8	70.5	81.5	82.5	744.8	872.1	838.6	676.8	918.9	880.6	522.7	603.6	611.7	548	476.9	511.9	676.8	420.9
	High	[K].ISMPDLNLNLK.[G]	1xDeamidated [N]; 1xTMT6plex [K11]; 1xTMT6plex [N-Term]	0.000207501	6.88574e-05	5	A0A0G2JUA5	A0A0G2JUA5 [2498-2508]		0	1717	1.044	0.682	1.485	0.999983	1	0.996086	10.11	13.48	12.3	109.7	117.8	72.5	10.31	14.93	8.98	102.6	125.9	112.3	92	120.6	120.9	69	74.3	82.5	486.6	597.2	532.9	436.5	572.3	573.5	327.6	352.4	391.2	358.1	326.6	325.3	436.5	262.1
	High	[K].ISMPDLNLNLK.[G]	2xDeamidated [N7; N9]; 1xTMT6plex [K11]; 1xTMT6plex [N-Term]	0.00212013	0.000398487	1	A0A0G2JUA5	A0A0G2JUA5 [2498-2508]		0	1717.98	1.079	0.626	1.679	0.999983	0.836078	0.756057	15.82	10.58	12.4	117	113.3	69.7	8.17	11.17	1.09	118	129.4	110.1	96.4	120	114.2	70.3	70.1	71.5	87.3	95.8	81.5	71.3	88.8	84.5	52	51.9	52.9	64.3	52.4	49.7	71.3	40.7
	High	[K].ISMPDLNLNLK.[G]	1xOxidation [M3]; 1xTMT6plex [K11]; 1xTMT6plex [N-Term]	0.000278425	9.4366e-05	18	A0A0G2JUA5	A0A0G2JUA5 [2498-2508]		0	1732.01	1.068	0.7	1.407	0.99402	1	1	2.52	6.91	8.08	108.4	114.8	76.8	12.13	14.68	8.79	99.1	126.3	111.7	91.2	118.3	119.9	70.4	79.1	83.9	1456.5	1856.8	1641.3	1340.8	1738.3	1762.7	1035.1	1162.4	1233.7	1071.8	1015.4	1001.9	1340.8	796.2
	High	[K].ISMPDLNLNLK.[G]	1xDeamidated [N]; 1xOxidation [M3]; 1xTMT6plex [K11]; 1xTMT6plex [N-Term]	0.00293875	0.00047451	8	A0A0G2JUA5	A0A0G2JUA5 [2498-2508]		0	1732.99	1.051	0.679	1.503	0.999983	1	1	13.38	10	4.4	110.7	115.7	73.6	8.3	14.26	4.74	105.5	124.3	113.2	91.4	118.3	118.4	73.3	80.3	75.3	776	914.8	832.6	672.1	870.6	870.9	539.6	591.2	554	571	500.2	508.2	672.1	398.8
	High	[K].ISMPDLNLNLKGPNVK.[G]	2xTMT6plex [K11; K16]; 1xTMT6plex [N-Term]	2.12662e-07	2.36316e-05	4	A0A0G2JUA5	A0A0G2JUA5 [2498-2513]		1	2440.46	0.985	0.68	1.402	0.999983	1	1	18.03	36.59	11.61	105.4	119.4	75.2	10.23	21.17	20.43	108.4	107.8	128.5	85.7	122.8	130.4	77.4	83.5	55.5	707.4	703.4	838.2	559.1	800.8	850.9	504.6	544.4	361.7	520.5	384.7	511.7	559.1	366.8
	High	[K].ISMPDLNLNLKGPNVK.[G]	1xDeamidated [N]; 2xTMT6plex [K11; K16]; 1xTMT6plex [N-Term]	0.000187657	2.36316e-05	5	A0A0G2JUA5	A0A0G2JUA5 [2498-2513]		1	2441.44	0.946	0.705	1.394	0.999983	0.985592	0.994697	0.22	24.86	5.73	110.8	117.2	72	5.62	24.44	8.69	105.6	116.5	116.6	77.6	123.3	123.3	75.7	86.9	74.4	185.3	204.5	204.8	136.2	216.5	216.4	132.9	152.6	130.7	136.4	111.8	125	136.2	99.2
	High	[K].ISMPDLNLNLKGPNVK.[G]	1xOxidation [M3]; 2xTMT6plex [K11; K16]; 1xTMT6plex [N-Term]	9.21029e-07	2.36316e-05	5	A0A0G2JUA5	A0A0G2JUA5 [2498-2513]		1	2456.45	1.09	0.727	1.46	0.966822	1	1	22.63	35.21	19.09	111.7	111.8	76.5	12.1	20.03	22.44	116	107.2	135.5	83.4	116	124.2	79.5	84.3	54	973	899.3	1136.4	699.5	973.4	1042.2	666.6	707.3	452.9	716	491.8	693.7	699.5	445.8
	High	[K].ISMPDVDFNLK.[G]	1xTMT6plex [K11]; 1xTMT6plex [N-Term]	4.39903e-05	2.36316e-05	9	A0A0G2JUA5	A0A0G2JUA5 [1975-1985]		0	1736.97	1.028	0.714	1.389	0.999983	1	1	2.03	4.08	5.48	103.4	115.4	81.2	9.31	10.76	7.32	101.5	120.6	105.1	97.4	117.3	118.8	73.1	83.7	82.5	459.4	546	476	440.8	531.1	537.8	330.8	379.2	373.6	338	298.6	290.6	440.8	243.3
	High	[K].ISMPDVDFNLK.[G]	1xOxidation [M3]; 1xTMT6plex [K11]; 1xTMT6plex [N-Term]	2.81305e-05	2.36316e-05	12	A0A0G2JUA5	A0A0G2JUA5 [1975-1985]		0	1752.96	1.025	0.671	1.444	0.999983	1	1	9.9	6.05	4.22	108.1	114.9	77	10.74	14.16	6.34	101.9	125.8	110.4	93.2	122.8	117.4	70.6	79.1	78.7	800.2	987.9	867.3	732.2	964.2	921.9	554.2	621.3	618.3	588.9	540.2	529.4	732.2	441.7
	High	[K].ISMPDVDFNLKGPK.[I]	2xTMT6plex [K11; K14]; 1xTMT6plex [N-Term]	1.02666e-06	2.36316e-05	6	A0A0G2JUA5	A0A0G2JUA5 [1975-1988]		1	2248.3	0.997	0.591	1.513	0.999983	0.998752	1	29.45	48.89	10.23	113.4	117.3	69.3	13.38	20.36	22.85	118.5	102	133.6	88.9	122.6	134	78.4	72.5	49.5	1021.1	878.9	1151	765.7	1056.2	1154	675	624.1	426.2	751.4	480.6	702.5	765.7	483.8
	High	[K].ISMPDVDFNLKGPK.[I]	1xDeamidated [N9]; 2xTMT6plex [K11; K14]; 1xTMT6plex [N-Term]	0.006695	0.000892174	2	A0A0G2JUA5	A0A0G2JUA5 [1975-1988]		1	2249.28	0.935	0.815	1.153	0.999983	1	1	0.72	1.62	0.89	94.9	113.6	91.5	8.11	9.01	11.82	92.3	96.4	107.8	98.3	115.5	115.3	80	101.5	92.9	49.3	51.5	57.6	52.5	61.7	61.6	42.8	54.3	49.7	36.3	28.2	35.2	52.5	28.3
	High	[K].ISMPDVDFNLKGPK.[I]	1xOxidation [M3]; 2xTMT6plex [K11; K14]; 1xTMT6plex [N-Term]	1.44749e-05	2.36316e-05	4	A0A0G2JUA5	A0A0G2JUA5 [1975-1988]		1	2264.29	1.073	0.558	1.642	0.999983	0.900843	0.924935	21.56	20.1	7.25	111.4	121	67.6	9.98	19.54	8.43	113.7	113.3	134.3	86.6	123.6	125.2	72.8	69	61.6	363.5	362.2	429.4	276.8	395	400.2	232.7	220.6	196.8	267.5	198.1	262.1	276.8	180.9
	High	[K].ISMPDVDLELK.[G]	1xTMT6plex [K11]; 1xTMT6plex [N-Term]	7.76508e-05	2.36316e-05	4	A0A0G2JUA5	A0A0G2JUA5 [4421-4431]		0	1717.98	1.102	0.809	1.363	0.999763	1	1	1.38	0.79	20.82	99.3	115.4	85.2	17.79	14.57	12.57	98.7	131.5	97.2	89.5	118.2	114.7	72.4	84.6	93.3	417.6	556.7	411.3	378.7	500.2	485.3	306.5	358.2	394.8	307.3	304.4	251.1	378.7	229.1
	High	[K].ISMPDVDLELK.[G]	1xOxidation [M3]; 1xTMT6plex [K11]; 1xTMT6plex [N-Term]	7.16018e-05	2.36316e-05	6	A0A0G2JUA5	A0A0G2JUA5 [4421-4431]		0	1733.98	1.043	0.77	1.326	0.999983	1	1	5.59	3.17	2.47	108.6	108.2	83.3	15.39	12.69	9.23	96.4	130.5	109	92.5	119.4	108.6	72.7	87.1	83.6	538.7	729.1	609	516.6	667.1	606.8	406.4	486.6	467.2	396.4	398.7	371.7	516.6	305.6
	High	[K].ISMPDVDLELKGPK.[V]	2xTMT6plex [K11; K14]; 1xTMT6plex [N-Term]	1.86936e-07	2.36316e-05	13	A0A0G2JUA5	A0A0G2JUA5 [4421-4434]		1	2229.31	0.939	0.669	1.374	0.999983	1	1	3.24	27.54	2.7	109	116	75.1	4.59	17.67	10.26	105.6	115.1	113.6	89.1	125.2	121	78.3	83.8	68.2	1447.7	1578.2	1557.6	1221.2	1716.7	1658.1	1072.9	1148.4	935.4	1065.3	863.1	950.8	1221.2	786.3
	High	[K].ISMPDVDLELKGPK.[V]	1xOxidation [M3]; 2xTMT6plex [K11; K14]; 1xTMT6plex [N-Term]	1.92446e-05	2.36316e-05	10	A0A0G2JUA5	A0A0G2JUA5 [4421-4434]		1	2245.31	1.089	0.676	1.575	0.970058	1	1	14.41	12.26	3.42	115.8	110.7	73.5	9.08	20.59	1.33	105	125.3	120.5	81.4	115.1	122.6	75.8	77.8	76.5	1249.1	1490.9	1432.9	968.9	1369.6	1458	901.6	925.5	910	919.1	815.3	874.7	968.9	627.3
	High	[K].ISMPDVDLELKGPKVK.[G]	3xTMT6plex [K11; K14; K16]; 1xTMT6plex [N-Term]	0.0730467	0.00678583	1	A0A0G2JUA5	A0A0G2JUA5 [4421-4436]		2	2685.64	0.897	0.75	0.937	0.999983	0.98869	1	24.24	5.79	36.5	103.6	112.2	84.2	37.09	8.74	17.4	109.4	108.1	51.2	102	120.5	117.2	116.7	87	87.9	27	26.7	12.6	25.1	29.7	28.9	28.8	21.5	21.7	19.9	14.6	7.7	25.1	13.6
	High	[K].ISMPDVDLHLK.[G]	1xTMT6plex [K11]; 1xTMT6plex [N-Term]	1.79829e-05	2.36316e-05	31	A0A0G2JUA5	A0A0G2JUA5 [694-704]; [813-823]; [1639-1649]; [1841-1851]; [1908-1918]		0	1726	0.978	0.664	1.473	0.999983	1	1	1.48	7.48	1.59	111.9	114.4	73.7	8.47	12.93	6.96	101.2	117.1	118.2	95.8	119.7	122	69.4	79.5	77.1	2472.9	2860.5	2888.1	2339.6	2924.1	2981.8	1696.7	1941.6	1884.8	1819.7	1564.2	1762.9	2339.6	1339.4
	High	[K].ISMPDVDLHIK.[G]	1xOxidation [M3]; 1xTMT6plex [K11]; 1xTMT6plex [N-Term]	0.000409712	9.4366e-05	48	A0A0G2JUA5	A0A0G2JUA5 [694-704]; [813-823]; [1639-1649]; [1841-1851]; [1908-1918]		0	1741.99	1.01	0.702	1.415	0.999983	1	1	6.28	1.48	3.91	109.3	112.5	78.2	8.32	13.76	8.09	101.3	119.1	114.6	92.1	117.9	118.4	71.5	82	83.1	4900.9	5766.5	5544.8	4457.1	5707.9	5731.3	3462.8	3967.9	4024	3606.4	3153.4	3384.6	4457.1	2614.4
	High	[K].ISMPDVDLHIKGPK.[V]	2xTMT6plex [K11; K14]; 1xTMT6plex [N-Term]	4.44604e-06	2.36316e-05	11	A0A0G2JUA5	A0A0G2JUA5 [694-707]; [1639-1652]; [1841-1854]; [1908-1921]		1	2237.33	1.061	0.589	1.591	0.999626	0.997275	0.998425	29.58	45.58	13.95	112.4	118.1	69.5	12.64	19.79	23.56	119.1	106.2	136.6	88	125.1	128.8	74.9	73.7	47.6	2303.7	2054.4	2642.2	1702.3	2419.6	2491	1448	1425.4	921	1695.2	1123.5	1612.8	1702.3	1108.3
	High	[K].ISMPDVDLHLKGPK.[V]	1xOxidation [M3]; 2xTMT6plex [K11; K14]; 1xTMT6plex [N-Term]	1.56367e-06	2.36316e-05	11	A0A0G2JUA5	A0A0G2JUA5 [694-707]; [1639-1652]; [1841-1854]; [1908-1921]		1	2253.32	1.065	0.552	1.587	0.997476	0.933304	1	30.18	39.75	4.62	112.5	120.8	66.6	13.07	19.87	13.76	116.6	106.2	137	87.8	125.2	128.6	73.5	69.1	56	1233	1123	1448.9	928.8	1323.8	1360.2	776.8	730.2	591.7	907.3	614.1	884.4	928.8	606.3
	High	[K].ISMPDVDLHLKGPNVK.[G]	2xTMT6plex [K11; K16]; 1xTMT6plex [N-Term]	2.8472e-07	2.36316e-05	8	A0A0G2JUA5	A0A0G2JUA5 [813-828]		1	2450.44	0.968	0.628	1.415	0.999983	1	1	14.47	30.77	1.11	105.7	119.6	74.7	10.84	16.34	13.71	106.8	106.6	128	95.2	120.8	132.2	75.5	75.9	59	943.2	941.4	1131	841.1	1067.3	1168.2	666.7	670.5	521.5	694.1	514.8	690.4	841.1	488.9
	High	[K].ISMPDVDLHLKGPNVK.[G]	1xDeamidated [N14]; 2xTMT6plex [K11; K16]; 1xTMT6plex [N-Term]	6.55771e-05	2.36316e-05	2	A0A0G2JUA5	A0A0G2JUA5 [813-828]		1	2451.42	1.154	0.837	1.442	0.993689	1	0.927305	6.96	0.16	6.49	118.5	99.4	82.2	12.18	28.29	5.08	106.3	109.8	132.4	92.1	90.9	145.1	77.1	76.2	70.1	70.7	73.1	88.1	61.3	60.5	96.6	51.3	50.7	46.7	52	40	53.8	61.3	27.7
	High	[K].ISMPDVDLHLKGPNVK.[G]	1xOxidation [M3]; 2xTMT6plex [K11; K16]; 1xTMT6plex [N-Term]	0.000496922	9.4366e-05	5	A0A0G2JUA5	A0A0G2JUA5 [813-828]		1	2466.44	1.076	0.649	1.499	0.999983	0.992118	0.975455	14.73	7.6	13.78	110.8	115.4	73.9	7.79	13.29	5.2	111.2	107.7	124.6	94	121.9	115.8	74.2	79.2	71.5	367	355.5	411.3	310.3	402.7	382.3	244.9	261.5	236.2	270.1	194.4	251	310.3	184.4
	High	[K].ISMPDVDLHMK.[G]	1xTMT6plex [K11]; 1xTMT6plex [N-Term]	7.8611e-06	2.36316e-05	11	A0A0G2JUA5	A0A0G2JUA5 [941-951]		0	1743.95	0.974	0.738	1.377	0.999983	1	1	4.86	4.14	2.73	106.1	112.6	81.3	7.82	13.04	10.41	99.8	116.6	110.6	93.7	119.8	117.3	71.1	84.6	86.5	860	1005	953.1	807.7	1032.2	1011	613	729.6	745.9	632.8	549.6	581.8	807.7	472.8
	High	[K].ISMPDVDLHMK.[G]	1xOxidation [M]; 1xTMT6plex [K11]; 1xTMT6plex [N-Term]	0.00010311	2.36316e-05	22	A0A0G2JUA5	A0A0G2JUA5 [941-951]		0	1759.95	0.997	0.679	1.441	0.999983	1	1	6.33	3.55	1.15	110	113.7	76.3	7.48	12.43	6.41	102.2	118.2	114.6	95.3	118.5	119.8	71.5	80.5	79.5	1727.4	1996.5	1936	1609.6	2002.5	2024.6	1207.7	1360.2	1343.1	1271.1	1091.8	1181.7	1609.6	917.2
	High	[K].ISMPDVDLHMK.[G]	2xOxidation [M3; M10]; 1xTMT6plex [K11]; 1xTMT6plex [N-Term]	0.00159895	0.000220484	5	A0A0G2JUA5	A0A0G2JUA5 [941-951]		0	1775.94	1.042	0.777	1.373	0.999983	1	1	8.03	5.09	4.41	109.1	111.5	79.4	7.98	11.9	12.34	101.6	112	119.2	92.5	114.8	114.4	71.9	81.5	92	232.7	256.4	273	211.9	262.9	262.1	164.5	186.7	210.8	171.2	140.2	166.6	211.9	120.4
	High	[K].ISMPDVDLHMKGPK.[V]	2xTMT6plex [K11; K14]; 1xTMT6plex [N-Term]	0.000380789	9.4366e-05	1	A0A0G2JUA5	A0A0G2JUA5 [941-954]		1	2255.29	0.696	0.301	1.938	0.623294	0.0675641	0.54156	33.72	4.37	28.51	110.4	132.6	57	17.68	48.35	47.1	127.9	107.3	89.6	65.7	189.4	128.8	97.1	55.4	38.8	108.7	91.2	76.2	55.8	160.9	109.5	82.5	47.1	33	80	49.9	46.5	55.8	73.7
	High	[K].ISMPDVDLHMKGPK.[V]	1xOxidation [M10]; 2xTMT6plex [K11; K14]; 1xTMT6plex [N-Term]	0.00537613	0.000720282	1	A0A0G2JUA5	A0A0G2JUA5 [941-954]		1	2271.28	0.941	0.607	1.551	0.999983	0.84429	0.86078	0.34	7.45	16.06	115.2	122	62.8	11.58	14.52	21.19	96	113.5	120.9	102	120.3	136.7	61.9	61.3	87.4	60.3	71.3	75.9	64.1	75.6	85.9	38.9	38.5	54.9	44.4	39	46.3	64.1	34.6
	High	[K].ISMPDVDLNLK.[G]	1xTMT6plex [K11]; 1xTMT6plex [N-Term]	6.33968e-05	2.36316e-05	7	A0A0G2JUA5	A0A0G2JUA5 [1767-1777]; [4165-4175]		0	1702.98	0.99	0.695	1.405	0.999983	1	1	7.56	9.47	11.43	105.6	117.1	77.3	13.15	14.86	7.12	99.1	126.8	105.4	94.9	128	116.9	70.5	77.1	81.3	427.6	547.2	455	409.9	552.7	504.8	304.4	333.1	350.9	314.7	299.3	277.7	409.9	253.2
	High	[K].ISMPDVDLNLK.[G]	1xDeamidated [N9]; 1xTMT6plex [K11]; 1xTMT6plex [N-Term]	0.000517163	9.4366e-05	3	A0A0G2JUA5	A0A0G2JUA5 [1767-1777]; [4165-4175]		0	1703.97	1.058	0.674	1.571	0.999983	0.996874	0.944967	8.41	0.2	8.2	105.4	115	79.6	17.34	8.91	16.31	104.9	131.3	94.2	99.1	117.5	114.4	66.7	79.2	92.7	226.2	283.2	203.2	213.7	253.3	246.7	143.9	170.8	199.9	166.4	154.9	124	213.7	116
	High	[K].ISMPDVDLNLK.[G]	1xOxidation [M3]; 1xTMT6plex [K11]; 1xTMT6plex [N-Term]	3.66388e-05	2.36316e-05	13	A0A0G2JUA5	A0A0G2JUA5 [1767-1777]; [4165-4175]		0	1718.98	1.008	0.746	1.4	0.999983	1	1	5.44	5.82	7.75	103.3	112.7	84	11.93	12.57	10.64	99.6	123.7	103.3	95.4	122.8	112.7	71.1	84	87.5	1471.6	1827.6	1525.4	1408.6	1813.6	1664.4	1051	1240.3	1292.6	1082.9	999.4	931.1	1408.6	830.7
	High	[K].ISMPDVDLNLK.[G]	1xDeamidated [N9]; 1xOxidation [M3]; 1xTMT6plex [K11]; 1xTMT6plex [N-Term]	0.000824005	0.000121471	2	A0A0G2JUA5	A0A0G2JUA5 [1767-1777]; [4165-4175]		0	1719.96	1.053	0.761	1.383	0.999983	1	0.997017	7.21	3.09	10.45	99.6	114.6	85.9	15.34	12.04	17.05	97.1	126.8	99.4	92.3	114.9	114.3	70.2	85.7	99.2	176.1	229.9	180.2	167.3	208.3	207.3	127.4	155.3	179.9	129.6	125.7	110	167.3	95.4
	High	[K].ISMPDVDLNLKGPK.[LV]	2xTMT6plex [K11; K14]; 1xTMT6plex [N-Term]	6.428e-07	2.36316e-05	11	A0A0G2JUA5	A0A0G2JUA5 [1767-1780]; [4165-4178]		1	2214.31	0.982	0.637	1.492	0.999983	1	1	16.76	30.2	10.57	111.3	117.6	71.2	4.18	17.54	14.64	109	114.2	118.5	91.4	129.5	120.7	73	82.4	61.3	1394.7	1462	1516.2	1169.3	1657.5	1544.3	934.7	1055.1	784.9	1026.3	799.5	925.5	1169.3	759.2
	High	[K].ISMPDVDLNLKGPK.[LV]	1xDeamidated [N9]; 2xTMT6plex [K11; K14]; 1xTMT6plex [N-Term]	6.37008e-06	2.36316e-05	11	A0A0G2JUA5	A0A0G2JUA5 [1767-1780]; [4165-4178]		1	2215.3	0.983	0.626	1.57	0.999983	1	1	4.06	20.01	4.1	114.7	116.6	68.6	6.43	15.7	3.67	107.1	117.2	121.6	93.1	119.2	127	70.1	74.7	70.1	1083.9	1186.4	1230.1	941.9	1206.3	1285	709.9	755.6	709.1	797.6	648.8	750.9	941.9	552.5
	High	[K].ISMPDVDLNLKGPK.[LV]	1xOxidation [M3]; 2xTMT6plex [K11; K14]; 1xTMT6plex [N-Term]	2.07348e-05	2.36316e-05	21	A0A0G2JUA5	A0A0G2JUA5 [1767-1780]; [4165-4178]		1	2230.31	0.957	0.633	1.502	0.999983	1	1	1.05	20.49	0.17	111.2	117	71.8	4.47	18.03	3.98	110.6	114	120.7	88.7	120	126.2	73.6	76	70.2	2157.5	2224.2	2354.8	1729.5	2341.5	2461.7	1436.1	1482.2	1369.1	1587.6	1216.3	1437.4	1729.5	1072.5
	High	[K].ISMPDVDLNLKGPK.[LV]	1xDeamidated [N9]; 1xOxidation [M3]; 2xTMT6plex [K11; K14]; 1xTMT6plex [N-Term]	0.000406995	9.4366e-05	4	A0A0G2JUA5	A0A0G2JUA5 [1767-1780]; [4165-4178]		1	2231.29	0.963	0.572	1.575	0.999983	0.96027	0.977168	27.54	16.11	8.02	108.8	121.6	69.6	4.41	20.18	2.94	109.7	109.9	118.4	90	135.3	122.9	73.7	69.8	70.3	464.9	465.7	501.8	381.2	573.2	520.8	312.1	295.7	297.9	342.1	254.7	306.3	381.2	262.5
	High	[K].ISMPDVGLNLK.[G]	1xTMT6plex [K11]; 1xTMT6plex [N-Term]	0.00012204	2.36316e-05	6	A0A0G2JUA5	A0A0G2JUA5 [1572-1582]		0	1644.98	1.004	0.649	1.507	0.999983	1	1	11.68	4.48	3.79	105.7	119.2	75.1	9.22	13.54	7.56	103.6	123.2	108	95.7	122.7	121.7	68.7	79.7	76.7	867.8	1032	904.6	801.4	1028.2	1019.8	575.9	667.8	642.9	638.6	564.4	552.2	801.4	471
	High	[K].ISMPDVGLNLK.[G]	1xDeamidated [N9]; 1xTMT6plex [K11]; 1xTMT6plex [N-Term]	0.00114113	0.000121471	3	A0A0G2JUA5	A0A0G2JUA5 [1572-1582]		0	1645.96	0.992	0.69	1.472	0.999983	0.984804	0.900211	1.36	14.71	4.84	113.1	114.1	72.8	8.36	16.63	12.15	105.6	124.2	111.5	90.2	126.4	112.4	71.7	87.2	70.6	62.8	73.9	66.3	53.7	75.2	66.9	42.7	51.9	42	46.2	40.4	40.5	53.7	34.4
	High	[K].ISMPDVGLNLK.[G]	1xOxidation [M3]; 1xTMT6plex [K11]; 1xTMT6plex [N-Term]	5.21023e-05	2.36316e-05	16	A0A0G2JUA5	A0A0G2JUA5 [1572-1582]		0	1660.97	1.007	0.665	1.499	0.999983	1	1	1.68	0.24	1.45	112.3	112.8	74.9	7.19	10.89	1.58	103.4	118.7	115.8	96.4	117.9	116.3	76	78.4	77.2	1772.1	2033.5	1983.8	1651.2	2019.8	1993.1	1301.5	1343.2	1323.2	1304	1112	1210.9	1651.2	925.2
	High	[K].ISMPDVGLNLKGPK.[L]	2xTMT6plex [K11; K14]; 1xTMT6plex [N-Term]	5.12689e-06	2.36316e-05	3	A0A0G2JUA5	A0A0G2JUA5 [1572-1585]		1	2156.31	1.126	0.566	1.72	0.986341	0.91074	0.88947	44.02	55.61	27.72	119.1	115.5	65.4	20.99	24.25	27.86	127.4	97.7	150.1	81.8	123.5	133.3	74.1	69.9	42.3	410.4	314.9	483.5	263.5	397.8	429.5	238.7	225.2	136.1	302	172.2	295.1	263.5	182.2
	High	[K].ISMPDVGLNLKGPK.[L]	1xDeamidated [N9]; 2xTMT6plex [K11; K14]; 1xTMT6plex [N-Term]	0.000183919	2.36316e-05	2	A0A0G2JUA5	A0A0G2JUA5 [1572-1585]		1	2157.29	1.151	0.54	2.131	0.99402	0.797347	0.483906	13.46	28.25	0.17	126.9	110.2	63	6.62	19.97	15.31	114.7	123.7	131	91.4	107.5	135.3	76.9	58.1	61.4	160.2	172.7	182.9	127.5	150	188.9	107.3	81.1	85.7	117.9	94.5	111.6	127.5	68.7
	High	[K].ISMPDVGLNLKGPK.[L]	1xOxidation [M3]; 2xTMT6plex [K11; K14]; 1xTMT6plex [N-Term]	0.00057145	9.4366e-05	2	A0A0G2JUA5	A0A0G2JUA5 [1572-1585]		1	2172.3	0.994	0.7	1.753	0.999983	0.971946	0.839798	34.52	28	50.93	118.1	114.6	67.4	18.62	26.69	26.82	122.5	95.8	140	81	118.9	140.9	69.9	83.3	47.7	178.1	139.3	203.5	117.7	172.8	204.8	101.6	121	69.4	131.1	76.2	124.2	117.7	79.2
	High	[K].ISMPDVSLNLK.[G]	1xTMT6plex [K11]; 1xTMT6plex [N-Term]	0.00019536	2.36316e-05	4	A0A0G2JUA5	A0A0G2JUA5 [1446-1456]		0	1674.99	0.94	0.676	1.428	0.999983	1	1	5.95	2.15	3.86	107.7	120	72.3	11.03	13.61	12.67	95.9	119.7	109.9	97.9	127.3	122.5	67.1	86	73.8	428.7	535.1	491.2	437.8	569.3	547.6	300.1	384.6	330	315.4	292.6	299.8	437.8	260.8
	High	[K].ISMPDVSLNLK.[G]	1xDeamidated [N9]; 1xTMT6plex [K11]; 1xTMT6plex [N-Term]	0.000216004	6.88574e-05	2	A0A0G2JUA5	A0A0G2JUA5 [1446-1456]		0	1675.97	1.102	0.949	1.244	0.999983	1	1	14.44	27.44	9.82	126.6	87.4	86	16.01	23.54	11.92	92.7	124.2	124.4	84.1	85.7	125	79.8	99.8	84.3	35.6	47.6	47.7	32.3	32.9	47.9	30.6	38.3	32.3	26.2	26.1	29.1	32.3	15.1
	High	[K].ISMPDVSLNLK.[G]	1xOxidation [M3]; 1xTMT6plex [K11]; 1xTMT6plex [N-Term]	2.87083e-05	2.36316e-05	19	A0A0G2JUA5	A0A0G2JUA5 [1446-1456]		0	1690.98	1.061	0.671	1.594	0.999518	1	0.997017	2.12	12.3	0.91	114.3	114	71.7	10.3	11.15	4.76	102.3	125.7	117.1	96.4	116.8	118.6	71.5	78.3	73.4	1805.5	2219	2067.4	1701.7	2062	2093.3	1261.7	1383.2	1296.6	1328.6	1213.5	1262	1701.7	944.5
	High	[K].ISMPDVSLNLKGPK.[A]	2xTMT6plex [K11; K14]; 1xTMT6plex [N-Term]	6.77116e-06	2.36316e-05	4	A0A0G2JUA5	A0A0G2JUA5 [1446-1459]		1	2186.32	1.097	0.543	1.545	0.999983	0.941027	0.988404	36.83	55.27	2.46	117.1	118.5	64.3	16.14	21.06	21.53	122.2	101.9	141.2	85.3	123.6	128.7	79.1	67.1	50.9	512.6	427.7	592.6	358.1	518.5	540	331.8	281.6	213.6	377.2	233.9	361.7	358.1	237.5
	High	[K].ISMPDVSLNLKGPK.[A]	1xDeamidated [N9]; 2xTMT6plex [K11; K14]; 1xTMT6plex [N-Term]	2.54877e-06	2.36316e-05	1	A0A0G2JUA5	A0A0G2JUA5 [1446-1459]		1	2187.3	0.946	0.582	1.624	0.999983	0.849974	0.873662	4.4	29.08	3.53	118.8	113.5	67.7	8.64	20.19	6.79	117.8	106.4	126.6	91.8	112.5	137.8	74.3	65.5	67.1	111.2	100.4	119.4	86.7	106.2	130	70.1	61.8	63.3	81.8	54.9	72.9	86.7	48.6
	High	[K].ISMPDVSLNLKGPK.[A]	1xOxidation [M3]; 2xTMT6plex [K11; K14]; 1xTMT6plex [N-Term]	4.55051e-05	2.36316e-05	2	A0A0G2JUA5	A0A0G2JUA5 [1446-1459]		1	2202.31	1.201	0.557	1.863	0.942701	0.858931	0.804242	33.34	47.64	15.17	118.2	118.4	63.4	14.4	23.03	18.54	123.1	114.8	150.4	80.5	123.3	125.2	66.1	68.7	47.9	219.3	204.5	268	143.5	219.7	223.1	117.7	122.3	85.4	161.4	111.9	163.6	143.5	100.6
	High	[K].ISMPNIDLNLK.[G]	1xTMT6plex [K11]; 1xTMT6plex [N-Term]	0.000101045	2.36316e-05	12	A0A0G2JUA5	A0A0G2JUA5 [1318-1328]; [2822-2832]; [3078-3088]; [3206-3216]; [3460-3470]; [3714-3724]		0	1716.01	1.055	0.775	1.361	0.999983	1	1	0.16	13.69	13.83	114.8	109	76.2	14.11	13.67	16.67	94.4	124.3	118.6	89.5	116.3	112.5	69.4	78.7	96.1	869.6	1144.9	1092.2	824.1	1070.9	1036.2	638.9	724.6	885.1	639.9	626.1	666.7	824.1	490.5
	High	[K].ISMPNIDLNLK.[G]	1xDeamidated [N]; 1xTMT6plex [K11]; 1xTMT6plex [N-Term]	0.000117204	2.36316e-05	5	A0A0G2JUA5	A0A0G2JUA5 [1318-1328]; [2822-2832]; [3078-3088]; [3206-3216]; [3460-3470]; [3714-3724]		0	1717	1.099	0.708	1.422	0.998143	1	0.997017	12.28	2.8	9.38	114.4	108.6	77	12.58	14.91	9.86	100.3	129.1	114.3	91.3	108.5	123.4	70.5	76.9	85.8	291.4	375.1	332	265.2	315.3	358.4	204.9	223.3	249.2	214.4	205.1	202.6	265.2	144.4
	High	[K].ISMPNIDLNLK.[G]	2xDeamidated [N5; N9]; 1xTMT6plex [K11]; 1xTMT6plex [N-Term]	0.000159733	2.36316e-05	4	A0A0G2JUA5	A0A0G2JUA5 [1318-1328]; [2822-2832]; [3078-3088]; [3206-3216]; [3460-3470]; [3714-3724]		0	1717.98	1.127	0.735	1.518	0.996635	1	0.964458	13.86	15.99	14.76	113.1	112.4	74.5	16.05	15.64	6.17	100.3	136.8	111.8	89.1	111.1	122.1	73.4	81.7	73.7	117	159.6	130.4	103.9	129.5	142.3	85.6	95.3	85.9	86.1	87.3	79.6	103.9	59.3
	High	[K].ISMPNIDLNLK.[G]	1xOxidation [M3]; 1xTMT6plex [K11]; 1xTMT6plex [N-Term]	0.000230947	6.88574e-05	44	A0A0G2JUA5	A0A0G2JUA5 [1318-1328]; [2822-2832]; [3078-3088]; [3206-3216]; [3460-3470]; [3714-3724]		0	1732.01	0.995	0.708	1.344	0.999983	1	1	2.55	8.04	2.92	107.4	112.8	79.8	11.14	11.81	5.2	98.4	122.6	107.8	97.2	123.2	113.2	74.7	82.7	80.1	4781.1	5957.6	5234.7	4721.7	5986.5	5500.5	3627.5	4019.4	3893.4	3518.2	3257.9	3195.2	4721.7	2742.1
	High	[K].ISMPNIDLNLK.[G]	1xDeamidated [N]; 1xOxidation [M3]; 1xTMT6plex [K11]; 1xTMT6plex [N-Term]	0.000301616	9.4366e-05	7	A0A0G2JUA5	A0A0G2JUA5 [1318-1328]; [2822-2832]; [3078-3088]; [3206-3216]; [3460-3470]; [3714-3724]		0	1732.99	0.976	0.676	1.38	0.999983	1	1	7.82	0.91	6.87	107	115.4	77.5	9.31	14.12	4.63	99.8	120.2	108.6	93.4	123.1	117.1	75.9	83.2	78.7	537.1	646.5	584.1	502.4	662.2	629.9	408.6	447.6	423.2	395.2	353.5	356.6	502.4	303.3
	High	[K].ISMPNIDLNLKGPK.[V]	2xTMT6plex [K11; K14]; 1xTMT6plex [N-Term]	1.34054e-07	2.36316e-05	10	A0A0G2JUA5	A0A0G2JUA5 [1318-1331]; [2822-2835]; [3078-3091]; [3206-3219]; [3460-3473]; [3714-3727]		1	2227.35	1.025	0.611	1.433	0.999983	1	1	21.56	38.03	0.18	106.5	121.3	72.2	10.17	17.62	15.51	107.3	110.6	129.1	91.2	126.3	126	74.9	77.1	57.4	955	984.2	1149.1	811.8	1124.1	1121.5	667	686.6	510.7	702.7	538.2	701.4	811.8	514.9
	High	[K].ISMPNIDLNLKGPK.[V]	1xDeamidated [N5]; 2xTMT6plex [K11; K14]; 1xTMT6plex [N-Term]	1.29864e-05	2.36316e-05	10	A0A0G2JUA5	A0A0G2JUA5 [1318-1331]; [2822-2835]; [3078-3091]; [3206-3219]; [3460-3473]; [3714-3727]		1	2228.33	0.956	0.69	1.386	0.999983	1	1	3.41	28.86	4.22	110.4	115.5	74.2	6.13	16.83	10.86	104.3	115.3	116.9	90.4	120.5	125.1	77.4	83.2	66.9	1101	1217.1	1234.5	954.6	1272.9	1320.9	817.7	878.1	706.6	810.2	665.6	753.6	954.6	583.1
	High	[K].ISMPNIDLNLKGPK.[V]	2xDeamidated [N5; N9]; 2xTMT6plex [K11; K14]; 1xTMT6plex [N-Term]	0.000105218	2.36316e-05	3	A0A0G2JUA5	A0A0G2JUA5 [1318-1331]; [2822-2835]; [3078-3091]; [3206-3219]; [3460-3473]; [3714-3727]		1	2229.31	1.287	0.818	1.852	0.846801	1	0.763639	10.27	13.04	17.13	128.4	94.4	77.2	13.11	4.35	14.16	144.8	111.2	130	95.6	92.8	101.1	78.2	83.3	62.9	354.4	272	318.2	233.9	227.2	247.3	191.4	203.8	154	260.8	148.8	194.2	233.9	104.1
	High	[K].ISMPNIDLNLKGPK.[V]	1xOxidation [M3]; 2xTMT6plex [K11; K14]; 1xTMT6plex [N-Term]	6.81725e-06	2.36316e-05	24	A0A0G2JUA5	A0A0G2JUA5 [1318-1331]; [2822-2835]; [3078-3091]; [3206-3219]; [3460-3473]; [3714-3727]		1	2243.34	1.113	0.611	1.497	0.915043	1	1	18.82	29.85	5.2	111.2	115.3	73.5	8.73	18	14.03	111.6	112.8	130	89	127.8	116.8	74.5	78.1	59.4	2846.9	2877.7	3317.1	2270.7	3261.7	2981.7	1901.9	1992.3	1516	2094.9	1573.7	2024.8	2270.7	1494
	High	[K].ISMPNIDLNLKGPK.[V]	1xDeamidated [N]; 1xOxidation [M3]; 2xTMT6plex [K11; K14]; 1xTMT6plex [N-Term]	0.000375753	9.4366e-05	4	A0A0G2JUA5	A0A0G2JUA5 [1318-1331]; [2822-2835]; [3078-3091]; [3206-3219]; [3460-3473]; [3714-3727]		1	2244.32	1.007	0.704	1.314	0.999983	1	1	23.26	28.84	12.22	102.9	120	77.1	9.97	20.06	9.47	103.3	105	123.2	84.7	123.7	122.4	78.6	87.1	72.1	222	225.6	264.7	182.1	265.8	262.9	168.9	187.1	155	163.3	123.4	161.6	182.1	121.7
	High	[K].ISMPNIDLNLKGPKVK.[G]	1xDeamidated [N9]; 3xTMT6plex [K11; K14; K16]; 1xTMT6plex [N-Term]	0.00121132	0.000121471	1	A0A0G2JUA5	A0A0G2JUA5 [1318-1333]; [2822-2837]; [3078-3093]; [3206-3221]; [3460-3475]; [3714-3729]		2	2684.66	0.906	0.472	1.383	0.999983	0.548199	0.954302	26.82	13.06	31.42	105.6	114.8	79.5	2.88	30.01	31.64	102.8	107	101.2	92.9	164.1	111.7	94.4	77.4	48.4	52.4	54.5	51.6	47.3	83.6	56.9	48.1	39.4	24.7	38.5	29.8	31.5	47.3	38.3
	High	[K].ISMQDVDLSLGSCK.[L]	1xCarbamidomethyl [C13]; 1xTMT6plex [K14]; 1xTMT6plex [N-Term]	1.07158e-07	2.36316e-05	7	A0A0G2JUA5	A0A0G2JUA5 [502-515]		0	2011.06	1.011	0.691	1.562	0.999983	1	0.973567	10.81	3.53	2.77	114.5	113.3	72.2	5.13	12.81	7.7	106.9	116.8	117.2	96.7	115.5	125	68.4	79.8	73.6	493.2	538.9	540.6	446.1	533	576.6	315.7	368.2	339.6	362.9	294.7	330	446.1	244.1
	High	[K].ISMQDVDLSLGSCK.[L]	1xCarbamidomethyl [C13]; 1xOxidation [M3]; 1xTMT6plex [K14]; 1xTMT6plex [N-Term]	5.32679e-08	2.36316e-05	12	A0A0G2JUA5	A0A0G2JUA5 [502-515]		0	2027.06	1.009	0.657	1.556	0.999983	1	1	5.71	8.08	0.05	113.5	112.5	74	6.17	12.39	6.49	106.2	117.5	119.2	96.3	116.5	122.9	68.3	76.6	76.6	864.1	956	969.7	783.6	947.7	999.7	555.5	622.9	623.1	635.9	522.8	591.9	783.6	434.1
	High	[K].LSSPSGK.[I]	1xTMT6plex [K7]; 1xTMT6plex [N-Term]	0.0766303	0.00711449	2	A0A0G2JUA5	A0A0G2JUA5 [559-565]		0	1133.69	0.979	0.585	1.636	0.999983	0.925896	0.894153	9.74	6.23	3.38	114	116.6	69.4	4.24	9.19	8.21	116.1	109	118.3	101.7	118.7	120.8	78.2	66.6	70.7	177.6	166.7	180.9	155.6	181.5	184.8	119.6	101.9	108.1	130.7	91.2	110.4	155.6	83.1
	High	[R].LSSSSSNDSGTK.[L]	1xTMT6plex [K12]; 1xTMT6plex [N-Term]	7.06864e-07	2.36316e-05	24	A0A0G2JUA5	A0A0G2JUA5 [5422-5433]		0	1627.85	0.907	0.641	1.413	0.96985	1	1	2.19	14.01	11.64	105.9	118.2	75.8	0.97	4.54	7.96	106.2	107	108.2	110.4	119.7	119.4	82.3	70.2	76.6	1212.7	1222	1236.4	1261.3	1367.9	1363.8	940.4	801.7	874.8	892.4	668.2	754.7	1261.3	626.5
	High	[R].LSSSSSNDSGTK.[L]	1xDeamidated [N7]; 1xTMT6plex [K12]; 1xTMT6plex [N-Term]	2.13653e-06	2.36316e-05	15	A0A0G2JUA5	A0A0G2JUA5 [5422-5433]		0	1628.84	0.976	0.664	1.445	0.999983	1	1	2.53	4.32	1.86	110.5	115	74.4	4.92	3.23	9.25	107.6	118.7	112	110.3	116.6	116.8	75.4	65	77.5	971.5	1071.2	1011.5	995.7	1052.6	1054.3	680.9	586.8	700	714.9	585.8	617.4	995.7	482.2
	High	[K].LVGNLHFSGPK.[I]	1xTMT6plex [K11]; 1xTMT6plex [N-Term]	1.03819e-05	2.36316e-05	9	A0A0G2JUA5	A0A0G2JUA5 [5180-5190]		0	1626.97	1.163	0.784	1.483	0.745889	1	1	3.63	15.46	3.71	116.2	105.5	78.3	15.17	16.67	3.13	96	130.1	120.2	82.6	109.2	114.2	81.1	85.6	81.1	807.5	1093.8	1011.1	694.4	918.1	960.7	681.9	719.5	681.7	594.2	598.1	617.2	694.4	420.5
	High	[K].LVGNLHFSGPK.[I]	1xDeamidated [N4]; 1xTMT6plex [K11]; 1xTMT6plex [N-Term]	0.00022636	6.88574e-05	10	A0A0G2JUA5	A0A0G2JUA5 [5180-5190]		0	1627.96	1.198	0.704	1.59	0.597664	1	0.998879	1.5	13.28	11.99	118	106.8	75.2	12.82	16.1	1.93	102.3	132.4	120.9	85.4	109.4	117.7	79	77	76	1269.6	1643.3	1500.5	1059.8	1358	1460.4	980.1	956.1	943.7	934.2	898.6	915.9	1059.8	622
	High	[K].MDIDTPDIDIHGPEGK.[L]	1xTMT6plex [K16]; 1xTMT6plex [N-Term]	1.31353e-07	2.36316e-05	24	A0A0G2JUA5	A0A0G2JUA5 [4132-4147]		0	2211.14	0.972	0.651	1.402	0.999983	1	1	9.52	18.87	4.68	108.3	118.6	73.1	11.94	18.19	4.06	98.8	125.3	110.3	89.9	129	120.8	72.7	74.5	78.7	1596.3	2025.4	1783.3	1453.7	2084.6	1953.4	1175.6	1204	1271.8	1174.6	1107.6	1088.6	1453.7	954.8
	High	[K].MDIDTPDIDIHGPEGK.[L]	1xOxidation [M1]; 1xTMT6plex [K16]; 1xTMT6plex [N-Term]	4.84401e-08	2.36316e-05	20	A0A0G2JUA5	A0A0G2JUA5 [4132-4147]		0	2227.13	1.069	0.748	1.417	0.99402	1	1	0.97	13.45	2.28	109.2	113.7	77.1	13.82	15.8	8.92	95.2	125.8	112.3	89.1	117	120.4	73.3	87.5	79.3	856.8	1132.6	1011.1	801.7	1053	1083.9	659.4	787.5	713.8	630.5	619.4	617.2	801.7	482.3
	High	[K].MDIDVPDVDVQGPDWHLK.[M]	1xTMT6plex [K18]; 1xTMT6plex [N-Term]	3.49736e-08	2.36316e-05	8	A0A0G2JUA5	A0A0G2JUA5 [2863-2880]		0	2537.31	0.98	0.628	1.372	0.999983	1	1	11.04	20.86	2.46	104.6	123.4	72	10.56	15.28	6.63	100.9	123.3	106.7	95.3	125.9	125.9	73.5	69.3	79.1	628.9	769	665.5	594.1	784.9	785.2	458.3	432.1	493.1	462.8	420.5	406.2	594.1	359.5
	High	[K].MDIDVPDVDVQGPDWHLK.[M]	1xDeamidated [Q11]; 1xTMT6plex [K18]; 1xTMT6plex [N-Term]	0.00252906	0.000425718	1	A0A0G2JUA5	A0A0G2JUA5 [2863-2880]		0	2538.3
	High	[K].MDIDVPDVDVQGPDWHLK.[M]	1xOxidation [M1]; 1xTMT6plex [K18]; 1xTMT6plex [N-Term]	3.81991e-08	2.36316e-05	8	A0A0G2JUA5	A0A0G2JUA5 [2863-2880]		0	2553.31	0.893	0.633	1.412	0.999983	0.999757	1	0.57	13.48	9.98	106.1	118.8	75.2	12.48	22.94	5.5	94	120.8	111	85.4	135.8	124.2	71.4	78.8	78.6	461.6	593.2	544.7	419.1	666.6	609.8	350.6	386.7	385.9	339.7	324.4	332.5	419.1	305.3
	High	[K].MDIDVPDVDVQGPDWHLK.[M]	1xDeamidated [Q11]; 1xOxidation [M1]; 1xTMT6plex [K18]; 1xTMT6plex [N-Term]	0.00477322	0.000674529	1	A0A0G2JUA5	A0A0G2JUA5 [2863-2880]		0	2554.29	1.092	0.68	1.443	0.999983	0.983264	0.946045	18.99	29.72	6.73	107.1	116.9	76	11.21	21.23	3.51	106.2	126.7	103.8	86.2	116	133.1	73.6	78.9	75.4	91.5	109.2	89.4	74.3	99.9	114.7	63.4	67.9	64.9	67.3	59.7	54.6	74.3	45.8
	High	[K].MDIDVPDVNIEGPEGK.[L]	1xTMT6plex [K16]; 1xTMT6plex [N-Term]	2.61223e-08	2.36316e-05	9	A0A0G2JUA5	A0A0G2JUA5 [1539-1554]		0	2186.14	0.981	0.641	1.485	0.999983	1	0.988404	26.53	21.25	3.32	108.9	117.7	73.3	7.42	22.33	4.85	102.7	119.1	112.3	85.6	121.4	134.9	70.7	77.8	75.6	507.7	589.1	555.4	423.5	600.2	667.2	349.7	384.6	373.9	373.6	322.1	339	423.5	274.9
	High	[K].MDIDVPDVNIEGPEGK.[L]	1xDeamidated [N9]; 1xTMT6plex [K16]; 1xTMT6plex [N-Term]	0.00184773	0.000282851	1	A0A0G2JUA5	A0A0G2JUA5 [1539-1554]		0	2187.13	0.983	0.869	1.117	0.999983	1	1	5.35	1.75	14.93	110.2	108	81.8	17.74	11.49	26.91	84.5	119.8	113.2	96.7	121.9	110.9	84.1	107.2	61.8	24.7	35	33.1	28.3	35.6	32.4	24.6	31.3	18.1	18.2	19.1	20.2	28.3	16.3
	High	[K].MDIDVPDVNIEGPEGK.[L]	1xOxidation [M1]; 1xTMT6plex [K16]; 1xTMT6plex [N-Term]	9.00127e-09	2.36316e-05	38	A0A0G2JUA5	A0A0G2JUA5 [1539-1554]		0	2202.14	0.99	0.655	1.423	0.999983	1	1	9.34	8.2	10.18	108.1	116	76	11.91	17.83	2.87	98.6	125.2	111	88.9	126.4	119.1	74.4	78.4	78	2211.7	2807.6	2489.7	1994.3	2835.1	2672.5	1669.3	1759.3	1750.2	1627.5	1535.3	1519.7	1994.3	1298.6
	High	[K].MDIDVPDVNIEGPEGK.[L]	1xDeamidated [N9]; 1xOxidation [M1]; 1xTMT6plex [K16]; 1xTMT6plex [N-Term]	1.08394e-06	2.36316e-05	3	A0A0G2JUA5	A0A0G2JUA5 [1539-1554]		0	2203.12	1.203	0.826	1.457	0.967136	1	0.968162	13.05	30.34	14.58	119.1	99.1	81.8	3.26	15.62	8.84	113.4	117.5	121	86.6	97.7	117.6	89.9	80.6	75.6	74.5	77.2	79.5	56.9	64.2	77.3	59.1	53	49.7	54.8	42.2	48.5	56.9	29.4
	High	[K].MEGPGVDIDSPDVNIEGPEGK.[L]	1xTMT6plex [K21]; 1xTMT6plex [N-Term]	4.59762e-09	2.36316e-05	21	A0A0G2JUA5	A0A0G2JUA5 [3993-4013]		0	2613.31	0.977	0.618	1.494	0.999983	1	1	8.56	1.58	10.23	109.4	118.2	72.3	8.04	18.69	1.12	102.9	120.7	114.4	87.6	123.6	123.8	74.9	75.6	76.6	905.6	1062.9	1006.8	770.8	1087.9	1090.1	659.1	665.6	674	666.4	581.2	614.6	770.8	498.3
	High	[K].MEGPGVDIDSPDVNIEGPEGK.[L]	1xDeamidated [N14]; 1xTMT6plex [K21]; 1xTMT6plex [N-Term]	0.0103725	0.00123673	1	A0A0G2JUA5	A0A0G2JUA5 [3993-4013]		0	2614.3
	High	[K].MEGPGVDIDSPDVNIEGPEGK.[L]	1xOxidation [M1]; 1xTMT6plex [K21]; 1xTMT6plex [N-Term]	6.40788e-12	2.36316e-05	25	A0A0G2JUA5	A0A0G2JUA5 [3993-4013]		0	2629.31	1.059	0.706	1.351	0.999983	1	1	6.9	5.47	16.56	108.6	111.7	79.7	10.75	16.16	0.99	97.8	121.4	111.4	88.3	114.7	121.3	81.7	80.9	82.5	839.4	1041.9	955.9	757.2	983.6	1040.2	701.3	693.9	707.8	617.7	569.8	583.5	757.2	450.5
	High	[K].MEGPGVDIDSPDVNIEGPEGK.[L]	1xDeamidated [N14]; 1xOxidation [M1]; 1xTMT6plex [K21]; 1xTMT6plex [N-Term]	1.48419e-07	2.36316e-05	12	A0A0G2JUA5	A0A0G2JUA5 [3993-4013]		0	2630.29	1.074	0.677	1.308	0.999983	1	1	8.69	7.37	7.36	100.8	119.6	79.6	16.44	17.21	2.51	100.5	132	100.3	88.3	122.9	119.2	76.8	79.3	80.7	171.5	225.4	171.3	150.8	209.8	203.5	131.1	135.4	137.8	126.2	123.2	104.6	150.8	96.1
	High	[K].MKGNVDMSAPK.[I]	2xTMT6plex [K2; K11]; 1xTMT6plex [N-Term]	2.04555e-05	2.36316e-05	3	A0A0G2JUA5	A0A0G2JUA5 [1076-1086]		1	1865.06	1.035	0.839	0.936	0.999983	1	1	48.38	12.14	18.65	98.9	95.5	105.6	9.14	30.47	34.92	112.7	104.9	93.8	72	101.3	134.5	55.9	112.1	112.9	505	470	420.4	322.8	454	602.9	250.3	502.2	505.8	371.6	257	256.6	322.8	208
	High	[K].MKGNVDMSAPK.[I]	1xOxidation [M1]; 2xTMT6plex [K2; K11]; 1xTMT6plex [N-Term]	0.00493333	0.000674529	1	A0A0G2JUA5	A0A0G2JUA5 [1076-1086]		1	1881.05	1.144	0.966	0.884	0.99402	1	1	51.67	37.53	21.71	99.8	87.3	112.9	8.79	28.66	42.75	113	106.7	94.9	71.9	93.2	127.2	49.5	120.6	123	214.1	202.1	179.7	136.1	176.6	241	93.7	228.5	232.9	157.5	110.5	109.7	136.1	80.9
	High	[SK].MPDLHLK.[GA]	1xTMT6plex [K7]; 1xTMT6plex [N-Term]	0.0260861	0.00295228	4	A0A0G2JUA5	A0A0G2JUA5 [2246-2252]; [3336-3342]; [3590-3596]; [3844-3850]; [4155-4161]		0	1311.79	1.028	0.787	1.276	0.999983	1	1	6.69	3.32	3.45	106.8	108.8	84.3	20.55	12.47	8.06	93.9	139	106.6	91.3	117.2	108.6	73.6	84.2	85.5	328.4	486	372.7	319.4	409.9	379.6	257.2	294.3	299	241.6	265.8	227.5	319.4	187.7
	High	[SK].MPDLHLK.[GA]	1xOxidation [M1]; 1xTMT6plex [K7]; 1xTMT6plex [N-Term]	0.00394455	0.000627691	5	A0A0G2JUA5	A0A0G2JUA5 [2246-2252]; [3336-3342]; [3590-3596]; [3844-3850]; [4155-4161]		0	1327.78	0.996	0.742	1.343	0.999983	1	1	4.62	2.53	6.92	107.1	110.8	82.1	17.4	11.67	9.19	95	133.2	107.6	95.3	120.5	111.3	70.7	82.4	84	1329.6	1864.7	1506	1334.3	1686.3	1558.4	990.2	1154.2	1176.5	978.4	1019.7	919.3	1334.3	772.4
	High	[K].MPDMHFK.[A]	1xTMT6plex [K7]; 1xTMT6plex [N-Term]	0.020389	0.00229769	7	A0A0G2JUA5	A0A0G2JUA5 [1629-1635]; [1831-1837]; [1898-1904]; [1965-1971]; [2039-2045]		0	1363.73	1.143	0.774	1.524	0.82261	1	1	5.61	6.79	6.53	119.8	104.9	75.3	21.06	15.24	18.68	94.6	118.3	144.7	86	103.5	117.1	66.6	74.3	95	1293.4	1617.5	1979.8	1176.4	1415.6	1601.5	910.5	1016.4	1298.9	951.7	884.5	1208.5	1176.4	648.4
	High	[K].MPDMHFK.[A]	1xOxidation [M]; 1xTMT6plex [K7]; 1xTMT6plex [N-Term]	0.0127215	0.00141475	8	A0A0G2JUA5	A0A0G2JUA5 [1629-1635]; [1831-1837]; [1898-1904]; [1965-1971]; [2039-2045]		0	1379.72	0.99	0.808	1.225	0.999983	1	1	8.35	7.29	14.81	106.2	112.3	81.5	15.55	10.28	12.49	93	126.6	106.3	94	112.4	113.5	76	81.7	96.5	1128.4	1535.4	1289.7	1139.8	1363.4	1376	921.3	990.4	1169.8	830.3	839.6	787.2	1139.8	624.5
	High	[K].MPDMHFK.[A]	2xOxidation [M1; M4]; 1xTMT6plex [K7]; 1xTMT6plex [N-Term]	0.0315907	0.00371064	4	A0A0G2JUA5	A0A0G2JUA5 [1629-1635]; [1831-1837]; [1898-1904]; [1965-1971]; [2039-2045]		0	1395.72	1.116	0.765	1.396	0.904583	1	1	7.54	0.53	1.22	112.5	106.2	81.3	21.19	14.2	11.81	96.4	145.6	112.8	86.3	114.6	106.5	69	87.4	81.5	782.4	1181.9	915.7	700.9	930.3	864.4	560.4	709.2	661.4	575.7	646.3	559	700.9	426.1
	High	[K].MPDMHIK.[A]	1xOxidation [M]; 1xTMT6plex [K7]; 1xTMT6plex [N-Term]	0.0293021	0.00341717	5	A0A0G2JUA5	A0A0G2JUA5 [4021-4027]		0	1345.74	1.019	0.763	1.283	0.999983	1	1	7.73	5.85	1.96	108	111.7	80.3	18.65	12.31	8.23	93.8	135.4	109.1	92	116.4	112.9	73.1	81.2	86.2	943.3	1361.4	1097.3	925.4	1170.3	1135.7	735.3	816.2	866.9	694.1	744.5	669.8	925.4	536.1
	High	[K].MPDMHIK.[A]	2xOxidation [M1; M4]; 1xTMT6plex [K7]; 1xTMT6plex [N-Term]	0.0398683	0.00434959	1	A0A0G2JUA5	A0A0G2JUA5 [4021-4027]		0	1361.73	1.109	0.739	1.302	0.999983	1	1	3.41	3.7	10.3	106.9	111	82.1	13.2	12.19	0.56	100.3	128.8	107.6	90.5	113.6	111.8	82.8	81.9	82.6	128.5	165	137.8	115.9	145.5	143.1	106.1	104.9	105.8	94.6	90.2	84.1	115.9	66.6
	High	[K].MPDMHVNMPK.[I]	1xTMT6plex [K10]; 1xTMT6plex [N-Term]	0.00166337	0.000250771	4	A0A0G2JUA5	A0A0G2JUA5 [2562-2571]		0	1657.86	1.045	0.76	1.336	0.999983	1	1	7.5	4.1	13.03	105.3	113.7	81	13.98	11.93	9.06	97.6	127.8	106.7	93.5	116.4	115.2	73.1	82.1	87.6	491.5	643.4	537.4	470.5	586.2	580	367.8	413.3	440.9	361.7	351.8	328	470.5	268.5
	High	[K].MPDMHVNMPK.[I]	1xOxidation [M]; 1xTMT6plex [K10]; 1xTMT6plex [N-Term]	3.28749e-05	2.36316e-05	13	A0A0G2JUA5	A0A0G2JUA5 [2562-2571]		0	1673.86	1.063	0.752	1.413	0.998831	1	1	4.61	5.67	18.77	108.2	112.1	79.8	14.77	13.41	12.69	97.3	130.2	109.7	91.6	118.8	113.7	68.9	80.9	88.9	1444.5	1932.5	1629.1	1359.2	1763.7	1688.1	1022.4	1201.8	1320.2	1063	1056.8	994.4	1359.2	807.8
	High	[K].MPDMHVNMPK.[I]	2xOxidation [M4; M]; 1xTMT6plex [K10]; 1xTMT6plex [N-Term]	6.46961e-05	2.36316e-05	3	A0A0G2JUA5	A0A0G2JUA5 [2562-2571]		0	1689.85	1.092	0.796	1.28	0.998724	1	1	2.95	2.82	2.92	112.8	105.1	82.1	10.83	12.34	7.6	97.8	120.6	116.2	89.6	108.3	114.1	78	84.5	90.8	276	340.3	327.9	252.7	305.4	322	220	238.5	256.3	203.1	186.1	200.2	252.7	139.9
	High	[K].MPDMNIK.[A]	1xTMT6plex [K7]; 1xTMT6plex [N-Term]	0.017419	0.00195318	7	A0A0G2JUA5	A0A0G2JUA5 [2106-2112]		0	1306.73	0.974	0.702	1.388	0.999983	1	1	7.74	0.14	13.19	104.6	113	82.4	15.73	9.31	10.2	96.4	130.1	105.7	98.9	118.6	114.1	69.5	83.2	83.6	1054.2	1422.8	1155.4	1081.7	1296.5	1247.5	759.7	909.7	914	775.7	778	705.3	1081.7	593.9
	High	[K].MPDMNIK.[A]	1xOxidation [M]; 1xTMT6plex [K7]; 1xTMT6plex [N-Term]	0.0335958	0.00382087	5	A0A0G2JUA5	A0A0G2JUA5 [2106-2112]		0	1322.72	1.058	0.712	1.486	0.999983	1	1	5.67	14.51	20.73	108.3	113.8	78	14.16	11.53	16.36	100	130.4	106.9	94.6	118.7	112.3	67.3	77	92.9	865.9	1128.7	925.3	818.7	1027.9	972.3	582.6	666.3	804.3	637.2	617.2	564.8	818.7	470.8
	High	[K].MPDVHFK.[T]	1xTMT6plex [K7]; 1xTMT6plex [N-Term]	0.0524937	0.00542423	1	A0A0G2JUA5	A0A0G2JUA5 [4081-4087]		0	1331.75	1.138	0.908	1.326	0.991373	1	1	8.55	16.64	19.85	113.5	99.8	86.7	14.54	23.13	16.42	96	128.6	112.1	79.7	126.4	98.5	72.4	85.6	100.7	100.3	134.4	117.1	83.3	132.1	102.9	75.6	89.4	105.2	73.8	73.5	71.5	83.3	60.5
	High	[K].MPDVHFK.[T]	1xOxidation [M1]; 1xTMT6plex [K7]; 1xTMT6plex [N-Term]	0.0964329	0.00864401	2	A0A0G2JUA5	A0A0G2JUA5 [4081-4087]		0	1347.75	1.045	0.768	1.316	0.999983	1	1	5.22	0.1	10.41	97.4	114.6	87.9	18.07	16.28	14.54	92.2	129.1	100.5	88.2	119.4	118.3	70	91.6	90.7	306.1	428.9	333.9	293	396.6	392.8	232.5	304.4	301.3	225.2	234.5	203.8	293	181.6
	High	[K].MPEINIK.[A]	1xTMT6plex [K7]; 1xTMT6plex [N-Term]	0.00647534	0.000868822	4	A0A0G2JUA5	A0A0G2JUA5 [4411-4417]		0	1302.79	1.069	0.711	1.343	0.999719	1	1	10.13	0.96	0.13	107.2	113	79.8	15.77	12.34	6.22	98.8	133.3	108	92.4	116.7	113.9	73.5	83	80.5	599.8	809.4	655.8	561.2	709	691.5	446.5	504.2	488.6	441.3	442.6	400.3	561.2	324.7
	High	[K].MPEINIK.[A]	1xOxidation [M1]; 1xTMT6plex [K7]; 1xTMT6plex [N-Term]	0.0582115	0.00578517	3	A0A0G2JUA5	A0A0G2JUA5 [4411-4417]		0	1318.78	1.033	0.765	1.32	0.999983	1	1	13.57	3.44	11.85	107.1	115.3	77.5	20.23	14.9	10.34	94	138	105.8	91	122.4	113.9	71.2	76.6	87.1	628.6	923	707.7	608.3	818.3	762.1	476.2	512.3	582.6	462.6	504.8	432	608.3	374.8
	High	[K].MPEINIKAPK.[I]	2xTMT6plex [K7; K10]; 1xTMT6plex [N-Term]	0.00224859	0.000398487	1	A0A0G2JUA5	A0A0G2JUA5 [4411-4420]		1	1828.13	0.756	0.519	1.353	0.846801	0.635626	0.992702	21.74	9.67	5.25	101.3	123.9	74.9	13.99	39.45	19.15	123.2	102.2	94.4	65.7	155	124.9	94.4	75.5	64.8	51.8	43	39.7	27.6	65.2	52.6	39.7	31.8	27.3	38.1	23.5	24.2	27.6	29.9
	High	[K].MPEMHFK.[A]	1xTMT6plex [K7]; 1xTMT6plex [N-Term]	0.00537613	0.000720282	5	A0A0G2JUA5	A0A0G2JUA5 [1052-1058]; [1308-1314]		0	1377.74	0.999	0.697	1.43	0.999983	1	1	0.47	9.12	8.68	112.1	112.2	75.6	14.84	9.67	10.04	97.8	131.6	112.7	98.2	118.9	112.7	68.4	76	83.7	794.8	1069.1	915.3	797.8	966.2	915.8	555.7	617.3	679.7	584.9	584.6	558.7	797.8	442.6
	High	[K].MPEMHFK.[A]	1xOxidation [M]; 1xTMT6plex [K7]; 1xTMT6plex [N-Term]	0.00660622	0.000868822	14	A0A0G2JUA5	A0A0G2JUA5 [1052-1058]; [1308-1314]		0	1393.74	1.009	0.712	1.407	0.999983	1	1	1.03	0.74	10.98	110.9	109.9	79.2	15.73	7.85	10.69	97.7	133.4	112	97.5	112.9	111.1	69.4	80	86	2117.5	2892.5	2428.8	2113.9	2447.6	2408	1505.3	1734.3	1864.8	1558.2	1581.8	1482.6	2113.9	1121.1
	High	[K].MPEMHFK.[A]	2xOxidation [M1; M4]; 1xTMT6plex [K7]; 1xTMT6plex [N-Term]	0.0535902	0.00548112	2	A0A0G2JUA5	A0A0G2JUA5 [1052-1058]; [1308-1314]		0	1409.73	1.066	0.748	1.404	0.999983	1	0.990933	2.22	5.75	3.58	113.9	108.2	77.9	14.01	10.56	7.66	98.7	131	117.6	92.6	111.8	112	72.1	80.4	83.8	261	346.4	311	244.8	295.5	296	190.5	212.7	221.5	192.1	189.4	189.8	244.8	135.3
	High	[K].MPEMNIK.[APT]	1xTMT6plex [K7]; 1xTMT6plex [N-Term]	0.00379243	0.000627691	19	A0A0G2JUA5	A0A0G2JUA5 [931-937]; [1180-1186]; [1436-1442]; [2234-2240]; [2360-2366]; [2488-2494]; [2812-2818]; [2940-2946]; [3068-3074]; [3196-3202]; [3324-3330]; [3450-3456]; [3578-3584]; [3704-3710]; [3832-3838]; [3958-3964]; [4283-4289]		0	1320.74	0.94	0.712	1.29	0.999983	1	1	6.01	0.74	1.75	103.7	114.9	81.4	18.15	11.37	10.09	91.2	130.2	105.1	97	120.9	116.4	70.7	86.1	82.5	1903.9	2717.6	2194.7	2025.8	2523.9	2430	1476.2	1797.5	1722	1401	1486.1	1339.6	2025.8	1156
	High	[K].MPEMNIK.[APT]	1xDeamidated [N5]; 1xTMT6plex [K7]; 1xTMT6plex [N-Term]	0.0243608	0.00274226	5	A0A0G2JUA5	A0A0G2JUA5 [931-937]; [1180-1186]; [1436-1442]; [2234-2240]; [2360-2366]; [2488-2494]; [2812-2818]; [2940-2946]; [3068-3074]; [3196-3202]; [3324-3330]; [3450-3456]; [3578-3584]; [3704-3710]; [3832-3838]; [3958-3964]; [4283-4289]		0	1321.73	1.082	0.728	1.454	0.999983	1	1	12.52	3.1	11.23	113.4	115.8	70.8	18.7	14.74	12.05	97.8	141	113.1	90.4	120.2	115.5	67.3	70.6	84.1	392.9	566.6	454.2	363.1	482.9	463.9	270.2	283.8	337.9	289.1	309.8	277.2	363.1	221.2
	High	[K].MPEMNIK.[APT]	1xOxidation [M]; 1xTMT6plex [K7]; 1xTMT6plex [N-Term]	0.00206538	0.000398487	17	A0A0G2JUA5	A0A0G2JUA5 [931-937]; [1180-1186]; [1436-1442]; [2234-2240]; [2360-2366]; [2488-2494]; [2812-2818]; [2940-2946]; [3068-3074]; [3196-3202]; [3324-3330]; [3450-3456]; [3578-3584]; [3704-3710]; [3832-3838]; [3958-3964]; [4283-4289]		0	1336.74	1.059	0.739	1.368	0.999983	1	1	7.49	6.73	0.79	111.3	110.7	78	15.37	12.48	6.91	98.3	133.3	112.2	92.8	118.9	111.6	71.9	78.6	82.5	1525.5	2068.1	1741	1440.4	1844.8	1731.4	1115.2	1219.6	1279.6	1122.5	1131	1062.7	1440.4	845
	High	[K].MPEMNIK.[APT]	2xOxidation [M1; M4]; 1xTMT6plex [K7]; 1xTMT6plex [N-Term]	0.0883765	0.00796224	4	A0A0G2JUA5	A0A0G2JUA5 [931-937]; [1180-1186]; [1436-1442]; [2234-2240]; [2360-2366]; [2488-2494]; [2812-2818]; [2940-2946]; [3068-3074]; [3196-3202]; [3324-3330]; [3450-3456]; [3578-3584]; [3704-3710]; [3832-3838]; [3958-3964]; [4283-4289]		0	1352.73	0.927	0.868	1.059	0.999983	1	1	6.42	23.1	4.94	105.5	104.1	90.4	12.64	15.12	9.24	90.5	116.6	103.2	101.9	125.9	94.9	88.4	81.1	97.5	145.4	187.4	165.9	163.7	202.2	152.4	142.1	130.3	156.7	107	102.5	101.2	163.7	92.6
	High	[K].MPEMNIKAPK.[I]	2xTMT6plex [K7; K10]; 1xTMT6plex [N-Term]	0.00105376	0.000121471	4	A0A0G2JUA5	A0A0G2JUA5 [931-940]; [1180-1189]; [2234-2243]; [2360-2369]; [2812-2821]; [2940-2949]; [3068-3077]; [3196-3205]; [3324-3333]; [3450-3459]; [3578-3587]; [3704-3713]; [3832-3841]; [3958-3967]; [4283-4292]		1	1846.09	0.458	0.346	1.329	0.00132871	0.451174	1	10.66	0.62	0.1	79.4	161	59.7	38.24	36.48	35.72	133.7	77.9	67.6	78.9	170	158	100.6	58.6	54.7	830.1	483.6	419.4	489.9	1055.1	980.9	624.7	363.8	339.6	610.8	264.5	256	489.9	483.3
	High	[K].MPEMNIKPQK.[I]	2xTMT6plex [K7; K10]; 1xTMT6plex [N-Term]	5.28123e-05	2.36316e-05	9	A0A0G2JUA5	A0A0G2JUA5 [1436-1445]		0	1903.11	0.953	0.727	1.332	0.999983	1	1	4.94	2.32	7.12	105	112.2	82.8	15	8.81	10.09	94.3	127	107.5	99	114.9	116.7	70.8	84.9	84.8	1389.9	1871.4	1584.2	1459.1	1693.1	1718.6	1043.2	1250	1249	1022.7	1023.4	967	1459.1	775.5
	High	[K].MPEMNIKPQK.[I]	1xDeamidated [Q/N]; 2xTMT6plex [K7; K10]; 1xTMT6plex [N-Term]	0.00930682	0.00112241	2	A0A0G2JUA5	A0A0G2JUA5 [1436-1445]		0	1904.1	1.025	0.762	1.346	0.999983	1	0.997017	15.46	3.56	19.39	104.5	111	84.5	7.14	17.05	21.39	100.1	115.3	105.9	88.4	112.4	124.8	65.8	85.6	101.8	89.9	103.5	95.1	79.4	101	112.1	59.1	76.9	91.5	66.2	56.6	58.1	79.4	46.3
	High	[K].MPEMNIKPQK.[I]	1xOxidation [M]; 2xTMT6plex [K7; K10]; 1xTMT6plex [N-Term]	0.00248001	0.000398487	8	A0A0G2JUA5	A0A0G2JUA5 [1436-1445]		0	1919.11	0.99	0.704	1.448	0.999983	1	1	10.09	4.45	12.31	109.6	108.7	81.7	14.75	10.12	12.45	96.8	129.9	111.1	97.9	110.2	119.9	66.8	82.8	84.4	1046.1	1403.8	1200.5	1057.1	1190.8	1295.7	722.2	894.9	911.8	769.8	767.7	732.8	1057.1	545.4
	High	[K].MPEMNIR.[A]	1xOxidation [M4]; 1xTMT6plex [N-Term]	0.0421185	0.00450483	2	A0A0G2JUA5	A0A0G2JUA5 [803-809]		0	1135.58	1.057	0.637	1.661	0.999983	0.953768	0.912176	7.67	0.9	8.52	121.5	109.5	69.1	13.56	6.84	6.5	102.2	134.1	123.5	102	111.3	116.9	65.3	70.2	74.4	205.9	270.3	248.9	205.4	224.3	235.4	131.6	141.5	149.9	151.5	147.8	151.9	205.4	102.8
	High	[K].MPFLSISSPK.[V]	1xTMT6plex [K10]; 1xTMT6plex [N-Term]	0.000420765	9.4366e-05	4	A0A0G2JUA5	A0A0G2JUA5 [2684-2693]		0	1564.92	1.098	0.76	1.355	0.999983	1	1	0.48	9.72	3.51	110.2	109.6	80.2	13.97	13.92	6.84	99.5	131	111.1	90.3	119.2	110.5	73.4	80.9	84	429.7	565.7	480	390	515	477.5	317.2	349.3	362.9	316.2	309.3	293	390	235.9
	High	[K].MPFLSISSPK.[V]	1xOxidation [M1]; 1xTMT6plex [K10]; 1xTMT6plex [N-Term]	4.50678e-06	2.36316e-05	15	A0A0G2JUA5	A0A0G2JUA5 [2684-2693]		0	1580.91	1.003	0.789	1.25	0.999983	1	1	2.58	7.61	5.13	106.6	108.1	85.3	20.4	13.74	9.05	89.9	135	108.5	89.6	117.7	110.1	74.5	88.1	86.8	722.2	1084.8	872.2	719.8	945.6	884.7	598.4	707.8	697.7	531.4	593.2	532.4	719.8	433.1
	High	[K].MPKFSMPGFK.[A]	2xTMT6plex [K3; K10]; 1xTMT6plex [N-Term]	0.0106581	0.00125906	1	A0A0G2JUA5	A0A0G2JUA5 [1126-1135]; [1254-1263]; [1382-1391]; [1508-1517]; [1703-1712]; [2180-2189]; [2306-2315]; [2434-2443]; [2886-2895]; [3014-3023]; [3142-3151]; [3270-3279]; [3396-3405]; [3524-3533]; [3650-3659]; [3778-3787]; [3904-3913]; [4229-4238]; [4357-4366]		1	1857.07	1.36	0.63	1.733	0.804476	0.893184	0.765983	1.31	3.08	9.79	136.4	100.3	63.2	21.14	33.55	20.87	97.4	149.6	134.5	71	139.8	98.9	60.1	86.3	62.3	78.7	120.9	108.7	57.4	113	79.9	48.6	69.8	50.4	57.9	66.1	66.4	57.4	51.8
	High	[K].MPKIHMSGPK.[V]	2xTMT6plex [K3; K10]; 1xTMT6plex [N-Term]	0.00381736	0.000627691	1	A0A0G2JUA5	A0A0G2JUA5 [4599-4608]		1	1813.08	0.584	0.616	1.251	0.273792	0.907047	1	48.89	40.07	11.85	83.6	133.9	82.5	23.41	27.67	20.84	111.6	73.7	78.7	105.7	126.1	179.1	89.2	77.7	58.3	166.4	109.8	117.3	157.5	187.9	267	133	115.8	86.8	122.4	60.1	71.6	157.5	86.1
	High	[K].MPSLEVPVPK.[I]	1xTMT6plex [K10]; 1xTMT6plex [N-Term]	0.000331102	9.4366e-05	12	A0A0G2JUA5	A0A0G2JUA5 [4478-4487]		0	1554.93	1.037	0.666	1.438	0.999983	1	1	11.23	3.4	1.61	109.5	114.3	76.2	10.38	17	4.34	104.4	127.4	111	87.9	122.9	115.8	73.4	80.1	77.2	1807.6	2206	1921.1	1521.8	2127.8	2004.8	1270.7	1386	1335.9	1330.1	1206.3	1172.6	1521.8	974.6
	High	[K].MPSLEVPVPK.[I]	1xOxidation [M1]; 1xTMT6plex [K10]; 1xTMT6plex [N-Term]	0.00016519	2.36316e-05	24	A0A0G2JUA5	A0A0G2JUA5 [4478-4487]		0	1570.93	1.033	0.704	1.466	0.999983	1	1	11.3	13.33	1.01	109.9	115.2	75	10.54	15.4	7.56	101.7	125.2	110.5	89.8	121.2	115.8	75.4	85.4	74.9	2834.2	3487.3	3077.8	2502.8	3377	3226.2	2100	2378.9	2085.3	2085.6	1907	1878.7	2502.8	1546.8
	High	[K].MPSMSIQTHK.[I]	1xTMT6plex [K10]; 1xTMT6plex [N-Term]	3.61457e-05	2.36316e-05	6	A0A0G2JUA5	A0A0G2JUA5 [1562-1571]		0	1617.89	1.097	0.743	1.464	0.999983	1	0.995737	0.81	1.96	10.92	116.9	106	77.1	13.28	6.67	5.23	96.6	124.8	120.3	99.7	113.8	109.1	74.1	79.4	82.2	350.5	452.6	436.5	361.6	412.6	395.8	268.9	288	298.2	257.9	247.5	266.4	361.6	189
	High	[K].MPSMSIQTHK.[I]	1xDeamidated [Q7]; 1xTMT6plex [K10]; 1xTMT6plex [N-Term]	0.00174172	0.000250771	1	A0A0G2JUA5	A0A0G2JUA5 [1562-1571]		0	1618.87	1.287	0.945	1.362	0.910123	1	0.974048	7.36	4.54	34.99	114.1	102.2	83.7	13.12	9.55	15.34	111.1	134.5	105.5	86.3	99.5	104	81.5	76.3	101.4	36.2	43.9	34.4	28.2	32.5	34	26.6	24.9	33.1	26.7	24	21	28.2	14.9
	High	[K].MPSMSIQTHK.[I]	1xOxidation [M]; 1xTMT6plex [K10]; 1xTMT6plex [N-Term]	0.00110389	0.000121471	20	A0A0G2JUA5	A0A0G2JUA5 [1562-1571]		0	1633.88	1.038	0.716	1.456	0.999983	1	1	0.75	6.51	12.47	111.7	111.8	76.5	10.63	10.91	9.64	101.2	125.2	112.5	97	120.6	112.6	69.5	77	84.4	1672.9	2069.8	1859.5	1604	1994.5	1861.1	1149.2	1273.6	1394.6	1231	1131.8	1135	1604	913.6
	High	[K].MPSMSIQTHK.[I]	2xOxidation [M1; M4]; 1xTMT6plex [K10]; 1xTMT6plex [N-Term]	0.000203373	6.88574e-05	10	A0A0G2JUA5	A0A0G2JUA5 [1562-1571]		0	1649.88	1.026	0.748	1.304	0.999983	1	1	8.01	6.81	3.43	105.7	113.3	81	14.13	12.53	7.78	95.2	126.1	108.2	92.8	116.6	116	74.7	87.2	83	540.4	716	614.2	526.8	662.1	658.7	424.2	495.2	471	397.7	391.5	374.9	526.8	303.3
	High	[K].MSLPDVDLDLK.[G]	1xTMT6plex [K11]; 1xTMT6plex [N-Term]	4.4893e-05	2.36316e-05	4	A0A0G2JUA5	A0A0G2JUA5 [1062-1072]		0	1703.97	0.941	0.678	1.387	0.999983	0.977956	0.997017	11.65	14.52	28.58	113.3	111.5	75.3	21.61	9.16	20.91	96.9	143.5	105.1	103	103.4	120.5	69.8	63.9	93.9	140.5	208.2	152.5	149.3	150	174.8	101.3	92.7	136.2	103.4	113.8	93.1	149.3	68.7
	High	[K].MSLPDVDLDLK.[G]	1xOxidation [M1]; 1xTMT6plex [K11]; 1xTMT6plex [N-Term]	0.00118747	0.000121471	2	A0A0G2JUA5	A0A0G2JUA5 [1062-1072]		0	1719.96	0.986	0.726	1.55	0.999983	1	0.944967	10.08	12.16	4.26	110.5	115.8	73.7	6.58	16.71	20.83	102.9	117	113.1	88.9	118.6	122.6	64.5	75.5	96.9	167.9	191	184.7	145.2	193.7	200.1	105.3	123.2	158.1	123.6	104.4	112.7	145.2	88.7
	High	[K].MSLPDVDLDLKGPK.[M]	2xTMT6plex [K11; K14]; 1xTMT6plex [N-Term]	9.857e-07	2.36316e-05	7	A0A0G2JUA5	A0A0G2JUA5 [1062-1075]		1	2215.3	1.037	0.613	1.723	0.999983	1	0.907193	1.43	17.77	13.11	118.7	112.8	68.5	9.55	9.39	4.8	104.5	124.1	123.6	100.7	117.5	120.4	71.3	72	65.9	825.8	981.3	977.1	796.5	928.8	951.5	563.7	569.6	521.1	607.7	536.6	596.4	796.5	425.4
	High	[K].MSLPDVDLDLKGPK.[M]	1xOxidation [M1]; 2xTMT6plex [K11; K14]; 1xTMT6plex [N-Term]	5.84541e-05	2.36316e-05	8	A0A0G2JUA5	A0A0G2JUA5 [1062-1075]		1	2231.29	0.997	0.655	1.487	0.999983	1	1	4.57	1.13	3.42	110.8	114.6	74.6	8.56	15.49	3.22	102	115	120.9	90.6	118.9	121.3	74.5	77.3	79.5	873.9	984.8	1035.4	775.9	1018.5	1038.8	638.4	662.5	680.8	643.1	538.5	632	775.9	466.5
	High	[K].MYFPDVEFDIK.[S]	1xTMT6plex [K11]; 1xTMT6plex [N-Term]	9.70098e-06	2.36316e-05	11	A0A0G2JUA5	A0A0G2JUA5 [4662-4672]		0	1861.98	1.021	0.687	1.327	0.999983	1	1	15.77	14.46	8.79	105.5	115.8	78.8	12.64	17.37	1.89	99.5	126.6	106.8	88.1	124	117.2	79.7	77.6	80.5	830.2	1056.2	890.7	735	1034.4	977.6	665.1	647.1	671.2	610.9	577.5	543.7	735	473.8
	High	[K].MYFPDVEFDIK.[S]	1xOxidation [M1]; 1xTMT6plex [K11]; 1xTMT6plex [N-Term]	5.52417e-06	2.36316e-05	4	A0A0G2JUA5	A0A0G2JUA5 [4662-4672]		0	1877.98	1.028	0.649	1.585	0.999983	0.999721	0.964003	2.34	6.27	0.94	115.2	112.1	72.7	6.31	17.68	4.82	110	124.8	118.5	86.8	123.3	115.2	69.8	76.8	74.7	553.5	628	596	436.8	620.5	579.6	351.4	386.2	376	407.3	343.4	363.8	436.8	284.2
	High	[K].QGFDLNVPGGEIDASLK.[V]	1xTMT6plex [K17]; 1xTMT6plex [N-Term]	9.56816e-09	2.36316e-05	4	A0A0G2JUA5	A0A0G2JUA5 [4614-4630]		0	2218.21	0.952	0.725	1.244	0.999983	1	1	8.27	2.51	0.12	108.3	111.9	79.8	20.97	11.15	13.07	86.1	132.1	111.8	95.4	115.6	117.5	69.2	82.4	90	205.8	315.8	267.4	228.2	276.4	280.9	165.4	197	215.1	151.5	172.7	163.2	228.2	126.6
	High	[K].QGFDLNVPGGEIDASLKVPDVDVSVAGPDAALK.[A]	2xTMT6plex [K17; K33]; 1xTMT6plex [N-Term]	3.22134e-05	2.36316e-05	5	A0A0G2JUA5	A0A0G2JUA5 [4614-4646]		1	3981.18	0.918	0.595	1.544	0.999983	0.938236	0.951528	0.21	26.96	22.14	107.4	120.2	72.4	9.77	10.38	11.34	96.5	116.7	112.1	104.9	127.1	125.5	78.7	75.6	63.1	169.3	204.7	196.6	184.1	223	220.2	138	132.6	110.8	124.6	112	120	184.1	102.1
	High	[K].QGFDLNVPGGEIDASLKVPDVDVSVAGPDAALK.[A]	1xDeamidated [Q/N]; 2xTMT6plex [K17; K33]; 1xTMT6plex [N-Term]	1.14938e-05	2.36316e-05	2	A0A0G2JUA5	A0A0G2JUA5 [4614-4646]		1	3982.16	0.829	0.783	1.119	0.935272	1	1	8.87	8.14	0.91	96.8	116.7	86.5	3.53	9.98	14.3	91.7	94.4	98.3	104	113.9	126.9	81.4	84.3	105.1	30.8	31.7	33	34.9	38.2	42.6	27.3	28.3	35.3	22.6	17.3	20.1	34.9	17.5
	High	[R].RVTAYTVDVTGR.[E]	1xTMT6plex [N-Term]	2.11608e-05	2.36316e-05	8	A0A0G2JUA5	A0A0G2JUA5 [157-168]		1	1566.88	0.996	0.622	1.529	0.999983	0.993967	0.971198	13.22	17.11	5.64	111.1	121.3	67.6	9.2	17.78	7.48	103.8	114.7	124.8	90.3	125.4	125.3	67.8	78	69.8	375.5	415.3	451.7	326.9	453.9	453.3	245.5	282.3	252.7	276.3	227.1	275.7	326.9	207.9
	High	[K].SGVDVSLPK.[V]	1xTMT6plex [K9]; 1xTMT6plex [N-Term]	0.000590785	9.4366e-05	9	A0A0G2JUA5	A0A0G2JUA5 [1588-1596]		0	1359.82	0.999	0.651	1.536	0.999983	1	1	1.05	3.69	2.62	113.1	113.2	73.7	9.59	11.38	4.25	100.7	121.3	116.5	97.8	122.2	116.6	71.4	77.6	75.8	1977	2382.9	2288.5	1921.9	2401.1	2289.7	1402.8	1524.3	1489.8	1454.8	1303.1	1396.9	1921.9	1099.8
	High	[GK].SKFKMPK.[LI]	3xTMT6plex [K2; K4; K7]; 1xTMT6plex [N-Term]	0.0338264	0.00383998	1	A0A0G2JUA5	A0A0G2JUA5 [1753-1759]; [4595-4601]		2	1782.15	0.641	0.549	1.377	0.512198	0.769153	0.950888	25.12	63	40.7	99.3	129.6	71.1	19.26	35.43	15.31	106.7	76.4	111	81.2	139.3	173.1	77.5	76.5	58.2	57.1	40.8	59.4	43.4	74.5	92.6	41.4	40.9	31.1	42	22.3	36.2	43.4	34.1
	High	[K].SKGHYEVTGSDDEAGK.[L]	2xTMT6plex [K2; K16]; 1xTMT6plex [N-Term]	3.59017e-05	2.36316e-05	1	A0A0G2JUA5	A0A0G2JUA5 [5392-5407]		1	2367.24	0.942	0.937	1.005	0.999983	1	1	56.37	39.31	12.54	89.1	108.9	102	10.15	40.96	13.42	91.5	105.3	86.9	60.2	111.8	146.7	84	104.8	108.7	64.7	74.5	61.4	42.6	79.1	103.8	59.4	74.2	76.9	47.6	40.7	37.5	42.6	36.2
	High	[R].SNSFSDER.[E]	1xTMT6plex [N-Term]	0.0362218	0.00414935	2	A0A0G2JUA5	A0A0G2JUA5 [5347-5354]		0	1170.56	0.9	0.759	1.185	0.999983	1	1	19.96	9.67	26.11	101.5	112.8	85.7	23.98	4.43	17.93	98.4	139.9	91.1	109.3	105.2	114.9	83	64.9	93.3	97	137.9	89.8	107.8	103.7	113.3	81.9	63.9	92	71.4	75.4	54.8	107.8	47.5
	High	[R].SNSFSDEREFSAPSTPTGTLEFAGGEGK.[G]	1xTMT6plex [K28]; 1xTMT6plex [N-Term]	4.88717e-09	2.36316e-05	12	A0A0G2JUA5	A0A0G2JUA5 [5347-5374]		1	3363.64	1.068	0.622	1.716	0.999983	0.978941	0.905175	2.47	0.71	22.37	120.3	109.5	70.1	7.91	1.68	19.96	110.7	128.9	115.9	105.5	105.4	108.5	92.3	65.3	67.5	415.9	484.2	435.3	396.2	396	407.7	346.6	245.2	253.6	306.1	264.8	265.7	396.2	181.4
	High	[R].SNSFSDEREFSAPSTPTGTLEFAGGEGK.[G]	1xDeamidated [N2]; 1xTMT6plex [K28]; 1xTMT6plex [N-Term]	5.33791e-09	2.36316e-05	8	A0A0G2JUA5	A0A0G2JUA5 [5347-5374]		1	3364.62	1.061	0.627	1.581	0.999983	0.912368	0.914193	28.64	23.58	32.73	119.3	112.4	68.3	17.9	10.78	23.43	113.2	143.8	102.5	106.7	96.6	119.8	91.9	60.6	64.8	195.2	248	176.7	184	166.6	206.5	158.4	104.5	111.8	143.6	135.6	107.9	184	76.3
	High	[R].SNSFSDEREFSAPSTPTGTLEFAGGEGKGK.[H]	1xDeamidated [N2]; 2xTMT6plex [K28; K30]; 1xTMT6plex [N-Term]	0.00158845	0.000220484	1	A0A0G2JUA5	A0A0G2JUA5 [5347-5376]		2	3778.9	0.789	0.805	0.911	0.813507	1	1	24.15	56.09	11.93	88.8	112.6	98.6	6.82	20.71	24.11	100.7	87.9	94	85.5	129.6	119.2	110.6	104.3	68.4	55.5	48.5	51.8	47.1	71.5	65.7	61	57.5	37.7	40.9	26.5	31.6	47.1	32.7
	High	[R].SPEPGQTWAHEVFSSR.[S]	1xTMT6plex [N-Term]	1.31076e-06	2.36316e-05	5	A0A0G2JUA5	A0A0G2JUA5 [94-109]		0	2044.01	1.044	0.885	1.41	0.999983	1	0.989094	28.89	4.07	21.37	112.2	107.5	80.3	13.62	10.16	18.59	115.8	116.9	90.9	110.9	93.7	113.6	71.8	82.9	103.3	197.1	198.9	154.7	188.7	159.5	193.2	122.2	141.1	175.8	145	108.8	94.4	188.7	73
	High	[R].SSEVVLSGDDEDYQR.[I]	1xTMT6plex [N-Term]	8.98251e-08	2.36316e-05	3	A0A0G2JUA5	A0A0G2JUA5 [110-124]		0	1927.91	0.956	0.698	1.252	0.999983	0.981476	1	4.19	24.55	14.45	113.2	115	71.8	14.57	9.27	21.06	88.2	115.6	114.2	101	121	116.1	70.5	72.4	101.1	52.5	68.8	67.9	60.1	72	69.1	41.9	43.1	60.1	38.6	37.6	41.5	60.1	33
	High	[K].TDISAPGVEVHGPEWNLK.[M]	1xTMT6plex [K18]; 1xTMT6plex [N-Term]	2.11112e-10	2.36316e-05	12	A0A0G2JUA5	A0A0G2JUA5 [612-629]		0	2407.3	0.97	0.645	1.469	0.999983	1	1	8.88	6.54	3.4	110.8	115	74.2	5.85	11.47	3.8	103	114.5	113.7	99.8	118.1	125.3	72	76.2	77.4	642.1	714.2	709.3	622.6	736.5	781.3	448.8	475.2	482.8	472.5	390.5	433	622.6	337.4
	High	[K].TDISAPGVEVHGPEWNLK.[M]	1xDeamidated [N16]; 1xTMT6plex [K18]; 1xTMT6plex [N-Term]	3.06786e-07	2.36316e-05	7	A0A0G2JUA5	A0A0G2JUA5 [612-629]		0	2408.29	0.895	0.589	1.49	0.999983	0.957339	0.984759	2.9	1.32	4.25	105.5	120.2	74.3	7.85	22.45	3.08	101.1	109.7	118.4	84.8	125	132.3	78	73.6	77.2	244.8	265.5	286.5	205.2	302.5	320.2	188.8	178.1	186.9	180.1	145.2	174.9	205.2	138.6
	High	[K].TPEMIVQKPK.[I]	2xTMT6plex [K8; K10]; 1xTMT6plex [N-Term]	0.000776116	9.4366e-05	6	A0A0G2JUA5	A0A0G2JUA5 [492-501]		0	1858.14	0.924	0.693	1.403	0.99402	1	1	8.35	7.7	7.83	102.1	116.7	81.2	10.32	4.66	10.86	99.2	119.4	101.7	107.3	116.6	116.2	70.7	80.8	88	1022.1	1230.5	1048.2	1105.7	1201.9	1197.9	728.5	833	906.3	752.1	672.9	639.8	1105.7	550.5
	High	[K].TPEMIVQKPK.[I]	1xOxidation [M4]; 2xTMT6plex [K8; K10]; 1xTMT6plex [N-Term]	0.0128086	0.00143739	4	A0A0G2JUA5	A0A0G2JUA5 [492-501]		0	1874.14	0.986	0.73	1.371	0.999983	1	1	2.08	11.32	13.24	109.9	109.9	80.2	7.99	6.08	17.83	99.1	113.7	114.8	103.5	113.6	116.3	64.1	82.9	91.9	700	802.7	810.4	731.1	802.4	821.7	452.7	585.7	649.3	515.1	438.9	494.7	731.1	367.6
	High	[K].TPNVGISGPK.[L]	1xTMT6plex [K10]; 1xTMT6plex [N-Term]	8.36413e-05	2.36316e-05	13	A0A0G2JUA5	A0A0G2JUA5 [4499-4508]		0	1427.86	1.062	0.739	1.392	0.99895	1	1	4.68	13.21	9.59	115.9	109.2	74.9	10.24	18.37	7.7	100.9	122.2	120	83	118.9	113	77.5	87.8	76.6	1479.3	1791.8	1758.8	1215.9	1742.6	1656.6	1136.1	1287.1	1123.4	1088.6	979.8	1073.6	1215.9	798.2
	High	[K].TPNVGISGPK.[L]	1xDeamidated [N3]; 1xTMT6plex [K10]; 1xTMT6plex [N-Term]	0.000106647	2.36316e-05	4	A0A0G2JUA5	A0A0G2JUA5 [4499-4508]		0	1428.85	1.023	0.678	1.487	0.999983	0.998752	0.98141	2.04	10.72	0.64	115.5	113	71.5	7.32	24.54	6.88	107.6	123.2	121.6	75.7	122.1	119	72.7	82.9	75.3	334.9	383.5	378.7	235.8	380.3	370.4	226.3	258	234.3	246.5	209.7	231.2	235.8	174.2
	High	[K].TPQISMSDIDLNMK.[G]	1xTMT6plex [K14]; 1xTMT6plex [N-Term]	3.62718e-06	2.36316e-05	7	A0A0G2JUA5	A0A0G2JUA5 [4088-4101]		0	2051.09	1.014	0.752	1.268	0.999983	1	1	7.31	7.69	12.58	100.9	115.5	83.6	13.61	10.58	6.19	97.6	124.5	101	96.3	117.1	115.7	77	83.7	87	313.6	400.1	324.4	309.4	376.1	371.6	247.4	269	279.6	230.8	218.8	198	309.4	172.2
	High	[K].TPQISMSDIDLNMK.[G]	1xDeamidated [N12]; 1xTMT6plex [K14]; 1xTMT6plex [N-Term]	2.37457e-05	2.36316e-05	3	A0A0G2JUA5	A0A0G2JUA5 [4088-4101]		0	2052.08	1.039	0.743	1.594	0.999983	1	0.891264	11.24	0.92	6.21	114.3	114.2	71.5	6.44	15.39	16.1	106.3	120.7	116.2	89.8	116.1	121	66.7	72.7	90.4	147.4	167.4	161.2	124.6	161	167.8	92.5	100.8	125.4	108.5	91.5	98.4	124.6	73.8
	High	[K].TPQISMSDIDLNMK.[G]	1xOxidation [M]; 1xTMT6plex [K14]; 1xTMT6plex [N-Term]	6.18448e-08	2.36316e-05	20	A0A0G2JUA5	A0A0G2JUA5 [4088-4101]		0	2067.09	0.94	0.681	1.339	0.999983	1	1	6.47	0.68	1.78	104.7	116.2	79.1	9.82	17.53	7.83	98.8	119.8	106.1	89.7	127.4	117.8	73.8	86.4	80.2	1292.9	1566.8	1387.8	1174.1	1667.1	1541.1	965.7	1129.8	1049.2	951.4	856.8	847.1	1174.1	763.6
	High	[K].TPQISMSDIDLNMK.[G]	1xDeamidated [N12]; 1xOxidation [M]; 1xTMT6plex [K14]; 1xTMT6plex [N-Term]	1.01496e-07	2.36316e-05	3	A0A0G2JUA5	A0A0G2JUA5 [4088-4101]		0	2068.07	0.96	0.705	1.323	0.999983	0.998752	0.998879	8.02	18.4	3.61	104.4	114.7	80.9	16.97	20.96	8.86	93.8	129.7	103.7	88.1	135.1	113.9	70.9	84.5	80.3	139	192	153.6	130.4	200.1	168.7	105	125.1	119	102.3	105	93.8	130.4	91.7
	High	[K].TPQISMSDIDLNMK.[G]	2xOxidation [M6; M13]; 1xTMT6plex [K14]; 1xTMT6plex [N-Term]	3.15887e-08	2.36316e-05	3	A0A0G2JUA5	A0A0G2JUA5 [4088-4101]		0	2083.08	1.065	0.807	1.262	0.999983	1	1	1.46	6.37	10.13	109.9	103.1	87	12.68	18.44	22.84	93.2	119.5	113.4	86.6	125.8	106.5	63.7	101.6	89.8	157.5	202	191.7	146.4	212.7	180	107.6	171.7	151.8	115.9	110.5	117	146.4	97.4
	High	[K].TPQISMSDIDLNMKGPK.[V]	2xTMT6plex [K14; K17]; 1xTMT6plex [N-Term]	6.67772e-09	2.36316e-05	7	A0A0G2JUA5	A0A0G2JUA5 [4088-4104]		1	2562.42	1.031	0.633	1.509	0.999983	1	1	21.52	46	11.42	109.1	118.6	72.3	11.44	23.37	21.29	113.8	109.1	134.8	82.2	123.8	130.7	75.4	78.3	51.8	693.2	664.6	820.5	500.6	753.9	795.7	459.2	477	315.1	510.1	363.4	500.8	500.6	345.3
	High	[K].TPQISMSDIDLNMKGPK.[V]	1xDeamidated [N12]; 2xTMT6plex [K14; K17]; 1xTMT6plex [N-Term]	1.53862e-08	2.36316e-05	5	A0A0G2JUA5	A0A0G2JUA5 [4088-4104]		1	2563.41	1.09	0.634	1.719	0.998143	0.9897	0.897257	5.85	46.04	17.86	120	110.1	69.8	4.19	21.57	14.04	118.1	125.8	128	79.8	115.5	122.3	78.1	73.2	59.2	330.4	352	358	223.1	323	342	218.6	204.8	165.5	243.1	192.5	218.5	223.1	147.9
	High	[K].TPQISMSDIDLNMKGPK.[V]	1xOxidation [M]; 2xTMT6plex [K14; K17]; 1xTMT6plex [N-Term]	2.59456e-08	2.36316e-05	10	A0A0G2JUA5	A0A0G2JUA5 [4088-4104]		1	2578.42	1.088	0.622	1.571	0.999983	0.992262	0.970364	25.55	34.79	29.11	107.9	123.4	68.7	15.71	21.18	15.16	109.9	101.9	136.7	86.1	129.8	125.6	69.9	80.7	59.5	495.1	459.1	616.1	388	585	566	315.2	363.7	268	364.3	251.1	376.1	388	267.9
	High	[K].TPQISMSDIDLNMKGPK.[V]	1xDeamidated [N12]; 1xOxidation [M13]; 2xTMT6plex [K14; K17]; 1xTMT6plex [N-Term]	0.0175386	0.001973	1	A0A0G2JUA5	A0A0G2JUA5 [4088-4104]		1	2579.4	1.092	0.665	1.641	0.999983	0.933156	0.685552	17.1	30.62	0.42	105.9	116.8	77.3	13.39	17.3	11.62	106.7	133.7	107	87.7	122.5	117.9	78	81.5	65	41	51.4	41.1	33.7	47.1	45.3	30	31.3	25	30.2	28.1	25.1	33.7	21.6
	High	[K].TPSFSVSAPQVSIPDVNVK.[L]	1xTMT6plex [K19]; 1xTMT6plex [N-Term]	9.04368e-08	2.36316e-05	7	A0A0G2JUA5	A0A0G2JUA5 [4758-4776]		0	2430.36	1.083	0.792	1.133	0.999983	1	1	0.06	11.04	1.68	102.2	113.8	84	19.65	21.22	9.81	86.7	129	106.8	80	119.1	119	77.4	87.8	94.2	328.4	488.2	404.3	303	450.7	450.4	293.1	332.3	356.8	241.6	267	246.8	303	206.4
	High	[K].TPTVDVTVPEAELSVETPEINIGGK.[G]	1xTMT6plex [K25]; 1xTMT6plex [N-Term]	3.51931e-11	2.36316e-05	14	A0A0G2JUA5	A0A0G2JUA5 [4567-4591]		0	3053.67	1.034	0.824	1.199	0.999983	1	1	6.75	6.49	11.73	103.1	113.2	83.7	17.5	15.51	10.88	91.1	128.3	104.3	88.1	118.7	114.5	75.9	84.7	94.4	452	636.9	517.6	437.1	589.1	568.5	376.9	420.4	468.7	332.6	348.3	316	437.1	269.8
	High	[K].TPTVDVTVPEAELSVETPEINIGGK.[G]	1xDeamidated [N21]; 1xTMT6plex [K25]; 1xTMT6plex [N-Term]	0.0164913	0.00184169	1	A0A0G2JUA5	A0A0G2JUA5 [4567-4591]		0	3054.65
	High	[K].TPTVDVTVPEAELSVETPEINIGGKGKK.[S]	3xTMT6plex [K25; K27; K28]; 1xTMT6plex [N-Term]	4.54749e-07	2.36316e-05	1	A0A0G2JUA5	A0A0G2JUA5 [4567-4594]		2	3825.2	0.406	0.343	1.181	0.00179396	0.149716	1	108.86	104.28	4.8	76.8	156.1	67.2	57.84	80.99	49.85	118.4	43	52.1	77.6	106	331.2	89.8	36.4	45.6	76.1	27.6	33.5	49.9	68.1	212.9	57.7	23.4	29.3	56	15.1	20.4	49.9	31.2
	High	[K].TVIRLPSGSGAASPTTGSAVDIR.[A]	1xTMT6plex [N-Term]	2.87258e-08	2.36316e-05	2	A0A0G2JUA5	A0A0G2JUA5 [205-227]		1	2442.35	1.114	0.531	1.123	0.999983	0.756163	1	27.25	81.19	21.89	94.1	134.5	71.4	41.71	32.79	50.01	100.6	73.1	164.7	76.2	143.7	147.8	89.5	76.3	28.1	64.9	47.2	106.3	49.2	92.7	95.4	57.8	49.2	18.1	47.8	25.8	64.9	49.2	42.5
	High	[K].VDIDISGTK.[V]	1xTMT6plex [K9]; 1xTMT6plex [N-Term]	0.000474306	9.4366e-05	10	A0A0G2JUA5	A0A0G2JUA5 [771-779]		0	1405.83	0.985	0.686	1.435	0.999983	1	1	6.19	10.1	3.28	110.8	112.5	76.7	6.11	10.12	3.31	102.7	115.1	113.4	99.9	122.1	115.1	74.3	78.4	79	1339.4	1501.7	1479.5	1303.1	1593.1	1502	969.7	1023.6	1030.7	985.6	821.2	903.1	1303.1	729.7
	High	[K].VDIDVPDVDVQGPDWHLK.[M]	1xTMT6plex [K18]; 1xTMT6plex [N-Term]	2.6771e-10	2.36316e-05	21	A0A0G2JUA5	A0A0G2JUA5 [1231-1248]; [2157-2174]; [2411-2428]; [3247-3264]; [3501-3518]; [3881-3898]		0	2505.34	0.967	0.636	1.508	0.999983	1	1	1.06	6.07	7.17	111.1	115.8	73.1	9.02	16.64	2.43	101.1	120.5	115.9	90.6	124.7	120.8	73.4	76.2	76.8	1324.1	1578.4	1518.2	1187	1633.1	1582	961.3	998.1	1006.5	974.3	863.2	926.7	1187	748
	High	[K].VDIDVPDVDVQGPDWHLK.[M]	1xDeamidated [Q11]; 1xTMT6plex [K18]; 1xTMT6plex [N-Term]	3.74293e-08	2.36316e-05	5	A0A0G2JUA5	A0A0G2JUA5 [1231-1248]; [2157-2174]; [2411-2428]; [3247-3264]; [3501-3518]; [3881-3898]		0	2506.32	1.107	0.745	1.486	0.999983	0.98982	0.941095	1.08	24.29	25.19	116.4	105.2	78.4	14.8	12.86	10.86	101.7	136.6	116.6	92.6	119.8	105.3	82.5	66.6	78.5	88.8	119.2	101.8	80.8	104.6	91.9	72	58.2	68.5	65.3	65.2	62.1	80.8	47.9
	High	[K].VDIDVPDVNIEGPDAK.[L]	1xTMT6plex [K16]; 1xTMT6plex [N-Term]	1.24412e-07	2.36316e-05	37	A0A0G2JUA5	A0A0G2JUA5 [1157-1172]; [1413-1428]; [2211-2226]; [2337-2352]; [2465-2480]; [2917-2932]; [3045-3060]; [3173-3188]; [3301-3316]; [3427-3442]; [3555-3570]; [3681-3696]; [3809-3824]; [4260-4275]		0	2154.17	0.973	0.651	1.491	0.999983	1	1	0.21	7.07	7.28	112.5	115.6	71.9	8.77	19.58	5.72	102.4	115.9	121.8	85.4	119.2	125.4	74.1	74.1	81.7	2587.1	2927.7	3076.9	2157.2	3010.4	3168.3	1872	1871.2	2063.2	1903.8	1601	1878.2	2157.2	1378.9
	High	[K].VDIDVPDVNIEGPDAK.[L]	1xDeamidated [N9]; 1xTMT6plex [K16]; 1xTMT6plex [N-Term]	2.04555e-05	2.36316e-05	8	A0A0G2JUA5	A0A0G2JUA5 [1157-1172]; [1413-1428]; [2211-2226]; [2337-2352]; [2465-2480]; [2917-2932]; [3045-3060]; [3173-3188]; [3301-3316]; [3427-3442]; [3555-3570]; [3681-3696]; [3809-3824]; [4260-4275]		0	2155.15	1.153	0.63	1.566	0.958655	0.999757	0.965832	4.2	5.64	10.81	118.3	111.9	69.8	13.36	15.62	5.58	103	134.9	120.3	89.4	113.8	121.9	70.9	69.1	76.8	379.1	496.3	442.7	328.9	418.7	448.5	261.1	254.3	282.7	278.9	271.4	270.2	328.9	191.8
	High	[K].VDIDVPDVNVDGPDMK.[V]	1xTMT6plex [K16]; 1xTMT6plex [N-Term]	1.77428e-08	2.36316e-05	9	A0A0G2JUA5	A0A0G2JUA5 [4388-4403]		0	2186.14	1.062	0.658	1.613	0.999983	1	0.968083	5.59	20.75	0.2	111.2	113.9	74.9	11.96	16.69	4.98	98.8	125.6	115.6	89.6	118.3	124.2	78.5	77.8	71.7	550.3	699.8	643.6	499.2	658.7	691.6	437.5	433.3	399.1	404.9	382.7	392.9	499.2	301.7
	High	[K].VDIDVPDVNVDGPDMK.[V]	1xOxidation [M15]; 1xTMT6plex [K16]; 1xTMT6plex [N-Term]	4.77871e-08	2.36316e-05	31	A0A0G2JUA5	A0A0G2JUA5 [4388-4403]		0	2202.14	1.011	0.648	1.426	0.999983	1	1	12.71	5.91	4.83	108.3	117.2	74.5	11.37	18.06	4.45	99.8	125.4	112.4	88.1	124	121.6	72.4	77.3	78.8	1618.9	2034.1	1823.3	1428.3	2011.2	1971.7	1173.4	1254	1278.4	1191.3	1112.3	1112.9	1428.3	921.2
	High	[K].VDIDVPDVNVGGPDVK.[V]	1xTMT6plex [K16]; 1xTMT6plex [N-Term]	1.14922e-08	2.36316e-05	12	A0A0G2JUA5	A0A0G2JUA5 [3935-3950]		0	2096.16	1.008	0.657	1.506	0.999983	1	1	10.35	8.18	2.79	109.9	117.2	73	7.94	17	4.47	104.5	122.5	113.4	88.7	121.5	120.9	73.2	79.9	75.3	1216.7	1426.5	1320.3	1032.9	1414.7	1407.6	852.1	929.6	876.6	895.3	780.1	805.9	1032.9	648
	High	[K].VDIDVPNVDAQGPELHMK.[M]	1xTMT6plex [K18]; 1xTMT6plex [N-Term]	5.45906e-10	2.36316e-05	15	A0A0G2JUA5	A0A0G2JUA5 [854-871]		0	2435.3	0.99	0.636	1.532	0.999983	1	1	10.05	8.03	2.31	109	118	73.1	5.76	11.08	5.03	106.2	119	111	100	120.2	123.4	69.3	76.5	74.5	881.4	987.6	921.8	830.3	998	1024.6	575.3	634.8	618.3	648.6	540.1	562.7	830.3	457.1
	High	[K].VDIDVPNVDAQGPELHMK.[M]	1xDeamidated [Q/N]; 1xTMT6plex [K18]; 1xTMT6plex [N-Term]	2.1411e-07	2.36316e-05	3	A0A0G2JUA5	A0A0G2JUA5 [854-871]		0	2436.28	1.098	0.693	1.599	0.999983	0.961224	0.858688	3.46	20.72	2.16	119.2	106.8	74	13.19	17.65	4.13	97.9	124.7	123.8	89.1	110.9	127.6	71.8	76.9	77.4	98.2	125.1	124.3	89.5	111.4	128.1	72.1	77.2	77.7	72.3	68.4	75.9	89.5	51
	High	[K].VDIDVPNVDAQGPELHMK.[M]	2xDeamidated [N7; Q11]; 1xTMT6plex [K18]; 1xTMT6plex [N-Term]	0.00190931	0.000347925	1	A0A0G2JUA5	A0A0G2JUA5 [854-871]		0	2437.27	1.015	1.014	0.722	0.999983	1	0.950178	50.1	25.92	51.32	103.4	97.6	99	40.22	3.96	30.79	53.2	128	103.5	97.7	94.3	102	99.1	78.9	143.4	7.8	18.8	15.2	14.3	13.8	15	14.5	11.6	21	5.7	10.3	9.3	14.3	6.3
	High	[K].VDIDVPNVDAQGPELHMK.[M]	1xOxidation [M17]; 1xTMT6plex [K18]; 1xTMT6plex [N-Term]	1.74671e-07	2.36316e-05	15	A0A0G2JUA5	A0A0G2JUA5 [854-871]		0	2451.3	1.002	0.711	1.556	0.999983	1	1	5.18	21.61	7.97	115	114.8	70.2	7.56	13.93	23.63	101.8	116.5	116.4	92.1	120.4	116.1	65.5	100.2	71	915.6	1047.2	1046.8	828.1	1082.5	1044.2	588.6	900.7	638.6	673.7	572.7	639	828.1	495.8
	High	[K].VDLETPSLDVHMESPDINIEGPDVK.[V]	1xTMT6plex [K25]; 1xTMT6plex [N-Term]	2.46773e-10	2.36316e-05	13	A0A0G2JUA5	A0A0G2JUA5 [4521-4545]		0	3207.65	1.034	0.642	1.357	0.999983	0.999757	1	14.3	7.09	0.66	106.6	119.9	73.5	18.78	15.37	6.06	95.6	136.8	107.2	92.4	120.7	123.7	70.4	73.9	79.4	335.9	481	377	324.9	424.2	434.9	247.5	259.8	279.1	247.2	263	230.1	324.9	194.3
	High	[K].VDLETPSLDVHMESPDINIEGPDVK.[V]	1xOxidation [M12]; 1xTMT6plex [K25]; 1xTMT6plex [N-Term]	3.15887e-08	2.36316e-05	9	A0A0G2JUA5	A0A0G2JUA5 [4521-4545]		0	3223.64	1.094	0.683	1.418	0.999983	1	0.997017	18.03	21.58	29.63	105.1	120.8	74.1	17.57	18.83	7.8	106.3	133.7	95.6	86.7	122.3	123.3	75	72.9	84.3	335.8	422.4	302	273.8	386.2	389.5	236.9	230.4	266.2	247.1	231	184.3	273.8	176.9
	High	[K].VDLETPSLDVHMESPDINIEGPDVK.[V]	1xDeamidated [N18]; 1xOxidation [M12]; 1xTMT6plex [K25]; 1xTMT6plex [N-Term]	3.44716e-05	2.36316e-05	2	A0A0G2JUA5	A0A0G2JUA5 [4521-4545]		0	3224.63	0.939	0.752	1.211	0.999983	0.98982	1	4.52	35.1	8.81	102.8	112.9	84.3	14.4	21.93	13.02	96.7	126.7	103.6	86.2	135	113.8	84.9	67.4	85.6	55.4	72.6	59.4	49.4	77.4	65.2	48.7	38.6	49.1	40.8	39.7	36.2	49.4	35.4
	High	[K].VDLETPSLDVHMESPDINIEGPDVKVPK.[F]	2xTMT6plex [K25; K28]; 1xTMT6plex [N-Term]	5.76662e-07	2.36316e-05	5	A0A0G2JUA5	A0A0G2JUA5 [4521-4548]		1	3761.03	1.049	0.52	1.524	0.999983	0.882358	0.965832	53.27	72.1	22.42	114.2	122.3	63.6	23.23	27.04	33.4	124.3	89.5	144.3	80.6	133.1	137.5	81.5	69.2	40.1	244.2	175.8	283.4	158.3	261.5	270.1	160.2	135.9	78.9	179.7	96.1	173	158.3	119.8
	High	[K].VDLETPSLDVHMESPDINIEGPDVKVPK.[F]	1xOxidation [M12]; 2xTMT6plex [K25; K28]; 1xTMT6plex [N-Term]	5.31564e-07	2.36316e-05	1	A0A0G2JUA5	A0A0G2JUA5 [4521-4548]		1	3777.02	0.924	0.481	1.922	0.999983	0.549725	0.585593	34.23	75.49	43.36	117.5	123.2	59.3	4.25	30.62	40.92	115.7	112.1	121.9	86.8	121.3	162.4	85.1	58.4	36.2	44.5	43.2	46.9	33.4	46.7	62.5	32.7	22.5	13.9	32.8	23.6	28.6	33.4	21.4
	High	[K].VDLETPSLDVHMESPDINIEGPDVKVPK.[F]	1xDeamidated [N18]; 1xOxidation [M12]; 2xTMT6plex [K25; K28]; 1xTMT6plex [N-Term]	1.44139e-06	2.36316e-05	2	A0A0G2JUA5	A0A0G2JUA5 [4521-4548]		1	3778.01	1.17	0.584	1.726	0.97613	0.826082	0.843903	43.87	60.74	27.18	121.8	112.5	65.7	18.94	24.93	34.94	133.6	101.6	149.1	78.2	123.3	127.5	77.4	72	37.3	204.2	155.3	228	119.5	188.5	194.9	118.3	110.1	57.1	150.3	84.9	139.2	119.5	86.4
	High	[K].VDIEVPDVNIEGPEGK.[L]	1xDeamidated [N9]; 1xTMT6plex [K16]; 1xTMT6plex [N-Term]	0.000280288	9.4366e-05	4	A0A0G2JUA5	A0A0G2JUA5 [1734-1749]		0	2169.17	0.944	0.842	1.137	0.999983	1	1	1.9	3.95	26.06	102.7	107.3	90	16.64	10.09	7.95	84.3	118.1	102.6	104.1	125.1	107.3	90	78.3	90.3	42.8	59.9	52	52.8	63.4	54.4	45.6	39.7	45.8	31.5	32.8	31.8	52.8	29.1
	High	[K].VDINAPDVDVQGPDWHLK.[M]	1xTMT6plex [K18]; 1xTMT6plex [N-Term]	4.18093e-09	2.36316e-05	43	A0A0G2JUA5	A0A0G2JUA5 [1359-1376]; [1680-1697]; [2991-3008]; [3119-3136]; [3373-3390]; [3627-3644]; [3755-3772]; [4206-4223]		0	2476.32	1.008	0.622	1.504	0.999983	1	1	12.36	1.9	11.43	110.8	116.6	72.6	9.79	17.45	1.86	100.7	122.4	115.3	89.4	121.3	124.8	73.9	75.5	76.7	2493.9	3029.7	2856	2213.4	3004.4	3089.6	1829.9	1870.2	1898.9	1835.2	1656.8	1743.3	2213.4	1376.1
	High	[K].VDINAPDVDVQGPDWHLK.[M]	1xDeamidated [N/Q]; 1xTMT6plex [K18]; 1xTMT6plex [N-Term]	7.29359e-09	2.36316e-05	9	A0A0G2JUA5	A0A0G2JUA5 [1359-1376]; [1680-1697]; [2991-3008]; [3119-3136]; [3373-3390]; [3627-3644]; [3755-3772]; [4206-4223]		0	2477.31	1.023	0.678	1.555	0.999983	1	0.969311	14.59	30.97	4.41	116.6	114.1	69.3	4.51	22	7.03	110.6	119.8	119.6	83	117.1	129.7	71.1	79.4	69.9	382.8	414.6	414.1	287.2	405.3	449	246.1	274.8	241.9	281.7	226.7	252.8	287.2	185.6
	High	[K].VDINAPDVDVQGPDWHLKMPK.[IVM]	2xTMT6plex [K18; K21]; 1xTMT6plex [N-Term]	4.08325e-05	2.36316e-05	2	A0A0G2JUA5	A0A0G2JUA5 [1359-1379]; [1680-1700]; [2991-3011]; [3119-3139]; [3373-3393]; [3627-3647]; [3755-3775]; [4206-4226]		1	3061.67	0.605	0.394	1.538	0.185164	0.515132	0.902277	98.78	106	21.66	103	129	68	22.07	89.11	21.24	87.4	104.1	66.2	48.2	317.4	109.5	66.5	57.7	43.1	102.9	122.6	78	56.8	373.9	128.9	78.4	68	50.8	75.7	67	47.6	56.8	171.2
	High	[K].VDINAPDVDVQGPDWHLKMPK.[IVM]	1xOxidation [M19]; 2xTMT6plex [K18; K21]; 1xTMT6plex [N-Term]	0.00660622	0.000868822	1	A0A0G2JUA5	A0A0G2JUA5 [1359-1379]; [1680-1700]; [2991-3011]; [3119-3139]; [3373-3393]; [3627-3647]; [3755-3775]; [4206-4226]		1	3077.67	0.853	0.62	1.298	0.990036	0.819058	0.982502	26.12	16.29	8.85	87.3	120.4	92.3	28.29	35.09	18.58	80.2	131.9	86.5	73.5	154.6	119.3	91.4	95.8	66.7	21.2	34.9	22.9	19.5	40.9	31.6	24.2	25.4	17.6	15.6	19.1	14	19.5	18.7
	High	[K].VDINAPEVEVQGK.[V]	1xTMT6plex [K13]; 1xTMT6plex [N-Term]	8.60602e-07	2.36316e-05	20	A0A0G2JUA5	A0A0G2JUA5 [2664-2676]		0	1856.05	0.953	0.636	1.477	0.999983	1	1	2.02	0.03	1.99	109.5	116.4	74.1	9.59	16.87	5.36	99.7	120.8	112.5	91	126.8	119.7	72.5	80.7	76.2	1984.3	2404.9	2239.3	1810.6	2524.1	2382.3	1443.7	1606.4	1515.8	1460.2	1315.1	1366.8	1810.6	1156.2
	High	[K].VDINAPEVEVQGK.[V]	1xDeamidated [Q11]; 1xTMT6plex [K13]; 1xTMT6plex [N-Term]	1.07661e-06	2.36316e-05	4	A0A0G2JUA5	A0A0G2JUA5 [2664-2676]		0	1857.04	1.151	0.698	1.51	0.972216	1	0.935893	4.35	5.26	4.64	112.2	111.1	76.7	12.52	15.95	8.8	103.2	132.5	116.2	87.1	115.1	117.8	68.3	80.3	79.4	184.8	237.3	208.1	155.9	206.1	211	122.4	143.9	142.2	136	129.7	127	155.9	94.4
	High	[K].VDTDIPQVDVHGPNLK.[I]	1xTMT6plex [K16]; 1xTMT6plex [N-Term]	7.34325e-09	2.36316e-05	8	A0A0G2JUA5	A0A0G2JUA5 [728-743]		0	2205.23	0.979	0.64	1.511	0.999983	1	1	2.04	0.15	1.88	111.2	115.2	73.6	9.32	10.29	7.84	100.5	121.1	113.7	101.1	123.7	117.8	67.7	79.1	75.3	886.7	1068.1	1003	891.5	1091.3	1038.9	597.3	698	663.8	652.5	584.1	612.3	891.5	499.8
	High	[K].VDTDIPQVDVHGPNLK.[I]	1xDeamidated [N/Q]; 1xTMT6plex [K16]; 1xTMT6plex [N-Term]	3.85559e-06	2.36316e-05	3	A0A0G2JUA5	A0A0G2JUA5 [728-743]		0	2206.21	1.002	0.581	1.615	0.999983	0.89753	0.895666	4.53	8.41	15.9	113.1	120.6	66.3	13.51	13.35	3.36	98.1	128.9	116.8	97.9	124.7	124.6	68.1	68.5	72.3	181.9	238.8	216.5	181.4	231.2	230.9	126.2	127	134.1	133.8	130.6	132.2	181.4	105.9
	High	[K].VDTDIPQVDVHGPNLKIPK.[M]	2xTMT6plex [K16; K19]; 1xTMT6plex [N-Term]	1.80316e-06	2.36316e-05	2	A0A0G2JUA5	A0A0G2JUA5 [728-746]		1	2772.62	1.175	0.398	1.786	0.934902	0.662608	0.869745	68.47	86.86	50.87	123.8	122.8	53.5	38.48	30.16	48.41	138.3	70.1	161.2	80.5	150	137.2	77.4	59.7	25.7	345	174.8	402.1	200.9	374.1	342.3	193.2	149	64.2	253.9	95.6	245.4	200.9	171.4
	High	[K].VDTDIPQVDVHGPNLKIPK.[M]	1xDeamidated [N14]; 2xTMT6plex [K16; K19]; 1xTMT6plex [N-Term]	7.05247e-06	2.36316e-05	2	A0A0G2JUA5	A0A0G2JUA5 [728-746]		1	2773.61	1.055	0.642	1.567	0.999983	0.975474	0.968675	24.79	33.31	18.71	116.8	110.7	72.5	1.74	31.19	19.26	116.5	120.4	119.7	71	137	113.5	74.4	88	59.5	299.2	309.1	307.4	182.4	351.7	291.3	190.9	225.8	152.7	220.2	169.1	187.7	182.4	161.1
	High	[K].VDVDVPDVDVQGPDWHLK.[M]	1xTMT6plex [K18]; 1xTMT6plex [N-Term]	2.56493e-09	2.36316e-05	22	A0A0G2JUA5	A0A0G2JUA5 [2283-2300]; [4334-4351]		0	2491.32	0.97	0.665	1.387	0.999983	1	1	7.58	7.78	7.92	107	116	76.9	10.32	15.93	3.02	98.7	121.4	110.1	91.7	125.2	119.3	75.2	79.1	79.4	986.5	1213.5	1100.2	916.8	1251	1192.2	751.4	790.9	793.2	725.9	663.6	671.6	916.8	573
	High	[K].VDVDVPDVDVQGPDWHLK.[M]	1xDeamidated [Q11]; 1xTMT6plex [K18]; 1xTMT6plex [N-Term]	8.52563e-09	2.36316e-05	10	A0A0G2JUA5	A0A0G2JUA5 [2283-2300]; [4334-4351]		0	2492.31	1.033	0.628	1.458	0.999983	0.957168	0.990933	1.19	11.21	20.8	109.8	116.7	73.4	13.8	15.62	5.11	95.6	126.3	114.1	92.6	121.3	124.6	76.3	70.9	78.3	214.7	283.7	256.3	207.9	272.4	279.8	171.4	159.2	175.8	158	155.1	156.4	207.9	124.8
	High	[K].VDVKGPELDISASK.[V]	2xTMT6plex [K4; K14]; 1xTMT6plex [N-Term]	2.93911e-06	2.36316e-05	9	A0A0G2JUA5	A0A0G2JUA5 [2606-2619]		1	2145.27	1.016	0.605	1.503	0.999983	0.988186	0.997017	15.55	8.16	5.92	111	116.4	72.6	6.05	18.02	5.33	108.2	114.6	122.1	88.6	126	120.2	75	76.2	68.9	573.4	607.3	647.1	469.7	667.7	636.9	397.4	404	365.2	422	332.1	395	469.7	305.9
	High	[HKE].VDVKGPK.[VTM]	2xTMT6plex [K4; K7]; 1xTMT6plex [N-Term]	0.0245281	0.00274226	2	F1LUD3; A0A0G2JUA5	F1LUD3 [528-534]; [1208-1214]; [1215-1221]; [1885-1891]; [2055-2061]; [2225-2231]; [2565-2571]; [2907-2913]; [3247-3253]; [3254-3260]; [3929-3935]; [3936-3942]; A0A0G2JUA5 [605-611]; [4125-4131]		1	1429.93	1.28	0.567	1.551	0.787284	0.861584	0.921469	25.7	20.7	27.52	110.2	118.8	71	24.86	28.66	12.16	111.7	96.4	154.3	74.4	134.5	120.5	72	76.3	60	185.5	160	256.2	123.4	223.2	200.1	119.6	126.6	99.6	136.5	87.5	156.4	123.4	102.3
	High	[K].VDVKVPDVNTEGLEGK.[L]	2xTMT6plex [K4; K16]; 1xTMT6plex [N-Term]	2.33357e-06	2.36316e-05	7	A0A0G2JUA5	A0A0G2JUA5 [908-923]		1	2386.38	1.026	0.61	1.554	0.999983	1	1	11.29	22.61	0.21	112.7	118.8	68.5	7.29	12.54	9.28	109.1	115.7	126	97.6	122	122.8	70.3	74.5	61.9	875.6	928.9	1011.4	783.5	979.5	985.3	564.3	597.8	497.1	644.3	508	617.3	783.5	448.7
	High	[K].VDVKVPDVNTEGLEGK.[L]	1xDeamidated [N9]; 2xTMT6plex [K4; K16]; 1xTMT6plex [N-Term]	3.93488e-06	2.36316e-05	2	A0A0G2JUA5	A0A0G2JUA5 [908-923]		1	2387.36	1.105	0.574	1.925	0.999983	0.835077	0.65184	0.55	17.34	16.72	123.1	111.9	65	8.29	12.45	14.2	111	129.6	127.5	93.1	117.3	115.8	78.9	67.3	59.5	114.5	133.6	131.5	96.1	121	119.5	81.4	69.4	61.4	84.3	73.1	80.3	96.1	55.4
	High	[K].VDVSAPDVDVHGPDWNMK.[M]	1xTMT6plex [K18]; 1xTMT6plex [N-Term]	3.82789e-09	2.36316e-05	15	A0A0G2JUA5	A0A0G2JUA5 [975-992]		0	2439.24	0.888	0.62	1.452	0.916272	1	1	0.19	13.41	2.12	106.9	120.4	72.7	4.75	15.36	2.49	105	115.3	108.8	96	130	122.5	72.3	74	76	924	1014.6	957.1	844.8	1143.8	1077.6	636.2	650.8	668.6	679.9	554.8	584.2	844.8	523.9
	High	[K].VDVSAPDVDVHGPDWNMK.[M]	1xDeamidated [N16]; 1xTMT6plex [K18]; 1xTMT6plex [N-Term]	7.4436e-09	2.36316e-05	9	A0A0G2JUA5	A0A0G2JUA5 [975-992]		0	2440.22	1.143	0.617	1.642	0.971226	0.993165	0.922568	1.04	19.53	8.38	118.1	110	71.9	4.75	7.84	10.99	115.9	127.1	119.4	100.7	111.2	117.7	74.8	60.6	72.7	425.9	467.1	438.8	370.1	408.7	432.8	274.9	222.9	267.2	313.4	255.4	267.8	370.1	187.2
	High	[K].VDVSAPDVDVHGPDWNMK.[M]	1xOxidation [M17]; 1xTMT6plex [K18]; 1xTMT6plex [N-Term]	6.98799e-08	2.36316e-05	13	A0A0G2JUA5	A0A0G2JUA5 [975-992]		0	2455.23	0.941	0.651	1.352	0.999983	1	1	10.05	2.09	0.04	108.3	116.7	75	7.57	13.41	6.34	98.3	113.2	111.6	97.4	120.3	126.7	72.7	77.3	82.5	593.5	683.1	673.5	588.1	726	764.8	438.9	466.3	498.2	436.7	373.6	411.1	588.1	332.6
	High	[K].VDVSAPDVDVHGPDWNMK.[M]	1xDeamidated [N16]; 1xOxidation [M17]; 1xTMT6plex [K18]; 1xTMT6plex [N-Term]	2.09348e-06	2.36316e-05	5	A0A0G2JUA5	A0A0G2JUA5 [975-992]		0	2456.22	1.056	0.637	1.416	0.999983	0.989157	0.991573	1.61	9.09	6.22	113.8	114.7	71.4	11.23	16.31	8.21	98.6	123.3	115.9	92.4	116.8	128.4	72.7	70.1	81.8	197.3	246.6	231.7	184.8	233.5	256.8	145.4	140.2	163.6	145.2	134.8	141.4	184.8	107
	High	[K].VEAPDVEVHGPDWHLK.[M]	1xTMT6plex [K16]; 1xTMT6plex [N-Term]	1.68755e-10	2.36316e-05	13	A0A0G2JUA5	A0A0G2JUA5 [1487-1502]		0	2286.23	0.972	0.67	1.451	0.999983	1	1	4.2	24.44	11.64	113.1	116.3	70.6	10.76	17.67	5.86	98	120.1	117.3	89.8	127	120.7	73.3	73	80.8	915.8	1122	1096.4	839.7	1186.8	1127.7	684.9	682.6	755.6	673.9	613.6	669.2	839.7	543.6
	High	[K].VEGDLEGPHVDIK.[G]	1xTMT6plex [K13]; 1xTMT6plex [N-Term]	1.02882e-07	2.36316e-05	23	A0A0G2JUA5	A0A0G2JUA5 [2975-2987]		0	1866.04	1.046	0.692	1.371	0.999983	1	1	4.03	12.49	11.25	105.6	118.7	75.7	14.83	14.69	8.86	97	129.1	106.9	92.8	120.2	122	70.8	76.7	84.4	2099.6	2795.7	2315.1	2008	2602.9	2641.4	1531.9	1661.2	1827.8	1545	1528.8	1413.1	2008	1192.2
	High	[K].VEGDLEGPHVDIKGPK.[V]	2xTMT6plex [K13; K16]; 1xTMT6plex [N-Term]	3.13096e-07	2.36316e-05	4	A0A0G2JUA5	A0A0G2JUA5 [2975-2990]		1	2377.37	1.084	0.522	1.545	0.998831	0.898655	0.966381	32.53	46.92	2.27	109.6	121.3	69.1	11.7	23.11	20.71	113	109.9	135.5	85.4	136.3	125	74.3	71.2	49.6	546	531.3	655	413	658.9	604.1	359	344	239.6	401.8	290.6	399.8	413	301.8
	High	[K].VEGDLK.[G]	1xTMT6plex [K6]; 1xTMT6plex [N-Term]	0.0641065	0.00616225	1	A0A0G2JUA5	A0A0G2JUA5 [1597-1602]; [2141-2146]; [2847-2852]; [4056-4061]; [4190-4195]		0	1118.68	0.949	0.81	1.254	0.999983	1	1	17.61	8.18	6.57	105.2	110.9	83.9	6.87	8.31	4.91	109.8	107.5	96.4	97.8	113.2	113.6	83.9	85.7	92	118.8	116.3	104.3	105.9	122.5	122.9	90.7	92.7	99.6	87.5	63.6	63.7	105.9	56.1
	High	[K].VEGDLKGPEIDIECPEGK.[L]	1xCarbamidomethyl [C14]; 2xTMT6plex [K6; K18]; 1xTMT6plex [N-Term]	6.89379e-08	2.36316e-05	32	A0A0G2JUA5	A0A0G2JUA5 [4056-4073]		1	2672.44	0.992	0.624	1.584	0.999983	1	1	10.26	9.62	0.6	110.7	117.4	71.9	9.09	17.76	2.38	101.7	121.7	115.6	89.2	122.7	124.6	75.1	76.5	73	2529.4	3028	2876.6	2218.6	3051.6	3099.6	1868.9	1903.5	1815.7	1861.3	1655.8	1755.9	2218.6	1397.7
	High	[K].VEGDLKGPEVDIK.[G]	2xTMT6plex [K6; K13]; 1xTMT6plex [N-Term]	1.35599e-06	2.36316e-05	24	A0A0G2JUA5	A0A0G2JUA5 [2141-2153]; [2847-2859]; [4190-4202]		1	2086.24	1.08	0.763	1.401	0.983399	1	1	2.22	1.49	15.56	105	113	82	14.17	13.48	11.22	98.6	129.1	106.8	91.3	117.8	114.9	70.4	83.4	87.7	2367.7	3101.4	2566.4	2192	2828.8	2760.2	1690.2	2003.7	2106.9	1742.3	1696	1566.5	2192	1295.7
	High	[K].VEGDLKGPEVDIKGPK.[VM]	3xTMT6plex [K6; K13; K16]; 1xTMT6plex [N-Term]	8.37556e-07	2.36316e-05	11	A0A0G2JUA5	A0A0G2JUA5 [2141-2156]; [2847-2862]; [4190-4205]		2	2597.57	0.984	0.667	1.49	0.999983	1	1	6.31	39.57	7.5	110.7	117.3	72.1	8.53	23.64	11.76	109.8	113.1	128.6	81	119.9	130.7	73.7	80	63.2	1245.1	1282.6	1457.4	918.4	1359.3	1481.5	835.5	906.5	715.9	916.2	701.4	889.6	918.4	622.6
	High	[K].VEGDLKGPEVDVDVGDVDIECPEGK.[L]	1xCarbamidomethyl [C21]; 2xTMT6plex [K6; K25]; 1xTMT6plex [N-Term]	5.57134e-10	2.36316e-05	28	A0A0G2JUA5	A0A0G2JUA5 [1597-1621]		1	3357.73	1.072	0.615	1.47	0.99402	1	1	4.32	0.48	9.96	113.1	114.7	72.2	10.78	16.53	4.66	100.8	125.1	115.2	91.4	116.8	127.3	73.5	71.6	78.3	1422.6	1766.7	1625.9	1290	1648.8	1797.7	1037.5	1011.2	1106.1	1046.8	966.1	992.4	1290	755.2
	High	[K].VEGEIKVPEVDIK.[G]	2xTMT6plex [K6; K13]; 1xTMT6plex [N-Term]	1.58504e-06	2.36316e-05	44	A0A0G2JUA5	A0A0G2JUA5 [1215-1227]; [2267-2279]; [2395-2407]; [3103-3115]; [3231-3243]; [3357-3369]; [3485-3497]; [3611-3623]; [3739-3751]; [3865-3877]; [4318-4330]		1	2142.3	1.019	0.693	1.351	0.999983	1	1	7.61	6.75	2.19	107.4	114.7	77.9	12.85	16.28	7.15	96.2	124.6	111.7	89.8	122.3	119.4	72.2	81	82.7	3997.6	5180.2	4645.2	3733	5085.5	4963.2	3003.1	3369.4	3438.1	2941.7	2832.7	2835.5	3733	2329.4
	High	[K].VEGEIKVPEVDIKGPK.[V]	3xTMT6plex [K6; K13; K16]; 1xTMT6plex [N-Term]	3.65188e-06	2.36316e-05	19	A0A0G2JUA5	A0A0G2JUA5 [1215-1230]; [2267-2282]; [2395-2410]; [3103-3118]; [3231-3246]; [3357-3372]; [3485-3500]; [3611-3626]; [3739-3754]; [3865-3880]; [4318-4333]		2	2653.63	1.097	0.558	1.5	0.949873	0.947683	1	35.9	57.09	2.68	108	122	70	14.3	23.59	20.29	112.7	107.7	139.6	82.8	130.9	127.3	75.1	73.1	50.9	3083.5	2944.9	3818.1	2264	3581	3482	2055.3	1999.1	1391.2	2269.1	1610.4	2330.6	2264	1640.2
	High	[K].VEVSAPDVSIEGPEGK.[L]	1xTMT6plex [K16]; 1xTMT6plex [N-Term]	3.98696e-09	2.36316e-05	35	A0A0G2JUA5	A0A0G2JUA5 [780-795]		0	2071.13	1.046	0.625	1.534	0.999983	1	1	0.04	4.47	1.6	111.9	115.8	72.3	9.79	12.15	5.85	102.4	124.6	115.2	97.9	119.1	123.8	67.5	74.4	75.1	2455.7	2989.5	2762.9	2348.4	2858.1	2969.4	1618.3	1785.9	1801.1	1807	1634.8	1686.5	2348.4	1309.1
	High	[K].VGGEIKAPAVDLK.[G]	2xTMT6plex [K6; K13]; 1xTMT6plex [N-Term]	0.000232496	6.88574e-05	2	A0A0G2JUA5	A0A0G2JUA5 [1471-1483]		1	1984.24	0.938	0.597	1.572	0.999983	0.982482	0.941075	5.57	51.86	5.24	111.1	118.3	70.6	9.49	28.39	8.66	111	111	130.3	79.7	118.3	144.1	73.2	70.6	61.9	213.3	213.2	250.4	153.2	227.2	276.8	140.6	135.6	118.9	157	116.6	152.8	153.2	104.1
	High	[K].VGGEIKAPAVDLKGPK.[V]	3xTMT6plex [K6; K13; K16]; 1xTMT6plex [N-Term]	0.0691452	0.0065651	1	A0A0G2JUA5	A0A0G2JUA5 [1471-1486]		2	2495.57	1.146	0.401	1.711	0.998143	0.383682	0.778569	62.24	18.68	9.99	126.9	114.2	58.9	17.32	30.43	28.97	132.2	97.8	136.3	81.2	152.8	118.9	77.3	61.3	42.4	74.8	55.4	77.2	46	86.5	67.3	43.7	34.7	24	55.1	30.3	47.1	46	39.6
	High	[K].VGSLDVNVK.[A]	1xTMT6plex [K9]; 1xTMT6plex [N-Term]	0.00057145	9.4366e-05	11	A0A0G2JUA5	A0A0G2JUA5 [255-263]		0	1388.85	0.983	0.652	1.512	0.999983	1	1	0.6	3.74	0.07	112.2	113.7	74.1	6.87	7.58	2.56	102.3	114.8	116.1	104.1	116.3	120.7	73.1	75.9	76.8	1132.9	1271.5	1286	1153.1	1288.9	1337.1	809.5	840.5	850.5	833.7	695.3	785	1153.1	590.4
	High	[K].VGSLDVNVK.[A]	1xDeamidated [N7]; 1xTMT6plex [K9]; 1xTMT6plex [N-Term]	0.00143879	0.000187263	1	A0A0G2JUA5	A0A0G2JUA5 [255-263]		0	1389.84	1.068	0.653	1.672	0.999983	0.935078	0.85524	3.38	1.27	11.92	120.9	113.2	65.9	17.49	13.87	15.21	96.8	119.9	138.1	95.6	112.3	126.4	63	65.4	82.6	54.6	67.7	77.9	54	63.4	71.4	35.5	36.9	46.6	40.2	37	47.6	54	29
	High	[K].VKGAFDGSVPK.[I]	2xTMT6plex [K2; K11]; 1xTMT6plex [N-Term]	0.000274735	9.4366e-05	4	A0A0G2JUA5	A0A0G2JUA5 [4435-4445]		1	1792.09	0.806	0.788	1.205	0.981305	1	1	7.91	9.96	30.89	103.4	110.8	85.8	9.64	35.86	30.97	115.8	95.9	111.1	67.3	119	145.2	53	100.6	92.2	325.1	269.3	311.8	188.9	334.2	407.6	148.9	282.3	258.8	239.2	147.3	190.3	188.9	153.1
	High	[K].VKGDMDISVPK.[L]	2xTMT6plex [K2; K11]; 1xTMT6plex [N-Term]	6.55771e-05	2.36316e-05	2	A0A0G2JUA5	A0A0G2JUA5 [4105-4115]		1	1876.12	1.14	1.026	0.793	0.831239	0.695709	0.114082	29.1	59.29	29.62	93.1	86.6	120.3	10.93	27.36	48.64	100.9	107	86.2	73.9	93.8	127.2	45.5	135	130.4	913.2	968.7	779.9	669.3	849.4	1151.3	411.9	1222.2	1180.7	672	529.7	476.1	669.3	389
	High	[K].VKGDMDISVPK.[L]	1xOxidation [M5]; 2xTMT6plex [K2; K11]; 1xTMT6plex [N-Term]	0.0122117	0.00136928	1	A0A0G2JUA5	A0A0G2JUA5 [4105-4115]		1	1892.11	1.168	1.154	0.885	0.98952	1	1	54.39	21.25	72.92	100.5	86	113.5	14.92	34.5	41.08	108.8	99.5	80.6	68.1	85.2	131.4	62.4	112.4	151.6	77.6	71	57.5	48.6	60.8	93.8	44.5	80.2	108.2	57.1	38.8	35.1	48.6	27.8
	High	[K].VKGDMDVAVPEIEGEMK.[V]	2xTMT6plex [K2; K17]; 1xTMT6plex [N-Term]	9.72412e-07	2.36316e-05	4	A0A0G2JUA5	A0A0G2JUA5 [1332-1348]; [1653-1669]		1	2534.38	1.08	0.906	1.27	0.99402	1	1	9.66	7.38	56.85	100.8	104.5	94.7	13.18	15.08	36.64	100.1	119.4	92.9	92.6	103.8	124.4	54.1	94	118.6	599.3	715.2	556.3	554.7	621.5	745.1	323.9	563.2	710.5	441	391.1	339.6	554.7	284.7
	High	[K].VKGDMDVAVPEIEGEMK.[V]	1xOxidation [M]; 2xTMT6plex [K2; K17]; 1xTMT6plex [N-Term]	6.97335e-07	2.36316e-05	9	A0A0G2JUA5	A0A0G2JUA5 [1332-1348]; [1653-1669]		1	2550.38	1.088	0.985	1.058	0.971951	0.772052	0.901236	12.23	17.07	28.92	96.6	96.3	107.1	10.36	14.68	33.36	96.2	116	98.8	88.5	98.5	117.8	58.4	109.6	116	734.4	885.2	754.1	675.2	751.8	899.2	445.6	836.5	885.3	540.4	484.1	460.3	675.2	344.3
	High	[K].VKGDMDVAVPEIEGEMKVPDVDIK.[G]	3xTMT6plex [K2; K17; K24]; 1xTMT6plex [N-Term]	0.0108039	0.00125906	2	A0A0G2JUA5	A0A0G2JUA5 [1332-1355]; [1653-1676]		2	3529.97	0.988	0.867	1.111	0.999983	1	1	14.86	3.65	15.01	94.7	110.5	94.8	8.62	22.95	14.57	94.2	109.4	94.9	85.8	110.8	136.8	74.5	98.5	95.1	50.4	58.5	50.8	45.9	59.3	73.2	39.8	52.7	50.9	37.1	32	31	45.9	27.1
	High	[K].VKGDMDVAVPEIEGEMKVPDVDIK.[G]	1xOxidation [M]; 3xTMT6plex [K2; K17; K24]; 1xTMT6plex [N-Term]	1.78614e-05	2.36316e-05	4	A0A0G2JUA5	A0A0G2JUA5 [1332-1355]; [1653-1676]		2	3545.96	1.021	0.794	0.991	0.999983	1	1	34.99	1.19	4.54	100.4	98.8	100.9	0.46	26.65	28.63	104.2	104.6	103.6	77.4	102.5	132.9	61.4	108.8	104.6	192.6	193.4	191.7	143.1	189.5	245.7	113.6	201.2	193.5	141.7	105.8	117	143.1	86.8
	High	[K].VKGDMDVSLPK.[V]	2xTMT6plex [K2; K11]; 1xTMT6plex [N-Term]	0.000552749	9.4366e-05	2	A0A0G2JUA5	A0A0G2JUA5 [1204-1214]		1	1876.12	1.315	1.026	1.048	0.791411	1	1	5.41	39.76	55.72	101.6	86.2	112.2	11.72	33.27	46.82	99.4	114.9	91.5	75.6	84.3	136.3	48.5	109.7	139.8	339.1	392.3	312.2	257.9	287.8	465.3	165.7	374.4	477.3	249.5	214.5	190.5	257.9	131.8
	High	[K].VKGDMDVSLPK.[V]	1xOxidation [M5]; 2xTMT6plex [K2; K11]; 1xTMT6plex [N-Term]	0.0197029	0.00223578	1	A0A0G2JUA5	A0A0G2JUA5 [1204-1214]		1	1892.11	1.291	1.007	0.866	0.846277	1	1	6.76	48.86	20.23	96.1	79.7	124.2	7.46	30.86	44.06	96.5	110.7	99	74.7	82	128.9	50.5	127.8	129.8	174.8	200.6	179.2	135.4	148.6	233.5	91.4	231.6	235.1	128.6	109.7	109.4	135.4	68.1
	High	[K].VKGDMDVTVPK.[L]	2xTMT6plex [K2; K11]; 1xTMT6plex [N-Term]	0.000797048	9.4366e-05	2	A0A0G2JUA5	A0A0G2JUA5 [1855-1865]; [1922-1932]		1	1876.12	1.249	1.056	0.965	0.864914	1	1	10.96	33.66	86.73	97.1	88.4	114.5	14.8	31.56	51.42	99.6	113.3	84	74.2	90.6	135.2	42.8	117.4	142.8	404.1	459.5	340.8	301.1	367.8	548.7	173.8	476.4	579.2	297.3	251.3	208	301.1	168.5
	High	[K].VKGDMDVTVPK.[L]	1xOxidation [M5]; 2xTMT6plex [K2; K11]; 1xTMT6plex [N-Term]	0.022594	0.00252877	1	A0A0G2JUA5	A0A0G2JUA5 [1855-1865]; [1922-1932]		1	1892.11	1.23	0.947	0.978	0.924324	1	1	46.2	36.61	45.67	93.5	91.5	115	14.08	35.17	47.11	100.9	121.5	92.8	62.5	98.7	131	44.5	124.2	124	149	179.4	137.1	92.3	145.8	193.5	65.7	183.4	183.3	109.7	98.1	83.7	92.3	66.8
	High	[K].VKGDVDASLPK.[VM]	2xTMT6plex [K2; K11]; 1xTMT6plex [N-Term]	1.71493e-05	2.36316e-05	5	A0A0G2JUA5	A0A0G2JUA5 [2130-2140]; [3982-3992]		1	1816.11	1.193	0.847	1.012	0.620601	0.991059	0.930985	13.92	43.54	27.95	98.5	88.9	112.6	11.94	27.03	36.68	99.3	117	93.2	83.2	89.6	134	54.5	115.6	113.5	696.7	820.6	654.2	584	628.9	940.2	382.5	810.9	796.7	512.7	448.7	399.3	584	288
	High	[K].VKGDVDISGPK.[L]	2xTMT6plex [K2; K11]; 1xTMT6plex [N-Term]	1.87297e-05	2.36316e-05	2	A0A0G2JUA5	A0A0G2JUA5 [2586-2596]		1	1802.1	0.877	0.809	1.24	0.999983	1	1	33.64	21.43	42.68	101.8	116.1	82.1	10.04	40.32	32.14	117.4	96.4	112	57.1	134.8	127.7	55.3	109.1	90.3	353	289.9	336.8	171.7	405.5	384	166.4	328.2	271.5	259.7	158.5	205.6	171.7	185.7
	High	[K].VKGDVDLSLPK.[V]	2xTMT6plex [K2; K11]; 1xTMT6plex [N-Term]	3.76451e-05	2.36316e-05	6	A0A0G2JUA5	A0A0G2JUA5 [4045-4055]; [4179-4189]		1	1858.16	1.101	1.069	0.811	0.999983	0.997205	0.924787	53.87	39.94	79.77	92.2	88.1	119.6	14.44	36.96	51.13	98.6	103.7	78.2	65.7	94.2	138.6	44.9	127.8	148.2	593.8	624.7	470.9	395.6	567.4	835.1	270.7	770	892.8	436.9	341.6	287.5	395.6	259.9
	High	[K].VKGDVDMSLPK.[V]	2xTMT6plex [K2; K11]; 1xTMT6plex [N-Term]	6.17046e-05	2.36316e-05	4	A0A0G2JUA5	A0A0G2JUA5 [3092-3102]; [3220-3230]; [3474-3484]; [3728-3738]; [4307-4317]		1	1876.12	1.199	0.996	0.872	0.931743	1	1	9.42	40.85	45.72	94.2	86.7	119.1	12.44	26.36	42.8	99.7	109.9	85.6	78.2	91.7	128.9	51.6	126.1	128.4	392.3	432.7	336.7	307.7	360.9	507.3	203.1	496.1	505.1	288.7	236.6	205.5	307.7	165.3
	High	[K].VKGDVDMSLPK.[V]	1xOxidation [M7]; 2xTMT6plex [K2; K11]; 1xTMT6plex [N-Term]	0.0175386	0.001973	2	A0A0G2JUA5	A0A0G2JUA5 [3092-3102]; [3220-3230]; [3474-3484]; [3728-3738]; [4307-4317]		1	1892.11	1.083	1.029	0.896	0.999983	1	1	40.49	25.85	45.31	94.6	93	112.4	7.27	28.8	47.32	100.2	106.6	92.2	72.7	98.5	130.5	46	119	134.3	267.8	284.9	246.3	194.3	263.2	348.8	122.9	318.1	358.9	197	155.8	150.3	194.3	120.5
	High	[K].VKGDVDVSLPK.[V]	2xTMT6plex [K2; K11]; 1xTMT6plex [N-Term]	8.13233e-06	2.36316e-05	2	A0A0G2JUA5	A0A0G2JUA5 [2384-2394]; [2836-2846]		1	1844.15	1.188	1.021	0.805	0.942077	1	1	60.13	61.3	36.62	96.8	82.1	121.2	9.47	38.21	54.83	105.7	106.5	89.6	63.3	89.7	136	37.9	132.4	138.9	476.7	480.4	404.2	285.6	404.5	613.5	171	597	626.4	350.8	262.7	246.7	285.6	185.3
	High	[K].VKGELDATVPNLEGDFK.[S]	2xTMT6plex [K2; K17]; 1xTMT6plex [N-Term]	7.37785e-08	2.36316e-05	9	A0A0G2JUA5	A0A0G2JUA5 [2708-2724]		1	2519.43	1.096	0.766	1.264	0.949982	1	1	13.66	8.39	19.49	100.7	107.6	91.7	9.6	17.84	22.63	102.8	121.3	103.6	85.9	110.7	123.2	62.2	96	94.4	1091.3	1288.1	1099.5	911.4	1174.8	1308.2	660.5	1019.2	1001.6	803.1	704.4	671.1	911.4	538.1
	High	[K].VKGELDATVPNLEGDFK.[S]	1xDeamidated [N11]; 2xTMT6plex [K2; K17]; 1xTMT6plex [N-Term]	0.00402294	0.000627691	2	A0A0G2JUA5	A0A0G2JUA5 [2708-2724]		1	2520.42	0.884	0.724	1.281	0.999983	0.974294	0.998234	5.86	7.21	12.25	111.2	108.2	80.7	14.01	17.35	12.29	94	124.7	109.3	106.4	91.1	128.6	73.4	79.4	93.1	67.9	90	78.9	76.8	65.7	92.8	53	57.3	67.2	49.9	49.2	48.2	76.8	30.1
	High	[K].VKGELDATVPNLEGDFKSPK.[V]	3xTMT6plex [K2; K17; K20]; 1xTMT6plex [N-Term]	6.04651e-05	2.36316e-05	2	A0A0G2JUA5	A0A0G2JUA5 [2708-2727]		2	3060.78	1.322	0.58	1.736	0.820792	0.750504	0.714998	32.35	40.24	70.72	117	115.6	67.4	28.98	37.77	28.7	114.9	83	150.2	71.3	157.6	113.6	66.2	91.4	51.8	59.9	43.3	78.3	37.2	82.1	59.2	34.5	47.6	27	44.1	23.7	47.8	37.2	37.6
	High	[K].VKGEYDVTMPK.[L]	2xTMT6plex [K2; K11]; 1xTMT6plex [N-Term]	2.87083e-05	2.36316e-05	10	A0A0G2JUA5	A0A0G2JUA5 [955-965]		1	1954.13	1.032	0.707	1.382	0.999983	1	1	10.47	1.14	11.15	107.5	110.2	82.3	6.09	13.75	14.22	103.6	117.1	110.7	93.8	113.5	123.6	66.3	84.7	86.7	1524.4	1722.3	1629.1	1379.7	1668.9	1818.4	974.8	1246.5	1274.9	1121.8	941.8	994.4	1379.7	764.4
	High	[K].VKGEYDVTMPK.[L]	1xOxidation [M9]; 2xTMT6plex [K2; K11]; 1xTMT6plex [N-Term]	2.62871e-05	2.36316e-05	8	A0A0G2JUA5	A0A0G2JUA5 [955-965]		1	1970.12	1.066	0.774	1.363	0.995503	1	1	9.94	1.59	13.45	112.3	105.3	82.4	6.42	14.45	17.1	103.4	114.7	116.7	90.9	107.6	121.7	66.6	84.1	94.2	1684	1867.4	1900.8	1480.4	1751.7	1982.3	1084.5	1370.1	1533.8	1239.2	1021.2	1160.2	1480.4	802.4
	High	[K].VKGEYDVTTPK.[L]	2xTMT6plex [K2; K11]; 1xTMT6plex [N-Term]	1.7266e-05	2.36316e-05	13	A0A0G2JUA5	A0A0G2JUA5 [708-718]		1	1924.14	1.073	0.749	1.321	0.993664	1	1	0.31	11.7	6.82	109.8	104.9	85.3	6.3	11.08	16.31	102.9	116.2	113.2	95.9	108.1	119.9	66	87.9	89.8	1630.3	1841.2	1793.6	1519.9	1712.9	1898.9	1045.2	1393.2	1422.7	1199.7	1006.8	1094.8	1519.9	784.6
	High	[K].VKGPEVDVK.[G]	2xTMT6plex [K2; K9]; 1xTMT6plex [N-Term]	0.000683937	9.4366e-05	7	A0A0G2JUA5	A0A0G2JUA5 [600-608]		1	1658.05	1.006	0.719	1.363	0.999983	1	1	3.14	3.9	3.15	110	109.3	80.7	2.71	6.27	9.97	107.6	113.6	110.2	104.7	118.4	109.5	69.9	85.1	80.9	917.8	968.8	940.4	893	1010	934.4	596.6	726.2	689.9	675.4	529.8	574	893	462.6
	High	[K].VKGPEVDVKGPK.[T]	3xTMT6plex [K2; K9; K12]; 1xTMT6plex [N-Term]	5.26794e-06	2.36316e-05	3	A0A0G2JUA5	A0A0G2JUA5 [600-611]		2	2169.38	1.06	0.484	1.767	0.999983	0.851569	0.906642	37.97	70.8	11.5	125.2	117.8	57	18.73	25.22	35.2	134.8	100	145.4	82.3	126.8	137.1	76.3	61.4	36	554.1	411.2	597.8	338.6	521.4	563.8	313.6	252.3	147.9	407.8	224.9	364.9	338.6	238.8
	High	[K].VKTPEMIVQKPK.[I]	3xTMT6plex [K2; K10; K12]; 1xTMT6plex [N-Term]	3.83789e-07	2.36316e-05	8	A0A0G2JUA5	A0A0G2JUA5 [490-501]		1	2314.47	1.011	0.694	1.421	0.999983	1	1	6.41	11.36	2.89	110.2	114	75.8	6.02	8.51	4.37	107.7	110.2	120.5	100.9	114	119.3	75.8	79.1	72.5	831.4	850.7	930.3	778.4	879.6	920.4	585.2	610.6	559.4	611.8	465.2	567.9	778.4	402.9
	High	[K].VKTPEMIVQKPK.[I]	1xOxidation [M6]; 3xTMT6plex [K2; K10; K12]; 1xTMT6plex [N-Term]	0.000598701	9.4366e-05	10	A0A0G2JUA5	A0A0G2JUA5 [490-501]		1	2330.47	0.987	0.689	1.432	0.999983	1	0.998425	1.14	1.51	0.37	113.4	113.9	72.7	8.36	9.42	5.94	103	112.1	121.7	104.3	112.7	125.7	71.9	78.5	70.2	482.8	525.7	570.9	489.1	528.4	589.2	337.1	367.9	329.1	355.3	287.5	348.4	489.1	242
	High	[K].VNVEAPDVNVEGLGGK.[L]	1xTMT6plex [K16]; 1xTMT6plex [N-Term]	1.92883e-09	2.36316e-05	11	A0A0G2JUA5	A0A0G2JUA5 [661-676]		0	2055.15	0.964	0.691	1.461	0.999983	1	1	7.98	0.5	0.85	104.6	117.7	77.7	8.7	13.01	12	98.8	117.6	108.4	97	122	123.3	67.2	80.5	85.2	987.6	1176	1084	969.5	1220	1232.5	672.1	804.8	851.5	726.7	643.1	661.7	969.5	558.8
	High	[K].VNVEAPDVNVEGLGGK.[L]	1xDeamidated [N]; 1xTMT6plex [K16]; 1xTMT6plex [N-Term]	7.27839e-08	2.36316e-05	9	A0A0G2JUA5	A0A0G2JUA5 [661-676]		0	2056.13	1.092	0.657	1.66	0.999983	0.999326	0.923597	16.05	21.19	2.84	119	109.2	71.8	4.87	17.06	2.49	111.6	121.7	121.5	88.3	111.5	124.8	75.4	73.3	71.8	377.6	411.6	410.9	298.8	377.1	422.2	255.2	248	242.8	277.8	225.1	250.8	298.8	172.7
	High	[K].VPDVDIK.[G]	1xTMT6plex [K7]; 1xTMT6plex [N-Term]	0.0342923	0.00389832	6	A0A0G2JUA5	A0A0G2JUA5 [1093-1099]; [1349-1355]; [1670-1676]		0	1243.77	0.916	0.724	1.433	0.986341	1	1	2.81	19.59	11.43	101.2	112.5	86.3	19.08	7.51	19.99	92.6	131.3	99.7	101.1	117.5	110.9	64.7	85.1	97.2	1210.3	1715.3	1302.9	1321	1535.4	1449.1	844.8	1111.7	1270.2	890.6	938	795.3	1321	703.3
	High	[K].VPDVDIKGPK.[V]	2xTMT6plex [K7; K10]; 1xTMT6plex [N-Term]	0.000167424	2.36316e-05	7	A0A0G2JUA5	A0A0G2JUA5 [1093-1102]; [1349-1358]; [1670-1679]		1	1755.1	0.975	0.633	1.542	0.999983	1	1	2.28	15.11	0.9	113.7	118.4	67.9	6.71	12.59	6.84	105.3	119.9	116.7	97.4	122.9	121.5	68.7	77.7	69.8	1398.2	1591	1549.6	1292.9	1631.2	1613.2	912.3	1031.9	926.1	1028.9	870	945.9	1292.9	747.2
	High	[K].VPDVDISSPGVNVEAPDIHVK.[A]	1xTMT6plex [K21]; 1xTMT6plex [N-Term]	1.23505e-10	2.36316e-05	10	A0A0G2JUA5	A0A0G2JUA5 [4693-4713]		0	2645.46	0.961	0.723	1.328	0.999983	1	1	20.19	5.61	34.41	100.2	117.7	82.1	21.85	11.91	17.65	90.7	135.3	99.2	94.4	116.5	117.3	68.3	81.2	97.2	727.8	1085.9	796.1	757.5	935.6	941.4	547.9	652.1	780.6	535.5	593.8	485.9	757.5	428.5
	High	[K].VPDVDVSVAGPDAALK.[A]	1xTMT6plex [K16]; 1xTMT6plex [N-Term]	4.38432e-09	2.36316e-05	6	A0A0G2JUA5	A0A0G2JUA5 [4631-4646]		0	2011.15	0.972	0.676	1.479	0.999983	1	0.989743	10.1	4.2	23.98	104.5	114.8	80.8	23.13	11.99	15.6	92.6	143	105	95.2	120.1	115.4	62.6	81.2	84.7	355.9	549.6	403.7	366	461.6	443.4	240.6	312	325.5	261.9	300.6	246.4	366	211.4
	High	[K].VPDVELK.[S]	1xTMT6plex [K7]; 1xTMT6plex [N-Term]	0.0451149	0.00478056	2	A0A0G2JUA5	A0A0G2JUA5 [844-850]		0	1257.78	0.95	0.742	1.279	0.999983	1	1	26.2	1.97	31.63	100.8	115	84.2	22.4	12.74	16.65	89.5	134.9	98.2	94.2	112	121.7	69.9	82	97.6	159.2	240	174.7	167.6	199.3	216.5	124.4	146	173.6	117.2	131.2	106.6	167.6	91.3
	High	[K].VPDVNTEGLEGK.[L]	1xTMT6plex [K12]; 1xTMT6plex [N-Term]	5.68934e-05	2.36316e-05	11	A0A0G2JUA5	A0A0G2JUA5 [912-923]		0	1715.96	0.931	0.747	1.392	0.999983	1	1	6.61	7.17	5.74	102.5	113.1	84.4	13.77	7.22	14.86	94.7	123.6	103.8	101.8	114.6	116.5	68.1	85.5	91.4	494.3	645.2	541.7	530.9	597.8	607.8	355.2	446.4	476.9	363.7	352.8	330.7	530.9	273.8
	High	[K].VPDVNTEGLEGK.[L]	1xDeamidated [N5]; 1xTMT6plex [K12]; 1xTMT6plex [N-Term]	0.00280747	0.00047451	1	A0A0G2JUA5	A0A0G2JUA5 [912-923]		0	1716.94	1.069	0.674	1.586	0.999983	0.963126	0.845289	12.89	22.38	42.03	108.4	121.9	69.6	20.32	10.72	21.46	104.9	137.2	93.3	98.1	118	119.7	66.2	67.4	95.1	36.3	47.5	32.3	34	40.8	41.4	22.9	23.3	32.9	26.7	26	19.7	34	18.7
	High	[K].VPEVDIK.[G]	1xTMT6plex [K7]; 1xTMT6plex [N-Term]	0.0418303	0.00450483	3	A0A0G2JUA5	A0A0G2JUA5 [1221-1227]; [2273-2279]; [2401-2407]; [3109-3115]; [3237-3243]; [3363-3369]; [3491-3497]; [3617-3623]; [3745-3751]; [3871-3877]; [4324-4330]		0	1257.78	0.881	0.81	1.267	0.99402	1	1	7.85	22.86	27.79	96.3	112.5	91.2	25.64	9.06	23.94	84.3	135.2	95	95.7	111	113.6	66.5	89.9	108.8	508.5	816.2	573.3	577.5	669.9	685.5	401.4	542.6	656.4	374.2	446.3	349.9	577.5	306.8
	High	[K].VPEVDIKGPK.[V]	2xTMT6plex [K7; K10]; 1xTMT6plex [N-Term]	0.00309637	0.00047451	5	A0A0G2JUA5	A0A0G2JUA5 [1221-1230]; [2273-2282]; [2401-2410]; [3109-3118]; [3237-3246]; [3363-3372]; [3491-3500]; [3617-3626]; [3745-3754]; [3871-3880]; [4324-4333]		1	1769.11	0.996	0.654	1.521	0.999983	1	1	3.28	18.27	2.62	114.2	117.2	68.6	7.86	15.22	8.31	104.9	122.6	116.7	92.2	123.1	119.8	70.2	80.6	69.8	1202.6	1405.5	1338.3	1056.6	1411.6	1373.8	804.7	923.9	800.5	885	768.6	816.9	1056.6	646.6
	High	[K].VQANLDTPDINIQGPEAK.[I]	1xTMT6plex [K18]; 1xTMT6plex [N-Term]	2.70803e-09	2.36316e-05	11	A0A0G2JUA5	A0A0G2JUA5 [4738-4755]		0	2381.31	0.983	0.68	1.446	0.999983	1	1	3.42	4.9	1.45	110.1	114.6	75.4	9.03	19.68	6.54	102.7	122.9	111.6	84.4	125.1	116.1	75.8	85	76.4	1019.5	1220.5	1107.5	838	1241.6	1152.8	752.1	844	758.5	750.2	667.4	676	838	568.7
	High	[K].VQANLDTPDINIQGPEAK.[I]	1xDeamidated [Q/N]; 1xTMT6plex [K18]; 1xTMT6plex [N-Term]	3.61051e-07	2.36316e-05	10	A0A0G2JUA5	A0A0G2JUA5 [4738-4755]		0	2382.29	1.06	0.685	1.482	0.999983	1	0.988312	17.54	12.8	6.53	110.9	114.3	74.8	9.17	21.03	2.91	104.1	125.1	114.4	81.3	118	122.4	76.7	80.9	77.2	371.3	446.3	408.2	290.2	421	436.8	273.5	288.5	275.5	273.2	244	249.2	290.2	192.8
	High	[K].VQANLDTPDINIQGPEAK.[I]	2xDeamidated [Q2; N11]; 1xTMT6plex [K18]; 1xTMT6plex [N-Term]	0.000606723	9.4366e-05	2	A0A0G2JUA5	A0A0G2JUA5 [4738-4755]		0	2383.28	1.337	0.868	1.658	0.87648	1	0.710292	22.31	3.42	6.58	128	95.7	76.3	15.7	20.69	17.07	134.4	99.5	130.3	87.4	128.8	97.4	77.6	60	84.5	29.5	21.8	28.6	19.2	28.2	21.4	17	13.2	18.5	21.7	11.9	17.4	19.2	12.9
	High	[K].VQIGADGVK.[V]	1xTMT6plex [K9]; 1xTMT6plex [N-Term]	8.88827e-05	2.36316e-05	21	A0A0G2JUA5	A0A0G2JUA5 [4912-4920]		0	1344.83	0.99	0.641	1.503	0.999983	1	1	7.04	2.95	4.02	110.1	116.6	73.3	6.62	13.32	2.68	104.9	119.8	113.2	94.7	121.1	119.8	73.6	77.6	75.3	2492.4	2845.9	2688.6	2248.3	2875.7	2845.7	1747.7	1843.6	1788.8	1834.1	1556.3	1641.1	2248.3	1317.2
	High	[K].VQTPEVDVK.[L]	1xTMT6plex [K9]; 1xTMT6plex [N-Term]	0.000220384	6.88574e-05	14	A0A0G2JUA5	A0A0G2JUA5 [2643-2651]		0	1472.87	1.026	0.689	1.466	0.999983	1	1	2.01	16.94	14.89	114.6	113.4	71.9	14.28	13.85	5.09	96.1	128.2	116.9	93.7	123.2	115.7	72.9	73.4	79.8	1068.6	1424.4	1299.7	1041.3	1369.5	1286.3	810.5	815.6	886.8	786.3	778.9	793.3	1041.3	627.3
	High	[K].VQTPEVDVK.[L]	1xDeamidated [Q2]; 1xTMT6plex [K9]; 1xTMT6plex [N-Term]	0.0632296	0.00612842	1	A0A0G2JUA5	A0A0G2JUA5 [2643-2651]		0	1473.86	1.213	0.965	1.221	0.986731	1	1	20.09	13.76	9.91	115.1	89.6	95.3	4.59	36.94	10.04	109.5	103.4	113.2	79.5	85.2	149.1	76.7	90.7	92.7	38.3	36.2	39.7	27.8	29.8	52.2	26.9	31.8	32.5	28.2	19.8	24.2	27.8	13.7
	High	[K].VSAPEVK.[G]	1xTMT6plex [K7]; 1xTMT6plex [N-Term]	0.017659	0.001973	4	A0A0G2JUA5	A0A0G2JUA5 [522-528]		0	1187.74	0.999	0.64	1.535	0.999983	0.998752	0.982157	4.96	4.92	0.52	113	114	72.9	6.86	10.32	6.19	104	116.9	117.8	100.6	123	118	68	76.2	75.5	519.7	584.3	588.9	502.9	614.8	589.5	339.8	380.7	377.1	382.5	319.5	359.5	502.9	281.6
	High	[K].VSGPDLDLNLK.[G]	1xTMT6plex [K11]; 1xTMT6plex [N-Term]	2.04555e-05	2.36316e-05	15	A0A0G2JUA5	A0A0G2JUA5 [4871-4881]		0	1628.96	0.998	0.638	1.384	0.999983	1	1	6.5	0.82	3.88	105.1	119	75.9	11.05	12.85	2.55	101	123.9	105.3	96.8	124.1	119.2	75	78.8	76.1	1294.5	1587.4	1348.7	1240	1590.1	1527	960.7	1009.4	974.7	952.6	868	823.3	1240	728.3
	High	[K].VSGPDLDLNLK.[G]	1xDeamidated [N9]; 1xTMT6plex [K11]; 1xTMT6plex [N-Term]	3.03076e-05	2.36316e-05	7	A0A0G2JUA5	A0A0G2JUA5 [4871-4881]		0	1629.95	1.063	0.756	1.314	0.999983	1	1	9.76	8.25	3.56	114.1	108.3	77.5	16.02	12.85	8.41	95.8	132.4	115.3	90.1	109.4	116.2	74.7	78.3	87.8	500.1	691.5	602.1	470.5	571.4	606.5	389.9	409	458.2	368	378.1	367.5	470.5	261.7
	High	[K].VSGPDLDLNLKGPSLK.[G]	2xTMT6plex [K11; K16]; 1xTMT6plex [N-Term]	1.31353e-07	2.36316e-05	9	A0A0G2JUA5	A0A0G2JUA5 [4871-4886]		1	2340.41	1.05	0.596	1.415	0.999983	1	1	25.99	47.41	0.69	107.6	116.6	75.8	7.69	18.75	22.5	111.3	110.9	126.6	90.2	131.5	120.6	79	78.4	51.6	885.1	881.6	1006.5	717.5	1045.7	958.8	628.5	623.1	410	651.3	482.1	614.4	717.5	479
	High	[K].VSGPDLDLNLKGPSLK.[G]	1xDeamidated [N9]; 2xTMT6plex [K11; K16]; 1xTMT6plex [N-Term]	3.44716e-05	2.36316e-05	5	A0A0G2JUA5	A0A0G2JUA5 [4871-4886]		1	2341.39	1.071	0.706	1.571	0.999983	0.998752	0.947281	11.08	12.07	6.65	114.2	111	74.8	5.58	13.18	3.78	115.9	111.6	124.5	90.3	112.6	116.2	73.7	79.5	75.8	228.5	220.1	245.5	178.1	222.1	229.2	145.5	156.7	149.5	168.2	120.4	149.8	178.1	101.7
	High	[K].VSGTDATAALSVGAPDVTLK.[G]	1xTMT6plex [K20]; 1xTMT6plex [N-Term]	7.42415e-11	2.36316e-05	19	A0A0G2JUA5	A0A0G2JUA5 [4921-4940]		0	2331.32	0.961	0.588	1.633	0.999983	0.996788	0.981357	0.46	4.65	4.18	112.6	117.2	70.3	7.98	14.77	1.51	103.7	121.5	115.9	95	126.9	120.6	73.1	72.3	70.9	1434.1	1679.6	1601.9	1313.7	1753.7	1667.5	1010.4	1000	980.7	1055.3	918.5	977.8	1313.7	803.3
	High	[K].VSMPDVELNLK.[G]	1xTMT6plex [K11]; 1xTMT6plex [N-Term]	9.83538e-05	2.36316e-05	8	A0A0G2JUA5	A0A0G2JUA5 [2694-2704]		0	1702.98	1.02	0.664	1.417	0.999983	1	1	12.08	5.53	4.85	106.3	116.8	76.9	12.31	16.82	7.34	99.3	126.6	109.8	90	124.1	120.7	70	79.4	80.1	621.8	792.7	687.6	563.9	777.5	755.8	438.7	497.4	501.6	457.5	433.5	419.7	563.9	356.1
	High	[K].VSMPDVELNLK.[G]	1xDeamidated [N9]; 1xTMT6plex [K11]; 1xTMT6plex [N-Term]	0.000316017	9.4366e-05	1	A0A0G2JUA5	A0A0G2JUA5 [2694-2704]		0	1703.97	0.905	0.739	1.335	0.999983	1	0.982562	5.82	1.43	13.61	112	108.1	79.9	20.01	16.69	10.11	85.1	127.8	114.3	94	110.3	131.2	70.2	81.5	85.6	100.9	151.6	135.6	111.5	130.8	155.7	83.3	96.7	101.6	74.3	82.9	82.8	111.5	59.9
	High	[K].VSMPDVELNLK.[G]	1xOxidation [M3]; 1xTMT6plex [K11]; 1xTMT6plex [N-Term]	0.000614853	9.4366e-05	12	A0A0G2JUA5	A0A0G2JUA5 [2694-2704]		0	1718.98	0.979	0.702	1.408	0.999983	1	1	1.07	14.4	1.4	109.8	112.2	78	10.1	16.03	7.33	99.8	122.3	113.1	91.2	125.8	115.5	70.9	80.3	81.1	1089.9	1334.8	1234.8	995.7	1373.4	1261.5	774	876.8	885.3	802	729.9	753.7	995.7	629.1
	High	[K].VSMPDVELNLKGPK.[V]	2xTMT6plex [K11; K14]; 1xTMT6plex [N-Term]	1.98286e-06	2.36316e-05	8	A0A0G2JUA5	A0A0G2JUA5 [2694-2707]		1	2214.31	1.014	0.654	1.402	0.999983	1	1	20.01	44.98	6.42	105.5	119.3	75.2	9.72	21.87	19.68	110.1	109.2	129.2	83.7	124.6	127.5	78.6	81.4	55.6	1086.3	1077.2	1274.6	825.6	1228.5	1257.4	774.9	803.3	548.7	799.3	589.1	778	825.6	562.7
	High	[K].VSMPDVELNLKGPK.[V]	1xDeamidated [N9]; 2xTMT6plex [K11; K14]; 1xTMT6plex [N-Term]	7.20875e-05	2.36316e-05	5	A0A0G2JUA5	A0A0G2JUA5 [2694-2707]		1	2215.3	0.994	0.683	1.455	0.999983	0.992118	0.989743	22.16	31.29	7.94	109.4	114.5	76.1	7.66	22.24	4.7	101.5	118	113.3	83.5	118.7	131.1	78.9	81.1	73.9	311.9	362.5	348.2	256.4	364.7	402.7	242.3	249.1	227.1	229.5	198.2	212.6	256.4	167.1
	High	[K].VSMPDVELNLKGPK.[V]	1xOxidation [M3]; 2xTMT6plex [K11; K14]; 1xTMT6plex [N-Term]	5.12689e-06	2.36316e-05	9	A0A0G2JUA5	A0A0G2JUA5 [2694-2707]		1	2230.31	1.047	0.59	1.548	0.999983	1	1	21.69	46.15	3.17	109.3	122.2	68.5	11.92	23.24	14.47	109.8	113.1	136	82.8	126.5	129.9	70.9	74.7	56.3	809.2	833.6	1002.2	610.1	932.5	957.1	522.8	550.3	414.6	595.5	455.9	611.7	610.1	427.1
	High	[K].VSSGQISGPEIK.[G]	1xTMT6plex [K12]; 1xTMT6plex [N-Term]	9.02469e-07	2.36316e-05	20	A0A0G2JUA5	A0A0G2JUA5 [5080-5091]		0	1659.97	0.994	0.61	1.614	0.999983	1	0.991573	7.55	6.1	1.4	111	117.3	71.8	10.43	15.96	3.09	100.4	123.7	115.4	92.1	124.4	121.9	74.6	75.9	71.5	1345.6	1657.8	1546.1	1233.7	1667.2	1634	999.9	1017.4	957.8	990.2	906.6	943.7	1233.7	763.6
	High	[K].VSSGQISGPEIK.[G]	1xDeamidated [Q5]; 1xTMT6plex [K12]; 1xTMT6plex [N-Term]	5.68934e-05	2.36316e-05	3	A0A0G2JUA5	A0A0G2JUA5 [5080-5091]		0	1660.95	1.004	0.646	1.494	0.999983	0.831577	0.861225	4.54	9.83	0.81	112.1	112.9	75	0.62	3.64	16.28	114.5	115.6	114.3	110.7	115.2	119	76.6	57	76.9	95.6	96.6	95.5	92.4	96.2	99.4	64	47.6	64.2	70.3	52.8	58.3	92.4	44.1
	High	[K].VSSGQISGPEIKGDLK.[G]	2xTMT6plex [K12; K16]; 1xTMT6plex [N-Term]	4.39578e-07	2.36316e-05	1	A0A0G2JUA5	A0A0G2JUA5 [5080-5095]		1	2302.36	1.063	0.616	1.509	0.999983	0.814252	0.87439	66.1	36.79	54.32	106.6	122.8	70.6	27.8	32.11	11.67	115.4	79.3	141.4	71.1	134.7	133	76.5	83	65.6	61.1	42	74.8	37.6	71.2	70.3	40.5	43.9	34.7	44.9	23	45.6	37.6	32.6
	High	[K].VSVGTPEVSVEALEGGVK.[L]	1xTMT6plex [K18]; 1xTMT6plex [N-Term]	5.64747e-10	2.36316e-05	7	A0A0G2JUA5	A0A0G2JUA5 [4959-4976]		0	2215.26	1.076	0.668	1.512	0.999983	0.999721	0.966381	11.49	5.3	5.63	111.5	114.6	73.9	9.98	15.07	7.01	104.5	127.7	115.4	90.2	118.6	118.7	69.1	76.5	79.3	258.4	315.6	285.2	222.9	293.2	293.4	170.9	189.2	196	190.2	172.6	174.1	222.9	134.3
	High	[K].VSVGTPEVSVEALEGGVKLPQMK.[L]	2xTMT6plex [K18; K23]; 1xTMT6plex [N-Term]	1.52821e-08	2.36316e-05	7	A0A0G2JUA5	A0A0G2JUA5 [4959-4981]		1	3041.75	0.922	0.651	1.396	0.999983	0.987275	0.998425	2.24	44.44	1.54	108.6	115.9	75.4	8.29	22.14	9.47	109.9	106.5	124.2	85.6	117.2	134.7	79.5	76.3	66.1	295.9	286.8	334.6	230.5	315.7	362.8	214.2	205.4	178	217.7	156.8	204.2	230.5	144.6
	High	[K].VSVGTPEVSVEALEGGVKLPQMK.[L]	1xOxidation [M22]; 2xTMT6plex [K18; K23]; 1xTMT6plex [N-Term]	1.88209e-07	2.36316e-05	3	A0A0G2JUA5	A0A0G2JUA5 [4959-4981]		1	3057.75	1.085	0.579	1.695	0.999983	0.910618	0.862439	14.11	45.22	12.7	115.6	116.1	68.2	8.42	20.08	15.56	112.6	122.3	133.3	85.2	124.6	122.8	72.7	72.2	54.5	205.1	222.7	242.7	155.1	226.8	223.6	132.3	131.4	99.3	150.9	121.8	148.1	155.1	103.9
	High	[R].VTAYTVDVTGR.[E]	1xTMT6plex [N-Term]	3.81585e-05	2.36316e-05	8	A0A0G2JUA5	A0A0G2JUA5 [158-168]		0	1410.78	0.926	0.675	1.282	0.999983	0.993798	1	6.96	9.17	7.3	107.6	116.1	76.3	12.43	6.78	11.25	91.8	117.8	108.5	106.1	121.2	117.1	71.6	77	89	249.6	320.3	294.9	288.6	329.5	318.4	194.7	209.3	242	183.6	175.1	180	288.6	150.9
	High	[K].VTLPGVSGDVNLPEIATGGLEGK.[M]	1xTMT6plex [K23]; 1xTMT6plex [N-Term]	3.10168e-09	2.36316e-05	8	A0A0G2JUA5	A0A0G2JUA5 [462-484]		0	2681.51	1.024	0.656	1.56	0.999983	0.997205	0.961373	13.43	12.99	0.74	113.2	114.8	72	12.03	13.47	12.37	100.4	127.7	112.7	98	114.3	128.6	64.3	82.2	71.7	306.5	389.8	344.1	299.2	349	392.6	196.4	251.1	219	225.5	213.2	210.1	299.2	159.9
	High	[K].VTLPGVSGDVNLPEIATGGLEGK.[M]	1xDeamidated [N11]; 1xTMT6plex [K23]; 1xTMT6plex [N-Term]	3.73511e-07	2.36316e-05	1	A0A0G2JUA5	A0A0G2JUA5 [462-484]		0	2682.5
High	A0A0G2JTL5	Pyruvate carboxylase, mitochondrial OS=Rattus norvegicus OX=10116 GN=Pc PE=1 SV=1	0	1616.42	78	93	2125	93	1277	139.9	6.77	1.159	1.034	1.12	0.21	0.05	0.16	0.368558	0.935467	0.78247	0.972987	0.999767	1	30.07	20.86	1.21	108.9	94	97.2	10.91	32.24	15.75	97.8	119.8	102.2	69.3	129.7	88.2	86.5	115.2	91.2	96189.5	117845	100599	68204.4	127597	86830.3	85155.3	113377
	Confidence	Annotated Sequence	Modifications	Qvality PEP	Qvality q-value	# PSMs	Master Protein Accessions	Positions in Master Proteins	Modifications in Master Proteins	# Missed Cleavages	Theo. MH+ [Da]	Abundance Ratio: (Gao-QL) / (Gao-WT)	Abundance Ratio: (TurboID) / (Gao-WT)	Abundance Ratio: (Gao-QL) / (TurboID)	Abundance Ratio Adj. P-Value: (Gao-QL) / (Gao-WT)	Abundance Ratio Adj. P-Value: (TurboID) / (Gao-WT)	Abundance Ratio Adj. P-Value: (Gao-QL) / (TurboID)	Abundance Ratio Variability [%]: (Gao-QL) / (Gao-WT)	Abundance Ratio Variability [%]: (TurboID) / (Gao-WT)	Abundance Ratio Variability [%]: (Gao-QL) / (TurboID)	Abundances (Grouped): Gao-QL	Abundances (Grouped): Gao-WT	Abundances (Grouped): TurboID	Abundances (Grouped) CV [%]: Gao-QL	Abundances (Grouped) CV [%]: Gao-WT	Abundances (Grouped) CV [%]: TurboID	Abundances (Scaled): F1: 127N, Sample, Gao-QL, 1	Abundances (Scaled): F1: 128C, Sample, Gao-QL, 3	Abundances (Scaled): F1: 130N, Sample, Gao-QL, 2	Abundances (Scaled): F1: 126, Sample, Gao-WT, 1	Abundances (Scaled): F1: 127C, Sample, Gao-WT, 3	Abundances (Scaled): F1: 129N, Sample, Gao-WT, 2	Abundances (Scaled): F1: 128N, Sample, TurboID, 1	Abundances (Scaled): F1: 129C, Sample, TurboID, 3	Abundances (Scaled): F1: 131, Sample, TurboID, 2	Abundances (Normalized): F1: 127N, Sample, Gao-QL, 1	Abundances (Normalized): F1: 128C, Sample, Gao-QL, 3	Abundances (Normalized): F1: 130N, Sample, Gao-QL, 2	Abundances (Normalized): F1: 126, Sample, Gao-WT, 1	Abundances (Normalized): F1: 127C, Sample, Gao-WT, 3	Abundances (Normalized): F1: 129N, Sample, Gao-WT, 2	Abundances (Normalized): F1: 128N, Sample, TurboID, 1	Abundances (Normalized): F1: 129C, Sample, TurboID, 3	Abundances (Normalized): F1: 131, Sample, TurboID, 2	Abundance: F1: 127N, Sample, Gao-QL, 1	Abundance: F1: 128C, Sample, Gao-QL, 3	Abundance: F1: 130N, Sample, Gao-QL, 2	Abundance: F1: 126, Sample, Gao-WT, 1	Abundance: F1: 127C, Sample, Gao-WT, 3
	High	[K].AAYGGGGR.[G]	1xTMT6plex [N-Term]	0.00369436	0.000612679	15	A0A0G2JTL5	A0A0G2JTL5 [294-301]		0	937.505	1.199	1.062	1.129	0.929865	1	1	24.44	12.3	9.54	112.1	91.1	96.8	12.1	28.68	19.84	102.4	123.8	99.9	73	123.6	83.3	85.2	120.4	88.5	548.6	663.4	535.1	391.1	662.4	446.2	456.5	645.1	473.9	403.7	362.8	326.6	391.1	303.4
	High	[R].ACTELGIR.[T]	1xCarbamidomethyl [C2]; 1xTMT6plex [N-Term]	0.00164162	0.000250771	12	A0A0G2JTL5	A0A0G2JTL5 [154-161]		0	1148.63	1.206	1.08	1.104	0.679788	0.952467	0.929882	19.92	20.65	1.7	109.5	89.8	100.7	12.64	27.04	12.63	101.3	124.5	100.1	74.1	121.3	83.1	93.2	112.8	89.7	751.1	922.9	742.5	549.2	899.6	615.8	690.9	836.3	665.1	552.7	504.7	453.2	549.2	412.1
	High	[K].ADEAYLIGR.[G]	1xTMT6plex [N-Term]	0.0170651	0.00188244	11	A0A0G2JTL5	A0A0G2JTL5 [179-187]		0	1236.68	1.14	1.007	1.16	0.982292	1	1	19.2	11.33	3.49	108.7	95.3	96	13.19	28.46	13.59	98.4	124.6	101.6	76.4	130.1	89.1	82.8	107.4	89.7	423.3	535.8	437	328.7	559.5	383.3	356.1	461.9	385.8	311.5	293	266.8	328.7	256.3
	High	[R].ADFAQACQDAGVR.[F]	1xCarbamidomethyl [C7]; 1xTMT6plex [N-Term]	5.31564e-07	2.36316e-05	47	A0A0G2JTL5	A0A0G2JTL5 [224-236]		0	1637.79	1.162	1.055	1.101	0.749138	0.637206	0.887736	20.32	20.02	0.26	108.4	93.3	98.4	11.85	28.97	14	97.2	120.7	101.2	73.6	127	87.1	88.1	113.4	91.8	1603.7	1992.5	1669.6	1214	2095.6	1437.2	1453.5	1872.3	1515.9	1180.1	1089.6	1019.2	1214	959.9
	High	[R].ADFAQACQDAGVR.[F]	1xCarbamidomethyl [C7]; 1xDeamidated [Q]; 1xTMT6plex [N-Term]	3.67674e-06	2.36316e-05	3	A0A0G2JTL5	A0A0G2JTL5 [224-236]		0	1638.77	1.083	0.905	1.271	0.999983	1	0.998425	44.55	7.15	33.31	108	103.5	88.5	26.03	16.48	17.29	117.4	122.3	73	83.3	112.9	112.5	75.4	96.2	107	43.4	45.2	27	30.8	41.7	41.6	27.9	35.5	39.5	31.9	24.7	16.5	30.8	19.1
	High	[R].AEAEAQAEELSFPR.[S]	1xTMT6plex [N-Term]	1.13907e-07	2.36316e-05	32	A0A0G2JTL5	A0A0G2JTL5 [1028-1041]		0	1776.9	1.077	1.053	1.098	0.99402	0.904377	0.918842	16.51	6.5	5.99	103.2	95.9	100.9	15.04	28.23	15.91	92.6	122.8	99.7	73.7	128.3	92.6	81	111.8	97.5	670.5	889.1	721.8	534.1	929.5	670.5	586.9	809.7	705.8	493.4	486.2	440.6	534.1	425.7
	High	[R].AGTHILCIK.[D]	1xCarbamidomethyl [C7]; 1xTMT6plex [K9]; 1xTMT6plex [N-Term]	0.000257	9.4366e-05	10	A0A0G2JTL5	A0A0G2JTL5 [832-840]		0	1470.89	1.147	1.091	1.095	0.806495	0.564841	0.876723	11.5	19.92	3.32	106.3	92.6	101.1	17.53	29.3	15.18	95.4	129.9	99	69.5	122.7	86.3	87.1	115.9	94.2	909.1	1237.6	943.5	662.5	1169.8	822.6	829.9	1105	897.7	669	676.8	575.9	662.5	535.8
	High	[R].AIAIAAGVPVVPGTNSPINSLHEAHEFSNTYGFPIIFK.[A]	1xTMT6plex [K38]; 1xTMT6plex [N-Term]	8.05829e-08	2.36316e-05	4	A0A0G2JTL5	A0A0G2JTL5 [256-293]		0	4437.4	0.962	0.962	1.125	0.999983	1	1	10.31	72.76	16.52	103.8	103.9	92.3	9.87	41.2	25.76	109.3	119.9	98.4	50.6	124.7	109.4	97.2	119.9	70.6	78.3	85.8	70.4	36.2	89.2	78.3	69.6	85.8	50.5	57.6	46.9	43	36.2	40.9
	High	[R].AIAIAAGVPVVPGTNSPINSLHEAHEFSNTYGFPIIFK.[A]	1xDeamidated [N]; 1xTMT6plex [K38]; 1xTMT6plex [N-Term]	5.00288e-05	2.36316e-05	6	A0A0G2JTL5	A0A0G2JTL5 [256-293]		0	4438.39	1.354	0.809	1.317	0.725677	1	1	34.88	36.28	22.4	118.3	87.4	94.3	6.81	41.76	16.56	107.2	122.8	117	64.1	143.5	86.4	95.9	93.2	69.9	146.7	168	160.1	87.7	196.3	118.3	131.2	127.6	95.6	107.9	91.9	97.7	87.7	89.9
	High	[R].AIAIAAGVPVVPGTNSPINSLHEAHEFSNTYGFPIIFK.[A]	2xDeamidated [N19; N]; 1xTMT6plex [K38]; 1xTMT6plex [N-Term]	8.6514e-05	2.36316e-05	3	A0A0G2JTL5	A0A0G2JTL5 [256-293]		0	4439.37
	High	[K].ALAVSDLNR.[A]	1xTMT6plex [N-Term]	0.000517163	9.4366e-05	11	A0A0G2JTL5	A0A0G2JTL5 [1161-1169]		0	1187.69	1.154	0.991	1.164	0.911485	1	1	22.26	18.02	1.54	110.1	95.4	94.6	7.75	28.88	12.34	98.8	115.4	106.4	74.5	130.4	92.2	84	106.8	91.4	666.4	778	717.4	502	879.4	621.6	566.6	720	616.3	490.4	425.4	437.9	502	402.8
	High	[K].ALAVSDLNR.[A]	1xDeamidated [N8]; 1xTMT6plex [N-Term]	0.00651866	0.000868822	1	A0A0G2JTL5	A0A0G2JTL5 [1161-1169]		0	1188.68	1.561	1.195	1.306	0.43238	1	0.970368	45.59	51.61	9.25	119.3	76.5	104.2	13.77	46.33	8.56	110.6	139.8	111.4	54.2	129.3	71.4	97.2	100.8	85.3	47.5	60	47.8	23.3	55.5	30.7	41.8	43.3	36.6	35	32.8	29.2	23.3	25.4
	High	[K].ALKDVKGQIGAPMPGK.[V]	3xTMT6plex [K3; K6; K16]; 1xTMT6plex [N-Term]	0.020389	0.00229769	1	A0A0G2JTL5	A0A0G2JTL5 [1203-1218]		2	2526.56	0.959	0.906	1.359	0.999983	1	1	44.52	32.28	3.14	107.8	100.8	91.3	23.38	56.94	17.26	96.8	133.8	86.8	60.3	181.4	90.5	69.8	98.5	82	101.2	139.9	90.8	63	189.7	94.7	73	103	85.7	74.5	76.5	55.4	63	86.9
	High	[R].AYSEALAAFGNGALFVEK.[F]	1xTMT6plex [K18]; 1xTMT6plex [N-Term]	7.32407e-11	2.36316e-05	24	A0A0G2JTL5	A0A0G2JTL5 [319-336]		0	2316.26	0.995	1.209	0.87	0.999983	0.338933	0.263794	22.51	4.16	12.95	95	91.4	113.6	15.01	32.69	20.91	90.2	113.1	86.2	70.3	130.9	86.7	85	129.9	107.8	1251.2	1568.8	1196.7	974.8	1816.3	1202.8	1178.9	1802.9	1495.5	920.7	857.9	730.4	974.8	831.9
	High	[R].AYSEALAAFGNGALFVEK.[F]	1xDeamidated [N11]; 1xTMT6plex [K18]; 1xTMT6plex [N-Term]	3.13585e-11	2.36316e-05	55	A0A0G2JTL5	A0A0G2JTL5 [319-336]		0	2317.25	1.194	1.071	1.118	0.61402	0.60585	0.91646	30.16	27.79	0.4	109.7	91.9	98.4	14.24	36.34	14.58	96.7	125.5	101.8	67.3	134.4	85.2	85.6	112.3	91.3	2882.9	3741.8	3033.9	2005.8	4007	2540.3	2551.8	3347.5	2721.6	2121.4	2046.2	1851.9	2005.8	1835.4
	High	[K].AYVEANQMLGDLIK.[V]	1xTMT6plex [K14]; 1xTMT6plex [N-Term]	9.7446e-08	2.36316e-05	7	A0A0G2JTL5	A0A0G2JTL5 [992-1005]		0	2023.13	1.275	1.072	1.112	0.828084	1	1	7.48	18.21	10.22	114.3	89.6	96.1	11.54	39.68	21.28	94.7	118.3	102	70.7	141.9	80	85.1	121.4	85.8	491.1	614	529.3	366.8	736.3	415.2	441.6	629.7	445.2	361.4	335.7	323.1	366.8	337.3
	High	[K].AYVEANQMLGDLIK.[V]	1xDeamidated [Q/N]; 1xTMT6plex [K14]; 1xTMT6plex [N-Term]	1.9208e-07	2.36316e-05	8	A0A0G2JTL5	A0A0G2JTL5 [992-1005]		0	2024.11	1.03	0.868	1.186	0.999983	1	1	4.89	12.33	4.18	106	102.9	91.1	15.76	32.19	12.05	99.4	129.9	100.3	67.1	130.4	97.5	86.2	104.5	84.6	322.2	420.9	325.2	217.5	422.7	315.8	279.5	338.8	274.2	237.1	230.1	198.5	217.5	193.6
	High	[K].AYVEANQMLGDLIK.[V]	1xOxidation [M8]; 1xTMT6plex [K14]; 1xTMT6plex [N-Term]	1.10107e-07	2.36316e-05	14	A0A0G2JTL5	A0A0G2JTL5 [992-1005]		0	2039.12	1.206	1.018	1.184	0.804067	0.98982	1	34.58	14.36	9.32	112.2	93	94.7	8.41	35.54	23.63	99.5	117.2	105.2	66.9	133.4	87.2	79	122.7	88.9	687	809.2	726.6	461.8	920.7	602.4	545.7	846.8	613.4	505.5	442.5	443.5	461.8	421.7
	High	[K].AYVEANQMLGDLIK.[V]	1xDeamidated [N/Q]; 1xOxidation [M8]; 1xTMT6plex [K14]; 1xTMT6plex [N-Term]	0.00021171	6.88574e-05	4	A0A0G2JTL5	A0A0G2JTL5 [992-1005]		0	2040.11	1.175	1.232	1.21	0.949156	1	1	14.84	36.46	9.79	111.6	85.5	103	14.33	36.55	6.95	109.6	130.4	98.6	59	123.4	83.9	90.6	101.2	103.4	142.1	169.2	127.9	76.6	160	108.8	117.5	131.2	134.1	104.6	92.5	78.1	76.6	73.3
	High	[R].DAHQSLLATR.[V]	1xTMT6plex [N-Term]	8.30782e-05	2.36316e-05	21	A0A0G2JTL5	A0A0G2JTL5 [671-680]		0	1340.75	1.204	0.891	1.117	0.614756	1	0.939032	16.23	0.89	8.28	114.6	95.2	90.2	8.59	26.51	15.56	98.5	116.4	112.1	73.7	124.7	93.1	88.2	110.4	82.9	735.7	869.7	837.5	550.6	931.8	695.4	658.9	825	619.4	541.4	475.6	511.2	550.6	426.8
	High	[R].DAHQSLLATR.[V]	1xDeamidated [Q4]; 1xTMT6plex [N-Term]	0.00280747	0.00047451	1	A0A0G2JTL5	A0A0G2JTL5 [671-680]		0	1341.73	1.105	0.989	1.058	0.999983	1	1	7.91	21.17	14	108.6	98.3	93.2	30.02	21.37	19.79	79.3	145.4	107	75.8	117.1	96.8	75	91.8	111.7	30.7	56.3	41.4	29.4	45.3	37.5	29	35.5	43.2	22.6	30.8	25.3	29.4	20.8
	High	[K].DFTATFGPLDSLNTR.[L]	1xTMT6plex [N-Term]	3.28328e-07	2.36316e-05	15	A0A0G2JTL5	A0A0G2JTL5 [1121-1135]		0	1883.97	1.185	1.112	1.061	0.933636	1	1	16.01	16.63	0.56	107.8	91	101.2	15.91	35.59	16.31	94	124.2	96.7	71.6	135.2	81.6	88.6	117.5	90.7	405.4	535.5	416.9	308.8	583.2	351.9	381.9	506.9	391.3	298.3	292.8	254.5	308.8	267.1
	High	[K].DFTATFGPLDSLNTR.[L]	1xDeamidated [N13]; 1xTMT6plex [N-Term]	1.54587e-07	2.36316e-05	4	A0A0G2JTL5	A0A0G2JTL5 [1121-1135]		0	1884.95	1.119	0.985	1.14	0.995781	1	1	36.57	19.26	0.56	114.2	93.6	92.2	5.64	31.79	9.31	111.4	113.9	102.2	73.3	135.1	91.3	83	99.9	90	160	163.6	146.8	105.4	194.1	131.2	119.3	143.5	129.3	117.8	89.5	89.6	105.4	88.9
	High	[K].DHPTAATK.[M]	1xTMT6plex [K8]; 1xTMT6plex [N-Term]	0.000635657	9.4366e-05	14	A0A0G2JTL5	A0A0G2JTL5 [534-541]		0	1298.75	1.232	1.134	1.086	0.457903	0.469803	0.858136	23.09	11.26	6.1	109.8	89.1	101.1	11.19	31.43	16.63	98	121.4	104.5	68.8	125.6	84.8	84	116.6	96.2	1487.6	1842.9	1586.2	1045.1	1906.6	1287.9	1275.2	1769.7	1460.5	1094.7	1007.8	968.2	1045.1	873.3
	High	[K].DLIDRHGEEVTPEDVLSAAMYPDVFAQFK.[D]	1xTMT6plex [K29]; 1xTMT6plex [N-Term]	4.60963e-07	2.36316e-05	3	A0A0G2JTL5	A0A0G2JTL5 [1092-1120]		1	3750.91	1.453	0.997	1.351	0.607619	1	1	53.72	26.54	11.79	124.9	86	89.1	5.44	47.63	20.35	112.7	125.3	116.9	51.7	135.2	80.4	83.4	114.3	80.1	111.7	124.2	115.9	51.2	134.1	79.7	82.7	113.3	79.5	82.2	67.9	70.7	51.2	61.4
	High	[K].DLIDRHGEEVTPEDVLSAAMYPDVFAQFK.[D]	1xOxidation [M20]; 1xTMT6plex [K29]; 1xTMT6plex [N-Term]	3.26107e-07	2.36316e-05	2	A0A0G2JTL5	A0A0G2JTL5 [1092-1120]		1	3766.9	1.247	0.85	1.179	0.936222	1	1	19.86	22.15	28.28	113.2	90.8	96	3.44	43.37	24.66	103.2	109.5	103.3	73	155.3	82.8	87.6	114.9	70.4	37.1	39.4	37.1	26.2	55.9	29.8	31.5	41.3	25.3	27.3	21.5	22.7	26.2	25.6
	High	[K].DMAGLLKPAACTMLVSSLR.[D]	1xCarbamidomethyl [C11]; 1xTMT6plex [K7]; 1xTMT6plex [N-Term]	8.52783e-06	2.36316e-05	3	A0A0G2JTL5	A0A0G2JTL5 [841-859]		0	2492.38	1.097	0.934	1.174	0.999983	1	1	21.56	17.49	3.67	112.9	93.2	93.9	12.52	30.72	15.6	106.4	123.3	96.4	74	131.6	87.9	88.5	109.9	82.1	206.1	238.7	186.6	143.3	254.7	170.1	171.3	212.8	158.9	151.6	130.5	113.9	143.3	116.7
	High	[K].DMAGLLKPAACTMLVSSLR.[D]	1xCarbamidomethyl [C11]; 1xOxidation [M]; 1xTMT6plex [K7]; 1xTMT6plex [N-Term]	5.01119e-08	2.36316e-05	10	A0A0G2JTL5	A0A0G2JTL5 [841-859]		0	2508.38	1.245	0.977	1.159	0.531038	0.96513	0.968083	19.97	4.85	20.06	113.6	91.2	95.2	13.51	34.55	28.32	98.8	125.6	101.7	69.9	131.3	81.7	85.3	128.4	77.3	724.5	920.8	745.9	512.8	963.1	599.1	625.2	941.2	566.9	533.1	503.5	455.3	512.8	441.2
	High	[K].DMAGLLKPAACTMLVSSLR.[D]	1xCarbamidomethyl [C11]; 2xOxidation [M2; M13]; 1xTMT6plex [K7]; 1xTMT6plex [N-Term]	0.000218915	6.88574e-05	7	A0A0G2JTL5	A0A0G2JTL5 [841-859]		0	2524.37	1.337	1.118	1.195	0.5116	0.973905	1	22.98	9.82	12.34	116.1	86.8	97.1	10.22	43.67	25.69	99.2	120.8	105.5	64.3	142.5	78.9	76.6	124.1	88.2	617.1	751.1	656.1	399.7	886.2	490.8	476.5	771.8	548.9	454.1	410.7	400.5	399.7	405.9
	High	[K].DMTLEGDDLILEIE.[-]	1xTMT6plex [N-Term]	9.57025e-06	2.36316e-05	10	A0A0G2JTL5	A0A0G2JTL5 [1264-1277]		0	1834.92	1.247	1.169	1.067	0.895701	1	1	2.29	9.37	6.67	109.6	87.8	102.6	19.24	27.33	11.45	87.5	129.4	110.4	69.1	119	88.5	85.8	106.9	103.4	256.9	380	324.2	202.8	349.6	259.9	252	313.8	303.7	189	207.8	197.9	202.8	160.1
	High	[K].DMTLEGDDLILEIE.[-]	1xOxidation [M2]; 1xTMT6plex [N-Term]	0.000639901	9.4366e-05	4	A0A0G2JTL5	A0A0G2JTL5 [1264-1277]		0	1850.91	1.221	1.114	1.24	0.967794	1	1	9.72	17.23	24.46	111.5	82.1	106.4	17.78	23.67	17.83	112.6	135.1	94.6	69.9	110.6	82.9	77.9	108.9	107.4	60.4	72.5	50.8	37.5	59.4	44.5	41.8	58.5	57.7	44.5	39.7	31	37.5	27.2
	High	[K].DTQAMKEMHFHPK.[A]	1xOxidation [M5]; 2xTMT6plex [K6; K13]; 1xTMT6plex [N-Term]	0.00315766	0.00047451	1	A0A0G2JTL5	A0A0G2JTL5 [1190-1202]		1	2303.22	1.115	0.986	1.132	0.998263	1	1	48.93	7.24	30.52	108.5	96.4	95	4.74	40.84	34.3	98.9	106.8	98	66.7	145.7	87.9	72.5	136.9	86.6	121.2	130.8	120.1	81.7	178.4	107.7	88.8	167.6	106.1	89.2	71.5	73.3	81.7	81.7
	High	[K].DVKGQIGAPMPGK.[V]	2xTMT6plex [K3; K13]; 1xTMT6plex [N-Term]	2.02364e-06	2.36316e-05	3	A0A0G2JTL5	A0A0G2JTL5 [1206-1218]		1	1985.18	1.172	0.866	1.516	0.966205	1	0.98872	48.41	26.7	7.84	118.8	102.8	78.4	9.37	38.07	22.45	119.7	102.1	121.5	56.8	129.3	103.6	78.9	112	76.1	446.7	380.9	453.2	211.9	482.5	386.7	294.6	418.1	283.9	328.7	208.3	276.7	211.9	221
	High	[R].EGPEGFAR.[A]	1xTMT6plex [N-Term]	0.0116432	0.00132621	12	A0A0G2JTL5	A0A0G2JTL5 [647-654]		0	1091.57	1.07	1.119	0.961	0.999983	1	1	16.18	16.7	0.59	100.7	94.1	105.2	8.25	24.46	10.19	96.9	111.8	97.5	71.7	117.2	91.1	95.6	116.4	101.9	455.5	525.3	458.1	337.1	550.9	428	449.2	546.9	478.8	335.2	287.2	279.6	337.1	252.4
	High	[K].ELEKDLIDR.[H]	1xTMT6plex [K4]; 1xTMT6plex [N-Term]	0.00477322	0.000674529	8	A0A0G2JTL5	A0A0G2JTL5 [1088-1096]		1	1588.93	1.145	1.031	1.111	0.934034	0.99981	1	30.27	15.34	0.96	108.2	94.4	97.4	8.66	33.29	15.9	97.8	115.9	104.4	64.6	127.2	91.1	87.5	117.6	94	656.3	778.1	700.4	433.8	853.6	611.5	587.1	789.2	630.6	482.9	425.5	427.5	433.8	391
	High	[K].ELEKDLIDRHGEEVTPEDVLSAAMYPDVFAQFK.[D]	2xTMT6plex [K4; K33]; 1xTMT6plex [N-Term]	2.20394e-05	2.36316e-05	7	A0A0G2JTL5	A0A0G2JTL5 [1088-1120]		2	4479.34	1.25	0.692	1.134	0.837507	0.999757	1	54.98	38.94	12.24	109.7	95.8	94.5	9.81	36.8	30.7	113.8	101.9	124.1	66.4	141.6	99.3	100.4	98	54.4	338.9	303.5	369.6	197.8	421.8	295.8	298.9	291.8	162.1	249.4	166	225.6	197.8	193.2
	High	[K].ELEKDLIDRHGEEVTPEDVLSAAMYPDVFAQFK.[D]	1xDeamidated [Q31]; 1xOxidation [M24]; 2xTMT6plex [K4; K33]; 1xTMT6plex [N-Term]	1.47724e-05	2.36316e-05	1	A0A0G2JTL5	A0A0G2JTL5 [1088-1120]		2	4496.32	1.318	0.803	1.623	0.835727	1	0.7031	75.42	4.72	1.79	121.2	92	86.8	20.81	47.93	20.59	139.2	91	119.9	50.5	140.5	90.9	85.8	109.3	73	61.5	40.2	52.9	22.3	62	40.2	37.9	48.2	32.2	45.2	22	32.3	22.3	28.4
	High	[R].ELIPNIPFQMLLR.[G]	1xTMT6plex [N-Term]	6.82923e-05	2.36316e-05	6	A0A0G2JTL5	A0A0G2JTL5 [731-743]		0	1813.06	1.302	0.942	1.044	0.780687	1	1	25.97	0.29	3.66	117.7	90.3	92	11.53	33.16	16.85	95.7	118.2	117.3	62.5	123.5	90.1	91.7	116.1	84.8	390.1	481.8	477.9	254.9	503.2	367	373.6	473.2	345.7	287	263.5	291.7	254.9	230.5
	High	[R].ELIPNIPFQMLLR.[G]	1xDeamidated [Q/N]; 1xTMT6plex [N-Term]	0.00103985	0.000121471	4	A0A0G2JTL5	A0A0G2JTL5 [731-743]		0	1814.04	1.203	0.976	1.071	0.965469	1	1	10.46	2.19	17.17	111.3	92.5	96.1	16.31	27.52	14.51	89	123.9	108.9	69.1	120.3	90.5	94	115.7	88.4	130.9	182.1	160.1	101.6	176.7	133	138.2	170.1	129.9	96.3	99.6	97.7	101.6	81
	High	[R].ELIPNIPFQMLLR.[G]	1xOxidation [M10]; 1xTMT6plex [N-Term]	3.7391e-05	2.36316e-05	9	A0A0G2JTL5	A0A0G2JTL5 [731-743]		0	1829.06	1.217	1.056	1.153	0.91233	1	1	26.7	29.58	3.6	111.3	91.4	97.3	14.29	37.32	11.87	101	129.5	103.2	62.2	129.8	84.8	90.3	109.7	89.5	386.7	496.2	395.3	238.2	497.3	324.8	345.8	420.3	343	284.6	271.3	241.3	238.2	227.8
	High	[K].EMHFHPK.[A]	1xTMT6plex [K7]; 1xTMT6plex [N-Term]	0.00394455	0.000627691	12	A0A0G2JTL5	A0A0G2JTL5 [1196-1202]		0	1383.76	1.057	0.973	1.082	0.999983	0.793312	0.852476	16.66	18.24	0.47	104.6	99	96.4	13.37	26	13.14	91.8	119.2	101.4	75.7	127.1	95.9	85.4	110.2	93.3	1273.8	1654.4	1406.2	1050.7	1763.8	1330.7	1184.6	1528.4	1295	937.3	904.7	858.4	1050.7	807.9
	High	[K].EMHFHPK.[A]	1xOxidation [M2]; 1xTMT6plex [K7]; 1xTMT6plex [N-Term]	0.017419	0.00195318	8	A0A0G2JTL5	A0A0G2JTL5 [1196-1202]		0	1399.76	1.212	1.14	1.063	0.645506	0.809663	0.814692	16.66	3.71	10.7	108.5	89.5	102	10.69	33.66	18.42	96.3	117.7	101.1	71.5	132.2	83.4	83.5	119.3	95	728.8	890.5	764.4	540.5	1000.3	630.6	631.5	902.5	718.8	536.3	486.9	466.6	540.5	458.2
	High	[K].ENGMDVFR.[I]	1xTMT6plex [N-Term]	0.0130734	0.00146093	6	A0A0G2JTL5	A0A0G2JTL5 [767-774]		0	1196.59	0.908	1.16	0.9	0.999983	1	1	1.57	0.78	19.73	89	97.4	113.6	15.18	26.83	19.35	87.4	112.2	86.9	72.6	124.8	95.6	84.2	124.7	111.5	316.8	406.8	314.9	263	452.6	346.6	305.2	452.2	404.4	233.1	222.5	192.2	263	207.3
	High	[K].ENGMDVFR.[I]	1xDeamidated [N2]; 1xTMT6plex [N-Term]	0.0116432	0.00132621	9	A0A0G2JTL5	A0A0G2JTL5 [767-774]		0	1197.58	1.271	1.176	1.117	0.791098	1	1	21.34	1.98	4.94	110.6	87	102.4	16.11	31.4	19.27	97.4	131.5	104.8	67	122.2	82.5	79.9	117.7	97	550.2	742.7	591.9	378.6	689.9	465.9	451.2	664.6	548	404.9	406.1	361.3	378.6	316
	High	[K].ENGVDAVHPGYGFLSER.[A]	1xTMT6plex [N-Term]	6.39792e-08	2.36316e-05	7	A0A0G2JTL5	A0A0G2JTL5 [207-223]		0	2076.03	1.035	1.099	0.92	0.999983	1	1	15.52	12.42	23.02	94.3	89.5	116.2	12.81	25	19	91.9	112.8	90.2	76.3	121.8	87.2	83.8	122.6	113.3	351.3	431.1	344.6	291.5	465.5	333.1	320.3	468.5	432.7	258.5	235.7	210.3	291.5	213.2
	High	[K].ENGVDAVHPGYGFLSER.[A]	1xDeamidated [N2]; 1xTMT6plex [N-Term]	2.34345e-08	2.36316e-05	30	A0A0G2JTL5	A0A0G2JTL5 [207-223]		0	2077.02	1.242	1.009	1.158	0.415166	0.726143	0.96709	24.06	26.52	1.49	114.6	92.3	93.1	11.46	32.38	11.85	98.2	123.5	110.5	68	128.7	89	85.6	106.7	89.8	1257.5	1582.6	1415.6	871.1	1648.8	1139.8	1096.8	1366.4	1150.3	925.3	865.4	864.1	871.1	755.2
	High	[K].FCEVAK.[E]	1xCarbamidomethyl [C2]; 1xTMT6plex [K6]; 1xTMT6plex [N-Term]	0.0691452	0.0065651	2	A0A0G2JTL5	A0A0G2JTL5 [761-766]		0	1211.69	1.156	1.082	1.027	0.99402	1	1	19.38	16.82	5.9	103.4	81.5	115	19.9	33.64	20.02	87.5	126.6	96.1	75.7	128.5	73.5	81.9	123.3	106.8	104	150.6	114.2	90	152.8	87.4	97.4	146.6	127	76.6	82.3	69.7	90	70
	High	[K].FCEVAKENGMDVFR.[I]	1xCarbamidomethyl [C2]; 1xTMT6plex [K6]; 1xTMT6plex [N-Term]	0.000135924	2.36316e-05	2	A0A0G2JTL5	A0A0G2JTL5 [761-774]		1	2160.1	1.297	0.99	1.405	0.799656	1	0.991777	44.63	10.69	0.86	119.9	93.6	86.4	9	34.14	29.09	112.8	96.8	114.3	66.8	130.7	88.1	79.8	129.4	81.3	200.1	171.7	202.7	118.6	231.9	156.3	141.6	229.5	144.3	147.3	93.9	123.8	118.6	106.2
	High	[K].FCEVAKENGMDVFR.[I]	1xCarbamidomethyl [C2]; 1xDeamidated [N8]; 1xTMT6plex [K6]; 1xTMT6plex [N-Term]	9.99169e-07	2.36316e-05	12	A0A0G2JTL5	A0A0G2JTL5 [761-774]		1	2161.08	1.236	0.844	1.185	0.744932	1	1	36.58	14.26	7.19	114	92.2	93.8	8.41	38.3	19.49	104.7	122.2	107.5	67.9	140.7	86.9	88.4	108.4	73.4	676.8	789.4	694.3	439	909	561.5	571.2	700.2	474.1	498	431.7	423.8	439	416.4
	High	[K].FCEVAKENGMDVFR.[I]	1xCarbamidomethyl [C2]; 1xDeamidated [N8]; 1xOxidation [M10]; 1xTMT6plex [K6]; 1xTMT6plex [N-Term]	0.00286299	0.00047451	3	A0A0G2JTL5	A0A0G2JTL5 [761-774]		1	2177.08	1.24	0.868	1.298	0.86617	1	1	37.2	17.82	26.11	116.5	94	89.5	8.53	35.37	28.13	108.1	125.1	108.4	68.2	134.7	87.5	83.3	117	67.8	357.3	413.5	358.6	225.4	445.4	289.2	275.3	386.7	224.2	263	226.1	218.9	225.4	204
	High	[R].FIGPSPEVVR.[K]	1xTMT6plex [N-Term]	0.000149349	2.36316e-05	13	A0A0G2JTL5	A0A0G2JTL5 [237-246]		0	1329.77	1.195	1.153	1.091	0.700315	0.856613	0.950257	31.11	9.43	7.33	111.8	87.5	100.8	13.12	38.19	13.89	102.1	122.4	95.5	70.6	138.5	79.9	86.6	112.2	92.1	742.7	889.8	694.4	513.8	1007.4	581.2	629.9	815.9	669.9	546.5	486.6	423.9	513.8	461.4
	High	[R].FIGPSPEVVRK.[M]	1xTMT6plex [K11]; 1xTMT6plex [N-Term]	2.32676e-05	2.36316e-05	6	A0A0G2JTL5	A0A0G2JTL5 [237-247]		1	1687.03	1.308	0.775	1.145	0.729038	1	1	34.05	11.1	23.68	112.7	88.8	98.5	7.04	38.96	21.36	111.7	100.4	115.1	69.5	144.9	88	97.6	104.4	68.2	479.9	431.4	494.5	298.5	622.3	378.2	419.3	448.6	293	353.1	235.9	301.8	298.5	285
	High	[R].FLYECPWR.[R]	1xCarbamidomethyl [C5]; 1xTMT6plex [N-Term]	0.00503205	0.000696895	7	A0A0G2JTL5	A0A0G2JTL5 [717-724]		0	1399.7	1.244	1.004	1.134	0.864434	1	1	35.19	24.72	8.54	112.1	90.1	97.8	8.72	36.94	15.44	103.1	120.1	104.2	67	134.4	83.7	91	112.4	84.1	371.3	432.4	375.2	241.1	484	301.5	327.5	404.8	302.7	273.2	236.5	229	241.1	221.7
	High	[R].FLYECPWRR.[L]	1xCarbamidomethyl [C5]; 1xTMT6plex [N-Term]	0.000176662	2.36316e-05	1	A0A0G2JTL5	A0A0G2JTL5 [717-725]		1	1555.8	1.001	0.929	1.368	0.999983	1	0.947801	5.39	31.05	18.9	112.7	112.6	74.8	7.5	21.06	41.88	97.7	113.4	107.6	76.9	117.6	107.5	71.4	138.1	69.8	62.3	72.4	68.7	49	75	68.6	45.6	88.1	44.5	45.9	39.6	41.9	49	34.4
	High	[R].GANAVGYTNYPDNVVFK.[F]	1xTMT6plex [K17]; 1xTMT6plex [N-Term]	5.67408e-09	2.36316e-05	24	A0A0G2JTL5	A0A0G2JTL5 [744-760]		0	2287.21	1.167	1.096	1.065	0.728969	0.555486	0.817043	26.7	19.31	6.54	107.3	92	100.8	11.31	32.15	16.79	94.2	117.7	103.2	68.4	128.5	88.5	84.7	117.9	97	1574.3	1968	1725.8	1143.6	2147.9	1479.5	1416.1	1970.4	1621	1158.4	1076.2	1053.4	1143.6	983.8
	High	[R].GANAVGYTNYPDNVVFK.[F]	1xDeamidated [N]; 1xTMT6plex [K17]; 1xTMT6plex [N-Term]	1.43767e-08	2.36316e-05	34	A0A0G2JTL5	A0A0G2JTL5 [744-760]		0	2288.2	1.203	1.021	1.176	0.5753	0.705495	0.982404	32.43	25.02	0.24	112	93	95	12.02	36.25	15.74	100.1	124.7	104.3	65.4	132.7	86.6	85.1	112.6	88.5	1815.5	2262.1	1890.7	1185.5	2406	1571	1543.3	2042.6	1604.5	1336	1237	1154.1	1185.5	1102
	High	[R].GANAVGYTNYPDNVVFK.[F]	2xDeamidated [N9; N]; 1xTMT6plex [K17]; 1xTMT6plex [N-Term]	5.27969e-07	2.36316e-05	3	A0A0G2JTL5	A0A0G2JTL5 [744-760]		0	2289.18	1.413	0.799	1.367	0.666602	1	0.995712	34.75	1.28	28.98	120.9	85.5	93.6	7.14	31.45	19.54	112.3	129.6	122.3	63.5	119.7	86.6	102.1	94.8	69.1	81.1	93.6	88.3	45.8	86.4	62.5	73.8	68.5	49.9	59.7	51.2	53.9	45.8	39.6
	High	[R].GKTLHIK.[A]	2xTMT6plex [K2; K7]; 1xTMT6plex [N-Term]	0.00458816	0.000674529	1	A0A0G2JTL5	A0A0G2JTL5 [1154-1160]		1	1483.99	0.678	0.677	1.788	0.575994	0.96624	0.650841	31.22	71.06	12.96	88.1	128.7	83.3	39.34	35.04	32.14	158.1	76.5	93.6	68	136.7	138	88.4	92.5	48.1	111.8	54.1	66.2	48.1	96.7	97.6	62.6	65.4	34	82.3	29.6	40.4	48.1	44.3
	High	[R].GLAPVQAYLHIPDIIK.[V]	1xTMT6plex [K16]; 1xTMT6plex [N-Term]	6.35465e-08	2.36316e-05	10	A0A0G2JTL5	A0A0G2JTL5 [188-203]		0	2206.34	1.171	1.122	0.996	0.709127	0.493624	0.626097	28.04	19.86	6.82	106.7	91.1	102.2	13.42	36.06	18.86	89.7	117	100.2	64.4	130.4	85.5	90.1	126.7	96	946.2	1233.2	1056.1	679.3	1374.8	901.5	950.2	1336.1	1011.7	696.3	674.3	644.6	679.3	629.7
	High	[R].GLAPVQAYLHIPDIIK.[V]	1xDeamidated [Q6]; 1xTMT6plex [K16]; 1xTMT6plex [N-Term]	1.35257e-05	2.36316e-05	3	A0A0G2JTL5	A0A0G2JTL5 [188-203]		0	2207.32	1.32	1.084	1.131	0.796502	1	1	23.85	21.99	11.49	103.2	94.5	102.4	16.04	32.26	15.06	93	105.4	127.4	60.7	119.8	96.5	82.2	110.5	104.6	284.3	322.4	389.6	185.5	366.3	295.1	251.5	338.1	319.8	209.2	176.3	237.8	185.5	167.8
	High	[R].GLYAAFDCTATMK.[S]	1xCarbamidomethyl [C8]; 1xTMT6plex [K13]; 1xTMT6plex [N-Term]	1.65441e-07	2.36316e-05	42	A0A0G2JTL5	A0A0G2JTL5 [942-954]		0	1906.98	1.22	1.077	1.099	0.506514	0.595297	0.883365	23.45	24.49	4.62	111	91	98	12.98	33.77	15.96	95.7	122.9	103.9	67.8	129.4	85.2	87.1	116.3	91.7	2441.6	3135.1	2649.5	1728.3	3300.6	2172.1	2222.2	2966.6	2338.5	1796.7	1714.4	1617.2	1728.3	1511.8
	High	[R].GLYAAFDCTATMK.[S]	1xCarbamidomethyl [C8]; 1xOxidation [M12]; 1xTMT6plex [K13]; 1xTMT6plex [N-Term]	5.03476e-07	2.36316e-05	28	A0A0G2JTL5	A0A0G2JTL5 [942-954]		0	1922.98	1.171	1.051	1.114	0.710399	0.645698	0.910247	30.32	21.45	6.9	109	93.1	97.8	10.19	32.62	16.23	100.2	120	102.1	68.4	128.8	87.2	85.9	115.8	91.6	1630.2	1952.9	1660.9	1113.1	2096.3	1418.3	1397.7	1884	1490.3	1199.6	1067.9	1013.8	1113.1	960.2
	High	[K].GQIGAPMPGK.[V]	1xTMT6plex [K10]; 1xTMT6plex [N-Term]	4.111e-05	2.36316e-05	16	A0A0G2JTL5	A0A0G2JTL5 [1209-1218]		0	1413.83	1.279	1.149	1.113	0.276268	0.44452	0.907946	31.3	23.71	6.54	109.5	88.7	101.9	9.6	31.63	15.83	96.6	112.2	116.3	62.3	119.9	90.9	83.1	114.2	104.4	2335.1	2713.3	2811.4	1507.1	2899.7	2197.6	2008.6	2761.2	2524.9	1718.3	1483.8	1716.1	1507.1	1328.2
	High	[K].GQIGAPMPGK.[V]	1xDeamidated [Q2]; 1xTMT6plex [K10]; 1xTMT6plex [N-Term]	0.000123695	2.36316e-05	2	A0A0G2JTL5	A0A0G2JTL5 [1209-1218]		0	1414.81	1.198	1.172	1.062	0.925587	1	1	27.44	2.88	5.47	106.7	89	104.3	12.93	34.98	17.63	95.6	122.1	102.4	67.3	131.6	85.4	80.4	115	100.1	175.3	224	187.7	123.5	241.4	156.7	147.5	211	183.6	129	122.5	114.6	123.5	110.6
	High	[K].GQIGAPMPGK.[V]	1xOxidation [M7]; 1xTMT6plex [K10]; 1xTMT6plex [N-Term]	8.47788e-05	2.36316e-05	51	A0A0G2JTL5	A0A0G2JTL5 [1209-1218]		0	1429.82	1.16	1.078	1.076	0.756171	0.592663	0.837251	30.15	19.86	11.88	107.5	92.7	99.9	10.58	32.43	18.6	98	118.8	101.1	68.5	128.5	87.1	84.2	119.9	93.9	8631.4	10458.6	8899.2	6033.3	11316.4	7670.8	7416.5	10563	8267.7	6351.6	5719.2	5432.1	6033.3	5183.4
	High	[K].GQIGAPMPGKVIDVK.[V]	2xTMT6plex [K10; K15]; 1xTMT6plex [N-Term]	0.000158664	2.36316e-05	1	A0A0G2JTL5	A0A0G2JTL5 [1209-1223]		1	2197.33	0.828	0.835	0.946	0.963219	1	1	7.21	4.35	10.91	87.2	110.4	102.4	11.8	14.53	9.79	85.8	103	83.3	108.7	124.4	92.8	90.7	100.8	110.4	45.3	54.4	44	57.4	65.7	49	47.9	53.3	58.3	33.4	29.8	26.9	57.4	30.1
	High	[K].GTPLDTEVPLER.[V]	1xTMT6plex [N-Term]	3.22134e-05	2.36316e-05	23	A0A0G2JTL5	A0A0G2JTL5 [918-929]		0	1555.85	1.167	1.029	1.134	0.728969	0.690493	0.938948	26.58	26.52	0.07	109.5	93.9	96.6	14.53	34.54	13.97	96.7	126.3	102.1	67.3	131.9	87.6	86.6	111.4	90.1	1086.5	1419.1	1147.9	756.7	1482.2	984	973.6	1251.8	1012	799.5	776	700.7	756.7	678.9
	High	[R].HGEEVTPEDVLSAAMYPDVFAQFK.[D]	1xTMT6plex [K24]; 1xTMT6plex [N-Term]	2.01318e-10	2.36316e-05	14	A0A0G2JTL5	A0A0G2JTL5 [1097-1120]		0	3138.59	1.105	1.189	1.04	0.947903	0.665725	0.75321	25.23	1.98	13.47	100.2	90.6	109.2	15.77	34.58	17.26	93.8	122.1	94	69.5	133.1	85	82.7	117.4	102.4	710.1	924.1	711	526.2	1007.4	643.2	625.8	888.4	775.2	522.5	505.3	434	526.2	461.4
	High	[R].HGEEVTPEDVLSAAMYPDVFAQFK.[D]	1xOxidation [M15]; 1xTMT6plex [K24]; 1xTMT6plex [N-Term]	6.05664e-11	2.36316e-05	7	A0A0G2JTL5	A0A0G2JTL5 [1097-1120]		0	3154.58	1.175	1.169	1.03	0.953865	1	1	35.82	6.12	9.26	105.3	87.8	106.9	9.41	34.48	17.24	101.2	117.4	99.2	68.8	131.7	84.4	80.4	114	102.8	208.3	241.6	204.2	141.6	271	173.7	165.5	234.5	211.4	153.3	132.1	124.6	141.6	124.1
	High	[R].HIEVQILGDQYGNILHLYER.[D]	1xTMT6plex [N-Term]	2.16354e-12	2.36316e-05	7	A0A0G2JTL5	A0A0G2JTL5 [343-362]		0	2639.41	1.211	0.835	1.277	0.911462	1	1	16.57	8.84	30.14	112.9	93.2	93.9	23.73	35.14	20.48	86.7	140.1	111.1	64.4	131.5	91.8	92.4	109.7	72.3	168.8	272.7	216.1	125.4	255.8	178.6	179.9	213.5	140.6	124.2	149.1	131.9	125.4	117.2
	High	[R].HIEVQILGDQYGNILHLYER.[D]	1xDeamidated [Q/N]; 1xTMT6plex [N-Term]	3.84179e-05	2.36316e-05	2	A0A0G2JTL5	A0A0G2JTL5 [343-362]		0	2640.4	1.011	0.928	1.122	0.999983	1	1	33.03	41.75	4.4	106.8	98	95.2	14.75	42.71	10.66	98.9	121.1	91.7	68.2	154.2	90.8	88.1	102.7	84.2	49.1	60.1	45.5	33.9	76.5	45	43.7	51	41.8	36.1	32.9	27.8	33.9	35
	High	[R].HQKVVEIAPATHLDPQLR.[S]	1xTMT6plex [K3]; 1xTMT6plex [N-Term]	5.55973e-09	2.36316e-05	3	A0A0G2JTL5	A0A0G2JTL5 [370-387]		1	2510.46	0.861	0.699	1.037	0.994961	0.974582	1	21.05	11.96	28.06	86.4	123.7	89.8	16.23	20.62	17.3	86.4	110.7	82.9	86.1	128.6	123.7	111.7	89.8	80	107.3	137.4	102.9	106.9	159.6	153.6	138.6	111.5	99.3	78.9	75.2	62.8	106.9	73.1
	High	[K].HYFIEVNSR.[L]	1xTMT6plex [N-Term]	5.05779e-06	2.36316e-05	22	A0A0G2JTL5	A0A0G2JTL5 [419-427]		0	1393.74	1.073	1.024	1.135	0.993512	0.698466	0.941075	8.7	12.57	0.24	103.9	96.9	99.2	12.14	22.42	11.19	96.6	121.1	101.9	76.6	120	95	85.1	106.6	97.3	1165.9	1462.8	1230.1	924.5	1448.7	1146.8	1027.2	1286.7	1174.6	857.9	799.9	750.9	924.5	663.6
	High	[K].HYFIEVNSR.[L]	1xDeamidated [N7]; 1xTMT6plex [N-Term]	6.58987e-06	2.36316e-05	13	A0A0G2JTL5	A0A0G2JTL5 [419-427]		0	1394.73	1.18	0.993	1.184	0.880398	1	1	15.3	24.7	0.51	111.5	94.6	93.9	18.42	32.34	15.45	92.3	131.3	103.5	70.9	131.5	87.8	84.5	110.9	87.2	608.8	866.1	682.7	467.9	867.5	578.8	557.6	731.8	574.8	448	473.6	416.7	467.9	397.4
	High	[K].KAYVEANQMLGDLIK.[V]	2xTMT6plex [K1; K15]; 1xTMT6plex [N-Term]	7.85887e-09	2.36316e-05	9	A0A0G2JTL5	A0A0G2JTL5 [991-1005]		1	2380.39	1.081	1.056	1.023	0.982292	0.634623	0.703918	17.87	9.68	8.76	103.4	95.6	101	14.4	31.73	21.99	95.3	121.4	95.5	68.5	127.7	88.4	83.7	126.1	93.4	997.3	1270.1	999.7	717.2	1336	924.9	875.4	1319	976.9	733.9	694.5	610.2	717.2	612
	High	[K].KAYVEANQMLGDLIK.[V]	1xDeamidated [N7]; 2xTMT6plex [K1; K15]; 1xTMT6plex [N-Term]	2.55959e-08	2.36316e-05	3	A0A0G2JTL5	A0A0G2JTL5 [991-1005]		1	2381.37	1.06	0.965	1.13	0.999983	1	1	5.04	9.69	4.19	108.7	97.3	94	12.96	30.54	16.13	105	126.7	99.6	65.9	123.7	94	82.3	112.1	90.7	422	509.1	400.4	265	497.1	377.7	331	450.5	364.6	310.5	278.4	244.4	265	227.7
	High	[K].KAYVEANQMLGDLIK.[V]	2xDeamidated [N7; Q8]; 2xTMT6plex [K1; K15]; 1xTMT6plex [N-Term]	1.94704e-07	2.36316e-05	1	A0A0G2JTL5	A0A0G2JTL5 [991-1005]		1	2382.36	1.356	1.038	1.264	0.744235	1	1	6.25	11.48	5.02	120.1	84.9	95	9.93	28.42	19.27	100.1	121.4	116.8	73.8	123.5	82.6	76.6	112.7	92.4	79	95.8	92.2	58.2	97.5	65.2	60.5	88.9	72.9	58.1	52.4	56.3	58.2	44.6
	High	[K].KAYVEANQMLGDLIK.[V]	1xOxidation [M9]; 2xTMT6plex [K1; K15]; 1xTMT6plex [N-Term]	8.18547e-09	2.36316e-05	8	A0A0G2JTL5	A0A0G2JTL5 [991-1005]		1	2396.38	1.123	1.059	1.06	0.88785	0.62887	0.807061	26.2	10.38	17.01	107	93.7	99.3	9.35	30.55	22.89	100.7	117	99.1	69.7	126.6	88.3	80.3	124.7	93.5	886	1028.9	871.8	613.2	1113.1	776.5	706.3	1096.5	822.5	651.9	562.6	532.2	613.2	509.8
	High	[K].KAYVEANQMLGDLIK.[V]	1xDeamidated [N7]; 1xOxidation [M9]; 2xTMT6plex [K1; K15]; 1xTMT6plex [N-Term]	0.000111802	2.36316e-05	2	A0A0G2JTL5	A0A0G2JTL5 [991-1005]		1	2397.37	1.025	0.738	1.389	0.999983	0.999721	0.957386	12.47	5.06	17.95	104	107.1	88.9	12.67	12.6	20.16	103.7	96.9	123.2	93.4	106.8	120.3	66.6	100.4	88.7	66.5	62.1	79	59.8	68.5	77.1	42.7	64.4	56.9	48.9	34	48.2	59.8	31.4
	High	[R].KMGDKVEAR.[A]	2xTMT6plex [K1; K5]; 1xTMT6plex [N-Term]	0.00829763	0.000976679	2	A0A0G2JTL5	A0A0G2JTL5 [247-255]		2	1721.03	1.097	1.116	1.341	0.999983	1	1	34.65	16.54	4.86	108.5	99	92.5	8.89	25.51	31.13	117.8	100	103.1	70.8	119	94	87.8	132.9	74.4	264.3	224.4	231.3	158.8	267	210.9	197	298.1	167	194.5	122.7	141.2	158.8	122.3
	High	[R].KVHVTK.[D]	2xTMT6plex [K1; K6]; 1xTMT6plex [N-Term]	0.0119646	0.00136928	5	A0A0G2JTL5	A0A0G2JTL5 [1258-1263]		1	1398.94	0.949	1.117	0.849	0.999983	0.963126	0.834951	29.1	8.99	58.03	91.4	84.9	123.8	21.75	28.15	34.25	97.4	112	71.7	66.5	118	90.4	69.7	131.8	142.5	617.6	710.4	455	421.5	748.5	573.5	442.4	836.3	903.8	454.4	388.5	277.7	421.5	342.8
	High	[K].IAEEFEVELER.[G]	1xTMT6plex [N-Term]	1.84774e-05	2.36316e-05	47	A0A0G2JTL5	A0A0G2JTL5 [1143-1153]		0	1592.84	1.085	1.042	1.092	0.977247	0.665567	0.871399	19.4	31.49	6.95	104.1	96	100	15.96	34.16	11.98	94.4	125.5	98.4	67.7	133.1	90.8	86.4	109.2	94.5	797.9	1061.3	832.4	572.2	1125.8	767.5	730.4	923.7	799.5	587.1	580.3	508.1	572.2	515.7
	High	[K].IAPYVAHNFNNLFSIENWGGATFDVAMR.[F]	1xTMT6plex [N-Term]	1.12312e-10	2.36316e-05	3	A0A0G2JTL5	A0A0G2JTL5 [689-716]		0	3383.68	0.78	0.72	0.999	0.924324	0.99483	1	12.51	3.73	48.85	100.1	99.8	100.1	20.34	23.7	36.78	68.6	97.8	102	87.9	135.9	97.5	143.9	97.8	68.5	9.8	13.9	14.5	12.5	19.3	13.9	20.5	13.9	9.7	7.2	7.6	8.9	12.5	8.9
	High	[K].IAPYVAHNFNNLFSIENWGGATFDVAMR.[F]	1xDeamidated [N]; 1xTMT6plex [N-Term]	7.16152e-10	2.36316e-05	9	A0A0G2JTL5	A0A0G2JTL5 [689-716]		0	3384.67
	High	[K].IAPYVAHNFNNLFSIENWGGATFDVAMR.[F]	2xDeamidated [N10; N]; 1xTMT6plex [N-Term]	1.45428e-07	2.36316e-05	8	A0A0G2JTL5	A0A0G2JTL5 [689-716]		0	3385.65	1.098	1.579	0.952	0.999983	0.908438	1	13.05	9.99	3.24	89.6	81.6	128.9	27.62	4.65	17.86	77.3	129.9	90.4	77.2	84.5	82.3	130	133.5	94.9	16.5	27.7	19.3	16.5	18	17.5	27.7	28.5	20.2	12.1	15.1	11.8	16.5	8.3
	High	[K].IAPYVAHNFNNLFSIENWGGATFDVAMR.[F]	1xOxidation [M27]; 1xTMT6plex [N-Term]	4.37287e-11	2.36316e-05	2	A0A0G2JTL5	A0A0G2JTL5 [689-716]		0	3399.68	1.37	0.85	1.207	0.758902	1	1	37.28	37.63	51.86	119.2	67.2	113.5	19.48	43.91	44.94	93.2	138.7	120.6	68	135.2	65.9	118.8	114.9	44.7	32.1	47.8	41.6	23.5	46.6	22.7	41	39.6	15.4	23.7	26.2	25.4	23.5	21.4
	High	[K].IAPYVAHNFNNLFSIENWGGATFDVAMR.[F]	1xDeamidated [N]; 1xOxidation [M27]; 1xTMT6plex [N-Term]	2.6189e-06	2.36316e-05	6	A0A0G2JTL5	A0A0G2JTL5 [689-716]		0	3400.66	0.684	0.16	4.418	0.59969	0.00695986	0.0235807	16.19	4.5	34.66	111.9	162.8	25.3	10.23	7.91	17.41	114	102.3	125.7	166.6	165.9	144.4	25.8	32.2	23.1	92.1	82.6	101.5	134.5	133.9	116.6	20.8	26	18.6	67.7	45.2	61.9	134.5	61.3
	High	[R].LDNASAFQGAVISPHYDSLLVK.[V]	1xTMT6plex [K22]; 1xTMT6plex [N-Term]	1.79757e-11	2.36316e-05	11	A0A0G2JTL5	A0A0G2JTL5 [506-527]		0	2803.54	1.095	0.901	1.139	0.999983	1	1	17.76	1.73	7.43	109.6	100.1	90.3	12.71	25.76	17.35	95.4	121.9	103.6	76.1	126.5	94.6	83.8	112.7	85.3	437	558.7	474.8	348.5	579.7	433.6	383.8	516.5	390.9	321.6	305.5	289.8	348.5	265.5
	High	[R].LDNASAFQGAVISPHYDSLLVK.[V]	1xDeamidated [N/Q]; 1xTMT6plex [K22]; 1xTMT6plex [N-Term]	1.10048e-10	2.36316e-05	9	A0A0G2JTL5	A0A0G2JTL5 [506-527]		0	2804.52	1.125	0.873	1.279	0.993724	1	1	1.1	8.8	9.97	107.7	95.1	97.2	16.3	24.09	10.79	103.8	135.1	102.3	74.6	120.1	91.6	93.6	99	80	208.3	271.1	205.2	149.7	241	183.8	187.9	198.7	160.5	153.2	148.3	125.3	149.7	110.4
	High	[R].LDNASAFQGAVISPHYDSLLVK.[V]	2xDeamidated [N3; Q8]; 1xTMT6plex [K22]; 1xTMT6plex [N-Term]	0.00232325	0.000398487	1	A0A0G2JTL5	A0A0G2JTL5 [506-527]		0	2805.51	0.965	0.877	1.509	0.999983	1	0.924935	9.37	45.12	13.54	114.1	109.2	76.7	9.09	38.85	13.7	113.8	126	105.2	59.9	138.8	109	75.4	76.5	95.5	82.1	90.8	75.8	43.2	100	78.6	54.4	55.1	68.9	60.4	49.7	46.3	43.2	45.8
	High	[R].IEGRPGASLPPLNLK.[E]	1xTMT6plex [K15]; 1xTMT6plex [N-Term]	4.55701e-08	2.36316e-05	22	A0A0G2JTL5	A0A0G2JTL5 [1073-1087]		0	2020.23	1.169	1.108	1.055	0.718661	0.524278	0.793011	23.35	8.86	7.64	107	91.5	101.5	9.96	31.1	16.65	97.3	117	101.1	71.9	129.2	86.4	84.4	116.9	95.8	1362	1638.1	1415	1006.4	1809.2	1210.3	1182.2	1637.4	1341.5	1002.2	895.8	863.7	1006.4	828.7
	High	[R].IEGRPGASLPPLNLK.[E]	1xDeamidated [N13]; 1xTMT6plex [K15]; 1xTMT6plex [N-Term]	1.65776e-05	2.36316e-05	8	A0A0G2JTL5	A0A0G2JTL5 [1073-1087]		0	2021.22	1.229	1.087	1.078	0.886194	1	1	26.49	20.92	7.05	109.9	89.5	100.6	11.02	32.4	15.53	99.9	121	101.3	69	126.3	82.4	92.7	117.9	89.6	478.1	579.4	484.8	330.1	604.6	394.5	443.6	564.4	428.8	351.8	316.8	295.9	330.1	276.9
	High	[R].IEGRPGASLPPLNLKELEK.[D]	2xTMT6plex [K15; K19]; 1xTMT6plex [N-Term]	9.06472e-06	2.36316e-05	3	A0A0G2JTL5	A0A0G2JTL5 [1073-1091]		1	2748.66	1.503	0.669	1.433	0.323932	0.96624	0.969056	63.1	53.62	38.57	125.4	87.5	87.1	18.1	39.16	35.31	133.9	98.6	140.3	62.5	139	93.4	93.5	93	45.9	177.8	130.8	186.3	83	184.5	123.9	124.1	123.4	60.9	130.8	71.5	113.7	83	84.5
	High	[R].IEGRPGASLPPLNLKELEKDLIDR.[H]	2xTMT6plex [K15; K19]; 1xTMT6plex [N-Term]	0.000157601	2.36316e-05	2	A0A0G2JTL5	A0A0G2JTL5 [1073-1096]		2	3360.98	1.654	0.658	1.732	0.283577	0.909377	0.777393	66.18	77.62	69.83	133	90.2	76.8	33.7	37.06	42.18	147.4	81.3	165.3	61.6	134.8	100	85.1	88.7	35.9	134.5	74.2	150.9	56.2	123.1	91.3	77.7	81	32.8	99	40.6	92.1	56.2	56.4
	High	[R].LEYKPIKK.[V]	3xTMT6plex [K4; K7; K8]; 1xTMT6plex [N-Term]	0.0457399	0.00479548	2	A0A0G2JTL5	A0A0G2JTL5 [131-138]		1	1935.28	1.133	1.245	0.903	0.999983	1	1	26.35	1.11	23.3	95.1	91	113.8	12.83	14.95	13.77	100.4	108.8	84.1	75.3	96.1	100.8	93.7	120.5	120.2	57.1	61.9	47.8	42.8	54.6	57.3	53.3	68.5	68.3	42	33.8	29.2	42.8	25
	High	[R].IFDSLNYLPNMLLGMEAAGSAGGVVEAAISYTGDVADPSR.[T]	1xOxidation [M15]; 1xTMT6plex [N-Term]	2.57701e-08	2.36316e-05	4	A0A0G2JTL5	A0A0G2JTL5 [775-814]		0	4317.13	1.351	1.021	1.323	0.754653	1	1	27.58	45.22	11.53	109.9	94.2	95.9	18.25	19.37	21.64	113.6	140.8	98.5	70.9	104.2	97.3	99.1	106.5	69.1	39.3	48.7	34	24.5	36	33.6	34.3	36.8	23.9	28.9	26.6	20.8	24.5	16.5
	High	[R].IFDSLNYLPNMLLGMEAAGSAGGVVEAAISYTGDVADPSR.[T]	1xDeamidated [N]; 1xOxidation [M]; 1xTMT6plex [N-Term]	2.20001e-07	2.36316e-05	2	A0A0G2JTL5	A0A0G2JTL5 [775-814]		0	4318.11	1.063	1.137	0.935	0.999983	1	1	33.93	5.83	6.39	117.7	85.3	97	16.08	37.57	22.33	83.2	114	108	78.3	139.1	73.9	89	127.2	87.3	21	28.7	27.2	19.7	35	18.6	22.4	32	22	15.4	15.7	16.6	19.7	16.1
	High	[R].LFLQGPK.[I]	1xTMT6plex [K7]; 1xTMT6plex [N-Term]	0.00750166	0.000976679	7	A0A0G2JTL5	A0A0G2JTL5 [1136-1142]		0	1260.81	1.194	1.041	1.139	0.613953	0.666703	0.944967	31.92	24.85	1.06	110.7	92.7	96.5	10.9	35.69	16.86	98.7	120.3	101.9	68	134	85.3	86.7	116.1	88.9	1597.6	1947.2	1649.3	1100.7	2167.7	1381	1402.6	1878.7	1437.8	1175.6	1064.8	1006.8	1100.7	992.9
	High	[R].LFLQGPK.[I]	1xDeamidated [Q4]; 1xTMT6plex [K7]; 1xTMT6plex [N-Term]	0.0238657	0.00268149	7	A0A0G2JTL5	A0A0G2JTL5 [1136-1142]		0	1261.79	1.103	0.94	1.173	0.986731	1	1	20.51	26.26	0.75	108.7	98.6	92.7	12.61	31.93	11.59	101.1	125.2	101.5	70	131.7	92.1	86.6	105.2	86.6	662.2	820	665.2	458.8	863.2	603.3	567.5	689.3	567.1	487.3	448.4	406	458.8	395.4
	High	[K].LLHYLGHVMVNGPTTPIPVK.[V]	1xTMT6plex [K20]; 1xTMT6plex [N-Term]	2.06526e-06	2.36316e-05	2	A0A0G2JTL5	A0A0G2JTL5 [599-618]		0	2644.54	0.87	1.26	0.79	0.999983	1	1	41.29	17.41	11.47	87.1	111.1	101.8	19.23	26.81	29.42	83.8	105.2	72.2	69.5	120.9	106.9	97.9	152.4	91.3	154.2	193.5	132.8	127.9	222.5	196.7	180.1	280.4	168.1	113.5	105.8	81.1	127.9	101.9
	High	[K].LLHYLGHVMVNGPTTPIPVK.[V]	1xDeamidated [N11]; 1xTMT6plex [K20]; 1xTMT6plex [N-Term]	6.76897e-09	2.36316e-05	11	A0A0G2JTL5	A0A0G2JTL5 [599-618]		0	2645.53	1.113	0.903	1.116	0.942077	1	0.997017	30.06	18.08	1.71	109.4	92.7	98	13.65	40.48	18.46	102.7	124.9	96.9	64	140.7	87	92	113.2	78.6	721.5	877.4	680.9	449.4	988.4	611.5	646.3	795.2	551.9	530.9	479.8	415.6	449.4	452.7
	High	[K].LLHYLGHVMVNGPTTPIPVK.[V]	1xOxidation [M9]; 1xTMT6plex [K20]; 1xTMT6plex [N-Term]	0.00824192	0.000976679	3	A0A0G2JTL5	A0A0G2JTL5 [599-618]		0	2660.54	0.916	1.185	0.795	0.999983	1	1	14.59	19.77	3.21	88.4	100.3	111.3	16.37	23.41	18.86	84.3	107.4	79.7	72.7	117.2	95.6	106.1	138.9	98.2	168.4	214.5	159.3	145.1	234.1	191	211.9	277.4	196.1	123.9	117.3	97.2	145.1	107.2
	High	[K].LLHYLGHVMVNGPTTPIPVK.[V]	1xDeamidated [N11]; 1xOxidation [M9]; 1xTMT6plex [K20]; 1xTMT6plex [N-Term]	6.26899e-08	2.36316e-05	20	A0A0G2JTL5	A0A0G2JTL5 [599-618]		0	2661.52	1.271	0.964	1.08	0.303584	0.810985	0.847193	16.4	0	5.25	113.5	89.3	97.1	11.27	29.48	19.7	99.2	123.6	107.4	70.3	123	84.5	91.9	118.6	81.5	1011.4	1259.7	1094.6	716.2	1253.8	860.9	936.5	1209.2	830.3	744.2	688.9	668.1	716.2	574.3
	High	[R].INGCAIQCR.[V]	2xCarbamidomethyl [C4; C8]; 1xTMT6plex [N-Term]	2.35853e-05	2.36316e-05	6	A0A0G2JTL5	A0A0G2JTL5 [468-476]		0	1320.67	0.943	1.133	0.821	0.999983	1	1	23.03	22.44	24.7	90.7	85.7	123.6	15.46	31.27	18.52	87.3	105.2	77.8	78.2	133.3	82.5	88.6	128.2	119	200.5	241.8	178.8	179.6	306.1	189.5	203.5	294.4	273.3	147.5	132.2	109.1	179.6	140.2
	High	[R].INGCAIQCR.[V]	2xCarbamidomethyl [C4; C8]; 1xDeamidated [N2]; 1xTMT6plex [N-Term]	0.000235625	6.88574e-05	20	A0A0G2JTL5	A0A0G2JTL5 [468-476]		0	1321.66	1.264	0.951	1.154	0.328439	0.834602	0.963971	9.77	17.7	15.43	115.4	91.3	93.2	8.65	33.11	19.31	99.7	118.3	107	74	134.7	84.7	86.4	114.5	80.6	1201.9	1426.2	1290	892.2	1623.2	1020.7	1041.5	1379.5	971	884.5	779.9	787.4	892.2	743.5
	High	[R].LQVEHTVTEEITDVDLVHAQIHVSEGR.[S]	1xTMT6plex [N-Term]	3.12114e-12	2.36316e-05	301	A0A0G2JTL5	A0A0G2JTL5 [428-454]		0	3283.71	1.175	1.061	1.067	0.691983	0.62584	0.821096	28.12	23.82	5.74	108.7	92.5	98.7	14.17	33.75	12.8	93	122.4	102.3	66.5	128.9	87	92.9	114.7	92.3	1698.3	2234.1	1866.9	1214.5	2352.1	1588.2	1695.2	2094.3	1684.9	1249.7	1221.7	1139.5	1214.5	1077.4
	High	[R].LQVEHTVTEEITDVDLVHAQIHVSEGR.[S]	1xDeamidated [Q]; 1xTMT6plex [N-Term]	3.06625e-10	2.36316e-05	46	A0A0G2JTL5	A0A0G2JTL5 [428-454]		0	3284.7	1.081	1.025	1.008	0.999983	1	1	15.5	18.36	6.75	102.4	94.7	102.9	10.71	25.23	10.38	93	113.6	97.4	77.9	125.4	90.1	97.8	112.6	92.4	273.4	334	286.4	229	368.8	265	287.7	331.2	271.6	201.2	182.6	174.8	229	168.9
	High	[R].LTSDSVK.[L]	1xTMT6plex [K7]; 1xTMT6plex [N-Term]	0.012464	0.00139178	16	A0A0G2JTL5	A0A0G2JTL5 [390-396]		0	1207.73	1.213	1.125	1.1	0.533032	0.487601	0.885999	25.98	19.49	2.69	109	89.9	101.1	14.5	36.08	14.79	96	125.3	101.3	67.4	132.9	83.5	85.7	113.9	93.9	2789.5	3639	2942.2	1957	3859.4	2425.9	2489.9	3307.1	2728	2052.7	1990	1795.9	1957	1767.8
	High	[R].LTSDSVKLAK.[Q]	2xTMT6plex [K7; K10]; 1xTMT6plex [N-Term]	0.00326254	0.000498732	1	A0A0G2JTL5	A0A0G2JTL5 [390-399]		1	1749.11	0.701	0.591	1.117	0.64095	0.905386	1	9.12	13.27	23.2	97.3	115.6	87.1	20.53	15.6	37.94	112.8	92.4	74.5	109.8	140	106.3	123.8	82.7	57.7	152	124.6	100.4	148	188.6	143.3	166.9	111.5	77.7	111.8	68.1	61.3	148	86.4
	High	[K].IVGDLAQFMVQNGLSR.[A]	1xTMT6plex [N-Term]	2.46903e-07	2.36316e-05	4	A0A0G2JTL5	A0A0G2JTL5 [1012-1027]		0	1977.08	1.002	1.208	0.73	0.999983	1	0.991	13.13	20.04	4.67	87.9	87.8	124.3	14.7	34.88	23.28	79.2	103.1	82.4	72.6	135.2	82.2	87.7	141.2	116.5	159.2	207.2	165.7	146	271.9	165.3	176.3	284	234.2	117.2	113.3	101.1	146	124.5
	High	[K].IVGDLAQFMVQNGLSR.[A]	1xDeamidated [N/Q]; 1xTMT6plex [N-Term]	3.73511e-07	2.36316e-05	20	A0A0G2JTL5	A0A0G2JTL5 [1012-1027]		0	1978.06	1.123	0.93	1.15	0.953419	1	1	24.97	13.7	6.87	110	97.9	92.1	8.74	27.2	12.95	100.7	118.6	104.5	74.3	126.9	93	87.5	108.1	86.5	694.8	818.2	720.9	512.8	875.9	641.8	604.1	746	597.1	511.3	447.4	440	512.8	401.2
	High	[K].IVGDLAQFMVQNGLSR.[A]	2xDeamidated [Q7; N/Q]; 1xTMT6plex [N-Term]	9.00912e-05	2.36316e-05	3	A0A0G2JTL5	A0A0G2JTL5 [1012-1027]		0	1979.05	1.138	0.889	1.367	0.998143	1	0.955742	7.35	11.92	1.77	111.2	91.5	97.3	31.62	30.35	12.38	74.6	144.1	111.3	68.9	126.6	91.6	97.4	104.1	81.4	35.5	68.6	53	32.8	60.3	43.6	46.4	49.6	38.8	26.1	37.5	32.3	32.8	27.6
	High	[K].IVGDLAQFMVQNGLSR.[A]	1xOxidation [M9]; 1xTMT6plex [N-Term]	2.12208e-06	2.36316e-05	2	A0A0G2JTL5	A0A0G2JTL5 [1012-1027]		0	1993.07	0.981	1.246	0.956	0.999983	1	1	23.56	27.18	9.71	90.8	84.5	124.7	21.24	39.13	19.19	87.1	117.6	79.6	68.3	138.8	81.1	85.1	122.9	119.6	42.5	57.4	38.8	33.3	67.7	39.6	41.5	60	58.3	31.3	31.4	23.7	33.3	31
	High	[K].IVGDLAQFMVQNGLSR.[A]	1xDeamidated [N12]; 1xOxidation [M9]; 1xTMT6plex [N-Term]	3.53774e-07	2.36316e-05	9	A0A0G2JTL5	A0A0G2JTL5 [1012-1027]		0	1994.06	1.122	1.038	1.081	0.983973	1	1	42.37	25.48	9.64	108.1	94.2	97.8	5.36	36.22	16.27	101.3	109.6	99.1	67.9	136.7	88.3	88	117.6	91.7	363.9	393.6	355.9	243.8	491.1	317.1	316.1	422.3	329.3	267.8	215.3	217.2	243.8	225
	High	[K].IVGDLAQFMVQNGLSR.[A]	2xDeamidated [Q7; N12]; 1xOxidation [M9]; 1xTMT6plex [N-Term]	0.0086402	0.00102208	1	A0A0G2JTL5	A0A0G2JTL5 [1012-1027]		0	1995.04	1.122	1.071	1.048	0.999983	1	1	12.03	5.45	26.91	113.6	94.7	91.8	17.03	23.34	27.24	83.2	113	114.3	74.1	118.7	94.2	79.3	131.7	91.3	27.1	36.9	37.3	24.2	38.7	30.7	25.9	43	29.8	20	20.2	22.8	24.2	17.7
	High	[K].MGDKVEAR.[A]	1xTMT6plex [K4]; 1xTMT6plex [N-Term]	0.0252088	0.00280442	2	A0A0G2JTL5	A0A0G2JTL5 [248-255]		1	1363.78	1.161	0.901	1.462	0.96445	1	0.986781	30.41	22.56	2.26	120.1	94.2	85.8	6.9	28.44	24.4	121.3	116.2	105.8	71.9	125.9	91.1	83	113.5	71.3	380.5	364.4	331.9	225.4	394.9	285.9	260.3	355.9	223.6	280	199.3	202.6	225.4	180.9
	High	[K].MGDKVEAR.[A]	1xOxidation [M1]; 1xTMT6plex [K4]; 1xTMT6plex [N-Term]	0.0283173	0.00329624	1	A0A0G2JTL5	A0A0G2JTL5 [248-255]		1	1379.77	1.185	0.967	1.35	0.980624	1	0.989743	8.97	15.15	2.82	116.1	98	86	10.46	31.78	19	103.1	126.2	121.7	58.5	113.3	102.7	74.9	109.6	90.1	81.7	99.9	96.4	46.3	89.8	81.3	59.4	86.8	71.4	60.1	54.7	58.8	46.3	41.1
	High	[R].NHQGLLLMDTTFR.[D]	1xTMT6plex [N-Term]	6.60487e-07	2.36316e-05	20	A0A0G2JTL5	A0A0G2JTL5 [658-670]		0	1774.95	1.073	1.105	0.96	0.999983	0.977956	0.992702	5.65	1.8	7.16	103.8	93.2	102.9	7.12	22.82	12.65	89.9	103.5	99	83.7	125.3	88.8	93.6	118.2	98.1	577.8	665.4	636.3	538.3	805.4	571.1	601.9	759.7	630.7	425.2	363.9	388.4	538.3	368.9
	High	[R].NHQGLLLMDTTFR.[D]	1xDeamidated [Q/N]; 1xTMT6plex [N-Term]	1.49113e-06	2.36316e-05	7	A0A0G2JTL5	A0A0G2JTL5 [658-670]		0	1775.93	1.31	1.159	1.126	0.793907	1	1	31	22.8	0.48	113.3	86.5	100.2	12.6	35.59	16.67	102.4	127.2	103.5	62.1	122.8	79	90.9	120.4	91.6	228.9	284.3	231.4	138.8	274.4	176.6	203.3	269.2	204.8	168.5	155.4	141.2	138.8	125.7
	High	[R].NHQGLLLMDTTFR.[D]	1xOxidation [M8]; 1xTMT6plex [N-Term]	7.54531e-09	2.36316e-05	29	A0A0G2JTL5	A0A0G2JTL5 [658-670]		0	1790.94	1.06	1.074	0.973	0.999763	0.59973	0.551787	20.7	18.04	2.07	101.5	95.7	102.8	11.04	27.39	13.87	89.8	111.3	96.8	74.4	126.6	91.2	92.3	119.5	98	860.4	1066.1	926.5	712	1212.7	873.7	884	1144.2	938.7	633.1	583	565.5	712	555.4
	High	[R].NHQGLLLMDTTFR.[D]	1xDeamidated [N1]; 1xOxidation [M8]; 1xTMT6plex [N-Term]	6.24173e-06	2.36316e-05	2	A0A0G2JTL5	A0A0G2JTL5 [658-670]		0	1791.93	1.26	1.245	1.143	0.896417	1	1	49.47	18.19	12.31	108.1	85.5	106.4	12.16	48.72	14.05	101	123.6	100.6	58.4	147.3	79.9	81.6	108.2	99.4	77.2	94.5	76.9	44.6	112.5	61	62.4	82.7	76	56.8	51.7	46.9	44.6	51.6
	High	[R].QKADEAYLIGR.[G]	1xTMT6plex [K2]; 1xTMT6plex [N-Term]	0.00268208	0.000425718	1	A0A0G2JTL5	A0A0G2JTL5 [177-187]		1	1722	1.289	0.98	1.3	0.86617	1	1	9.63	4.56	2.77	117.2	90.9	91.9	7.11	31.87	11.04	105.6	121.7	113.3	76.9	137.1	87.8	75.3	93.6	88.8	65.3	75.2	70	47.5	84.7	54.3	46.6	57.9	54.9	48	41.1	42.7	47.5	38.8
	High	[R].QVFFELNGQLR.[S]	1xTMT6plex [N-Term]	4.63077e-06	2.36316e-05	10	A0A0G2JTL5	A0A0G2JTL5 [1174-1184]		0	1579.88	0.925	1.069	0.886	0.999983	1	1	1.92	8.62	3.47	92.7	100.2	107.1	15.66	24.99	13.72	84.5	112.2	88.9	74.1	122.8	96	95.3	123.6	102.6	423	561.8	445	371	615	480.9	477.4	619.2	514.1	311.2	307.2	271.6	371	281.7
	High	[R].QVFFELNGQLR.[S]	1xDeamidated [N7]; 1xTMT6plex [N-Term]	7.82605e-07	2.36316e-05	26	A0A0G2JTL5	A0A0G2JTL5 [1174-1184]		0	1580.86	1.219	1.074	1.149	0.506951	0.601398	0.956867	32.46	28.89	1.28	111.1	91.1	97.8	13.72	37.33	13.79	98.6	126.5	103.1	66.3	135	84.5	85.1	110.1	90.7	921	1182.3	963.1	619.6	1261	789.7	794.8	1029	847.8	677.8	646.5	587.9	619.6	577.6
	High	[R].QVFFELNGQLR.[S]	2xDeamidated [Q1; N7]; 1xTMT6plex [N-Term]	0.0158284	0.00180214	1	A0A0G2JTL5	A0A0G2JTL5 [1174-1184]		0	1581.85	1.238	1.143	0.958	0.973674	1	1	3.59	22.83	17.16	96	103.7	100.2	22.83	21.06	41.19	82.7	125.8	91.4	66.8	99.2	98.6	76.3	163.9	95.4	15.2	23.2	16.8	12.3	18.3	18.2	14	30.2	17.6	11.2	12.7	10.3	12.3	8.4
	High	[K].QVGYENAGTVEFLVDK.[H]	1xTMT6plex [K16]; 1xTMT6plex [N-Term]	2.91791e-09	2.36316e-05	87	A0A0G2JTL5	A0A0G2JTL5 [400-415]		0	2227.2	1.104	1.087	1.034	0.932331	0.573593	0.734845	23.25	19.61	2.63	103.8	94	102.2	17.9	35.82	19.58	91.3	125.5	95.4	67.9	134.7	86.4	83.5	121.3	93.9	2290.2	3146.4	2393.9	1702.2	3378.5	2167.4	2095.3	3042.1	2356.3	1685.3	1720.6	1461.2	1702.2	1547.5
	High	[K].QVGYENAGTVEFLVDK.[H]	1xDeamidated [Q/N]; 1xTMT6plex [K16]; 1xTMT6plex [N-Term]	7.96626e-09	2.36316e-05	14	A0A0G2JTL5	A0A0G2JTL5 [400-415]		0	2228.19	1.196	1.009	1.185	0.922315	1	1	17.38	19.57	2.51	111	92.8	96.2	17.05	32.9	13.66	98.3	133.3	103	66.3	126.2	86.1	89.2	110.6	86.9	456.4	619.3	478.6	307.8	586.4	400	414.4	513.7	403.7	335.8	338.6	292.1	307.8	268.6
	High	[K].QVGYENAGTVEFLVDKHGK.[H]	2xTMT6plex [K16; K19]; 1xTMT6plex [N-Term]	2.17374e-11	2.36316e-05	8	A0A0G2JTL5	A0A0G2JTL5 [400-418]		1	2778.54	1.215	1.016	1.13	0.888211	1	1	40.52	46.67	34.25	107.3	97.7	94.9	9.45	23.31	24.67	109.9	100.7	121.6	70.7	114.1	100.1	97.2	115.9	69.7	324.3	297.2	358.8	208.7	336.6	295.3	286.9	341.9	205.5	238.6	162.5	219	208.7	154.2
	High	[K].QVGYENAGTVEFLVDKHGK.[H]	1xDeamidated [Q/N]; 2xTMT6plex [K16; K19]; 1xTMT6plex [N-Term]	1.60256e-08	2.36316e-05	3	A0A0G2JTL5	A0A0G2JTL5 [400-418]		1	2779.52	1.389	0.791	1.648	0.566186	1	0.928601	52.68	53.52	46.36	125.8	97.8	76.4	10.17	33	27.65	127.9	112.6	138.1	62.7	125.8	99.4	77.6	99.5	56.4	299.9	264.2	323.9	147.1	295	233.2	182	233.3	132.3	220.7	144.4	197.7	147.1	135.1
	High	[R].RLEYKPIK.[K]	2xTMT6plex [K5; K8]; 1xTMT6plex [N-Term]	0.0118834	0.00136928	4	A0A0G2JTL5	A0A0G2JTL5 [130-137]		1	1734.12	1.254	1.068	1.174	0.891635	1	1	12.3	35.68	5.64	110.3	88	101.6	26.66	44.43	16.98	85.4	140.8	98.8	62.9	142.5	78.8	91.1	115.5	84.2	260.3	429	301.2	191.7	434.1	240.2	277.4	351.9	256.5	191.5	234.6	183.8	191.7	198.8
	High	[R].RLEYKPIKK.[V]	3xTMT6plex [K5; K8; K9]; 1xTMT6plex [N-Term]	0.0460556	0.00485791	1	A0A0G2JTL5	A0A0G2JTL5 [130-138]		2	2091.38	1.016	1.035	0.982	0.999983	1	1	47.93	38.45	2.59	99.6	98.5	101.9	12.5	45.91	15.55	82.1	102.6	103.1	61	158.9	101.5	79.6	106.3	105	33.3	41.6	41.8	24.8	64.5	41.2	32.3	43.1	42.6	24.5	22.8	25.5	24.8	29.5
	High	[R].SFQPDTGR.[I]	1xTMT6plex [N-Term]	0.00155735	0.000187263	9	A0A0G2JTL5	A0A0G2JTL5 [485-492]		0	1136.59	1.163	1.075	1.081	0.746437	0.664783	0.849748	27.24	29.95	0.53	107.7	92.6	99.6	14.23	33.47	11.77	97	124.5	99.4	69.6	131.2	85.5	90	110.8	92	805.7	1034.2	826	578.6	1089.8	710.4	747.9	920.8	764	592.9	565.6	504.2	578.6	499.2
	High	[R].SFQPDTGRIEVFR.[S]	1xTMT6plex [N-Term]	0.00638959	0.000868822	5	A0A0G2JTL5	A0A0G2JTL5 [485-497]		1	1780.95	1.297	0.652	1.311	0.728969	0.99608	1	77.49	3.21	40.85	118.1	91.1	90.8	16.66	42.41	23.95	125	91.8	124.1	62.3	148.2	95.6	95.3	96.6	61	302.2	221.8	299.8	150.7	358.2	231.1	230.4	233.4	147.5	222.4	121.3	183	150.7	164.1
	High	[R].SGEGMGIR.[L]	1xTMT6plex [N-Term]	0.00111864	0.000121471	15	A0A0G2JTL5	A0A0G2JTL5 [498-505]		0	1035.55	1.204	1.038	1.129	0.5718	0.866875	0.932714	22.75	27.43	4.06	111.4	92.5	96	11.04	35.32	14.81	98.4	120.5	102.1	70.9	136.1	84.8	87.2	112.1	88	787.3	963.6	816.6	566.8	1088.2	678.1	697.1	896.9	703.8	579.3	526.9	498.4	566.8	498.5
	High	[R].SGEGMGIR.[L]	1xOxidation [M5]; 1xTMT6plex [N-Term]	0.0155071	0.00177941	8	A0A0G2JTL5	A0A0G2JTL5 [498-505]		0	1051.54	1.202	1.183	1.054	0.582723	0.562976	0.79128	17.64	11.18	0.36	106.5	88.6	104.9	13.37	37.35	12.56	95	120	97	70.6	137.3	80.7	89.9	113.9	95.5	749.4	947	765.5	557.3	1083.4	636.9	709.2	898.3	753.7	551.5	517.8	467.3	557.3	496.2
	High	[K].SGNSDVYENEIPGGQYTNLHFQAHSMGLGSK.[F]	1xTMT6plex [K31]; 1xTMT6plex [N-Term]	9.02006e-10	2.36316e-05	14	A0A0G2JTL5	A0A0G2JTL5 [955-985]		0	3795.84	1.096	0.969	1.106	0.95037	0.800589	0.894153	24.1	18.17	3.37	106.9	97.5	95.6	14.57	36.34	17.71	96.8	124.1	97.9	66	135.2	89.3	87.5	116.7	86.5	995.7	1277.2	1007.2	679.5	1391.1	918.7	900.5	1201.4	890.6	732.7	698.4	614.8	679.5	637.2
	High	[K].SGNSDVYENEIPGGQYTNLHFQAHSMGLGSK.[F]	1xDeamidated [N/Q]; 1xTMT6plex [K31]; 1xTMT6plex [N-Term]	6.29519e-10	2.36316e-05	17	A0A0G2JTL5	A0A0G2JTL5 [955-985]		0	3796.83	1.13	0.831	1.162	0.866674	1	0.969964	24.42	3.49	4.17	109.9	97.3	92.8	12.09	36.03	16.9	100.9	126.2	105.8	64	133.7	93.6	89.3	108.6	77.8	816.9	1021.7	856.6	518.2	1082.7	758.2	723.4	879.2	630.3	601.2	558.7	522.9	518.2	495.9
	High	[K].SGNSDVYENEIPGGQYTNLHFQAHSMGLGSK.[F]	2xDeamidated [N/Q]; 1xTMT6plex [K31]; 1xTMT6plex [N-Term]	1.37097e-08	2.36316e-05	7	A0A0G2JTL5	A0A0G2JTL5 [955-985]		0	3797.81	1.38	0.873	1.432	0.635414	1	0.996423	15.56	41.9	15.43	127	92	81	13.35	36.12	7.45	100.6	129.9	125.9	66	135.7	91.2	80.3	90.7	79.6	257.4	332.2	321.9	168.8	346.9	233.3	205.4	232.1	203.6	189.4	181.7	196.5	168.8	158.9
	High	[K].SGNSDVYENEIPGGQYTNLHFQAHSMGLGSK.[F]	3xDeamidated [N3; N9; N18]; 1xTMT6plex [K31]; 1xTMT6plex [N-Term]	6.05985e-08	2.36316e-05	2	A0A0G2JTL5	A0A0G2JTL5 [955-985]		0	3798.8	1.135	0.931	1.063	0.994106	1	1	30.66	10.07	13.42	113.2	99.8	87	15.7	35.88	23.9	87.2	119.3	110.5	62.6	132.6	97.4	82.1	123.5	84.9	72.4	99	91.7	52	110	80.8	68.1	102.5	70.5	53.3	54.2	56	52	50.4
	High	[K].SGNSDVYENEIPGGQYTNLHFQAHSMGLGSK.[F]	1xOxidation [M26]; 1xTMT6plex [K31]; 1xTMT6plex [N-Term]	1.33148e-07	2.36316e-05	15	A0A0G2JTL5	A0A0G2JTL5 [955-985]		0	3811.84	1.174	0.95	1.162	0.721274	0.988298	0.969964	25.27	7.6	9.39	112.7	96	91.2	12.94	32.8	19.22	98.4	125.5	104.8	67.3	128.8	89.3	84.6	116.5	84.8	756.1	964.9	805.9	517.1	990.5	686.3	650.6	895.3	652.2	556.4	527.6	492	517.1	453.7
	High	[K].SGNSDVYENEIPGGQYTNLHFQAHSMGLGSK.[F]	1xDeamidated [N/Q]; 1xOxidation [M26]; 1xTMT6plex [K31]; 1xTMT6plex [N-Term]	1.70334e-05	2.36316e-05	9	A0A0G2JTL5	A0A0G2JTL5 [955-985]		0	3812.82	1.225	0.953	1.264	0.90296	1	1	20.12	20.54	2.4	115.4	94.2	90.3	16.07	32.07	15.14	101.2	135.3	106.5	68.7	127.9	87	83.4	107.1	82.9	376.7	503.9	396.7	255.6	476.1	323.9	310.5	398.7	308.8	277.2	275.6	242.1	255.6	218.1
	High	[K].SGNSDVYENEIPGGQYTNLHFQAHSMGLGSK.[F]	2xDeamidated [N9; N18]; 1xOxidation [M26]; 1xTMT6plex [K31]; 1xTMT6plex [N-Term]	3.23902e-07	2.36316e-05	1	A0A0G2JTL5	A0A0G2JTL5 [955-985]		0	3813.81	1.089	0.946	1.145	0.999983	1	1	36.06	46.78	0.66	106.3	97.7	96	2.99	34.6	2.4	103.5	109.8	106.1	65.1	133.3	97.5	96.5	95.9	92.3	53.4	56.7	54.8	33.6	68.8	50.3	49.8	49.5	47.6	39.3	31	33.4	33.6	31.5
	High	[R].SILVKDTQAMK.[E]	2xTMT6plex [K5; K11]; 1xTMT6plex [N-Term]	0.000238795	6.88574e-05	3	A0A0G2JTL5	A0A0G2JTL5 [1185-1195]		1	1921.18	0.588	0.708	0.977	0.338833	1	1	3.61	58.23	22.93	79	123.5	97.5	26.46	19.56	30.49	116.2	78.9	72.5	92.5	137.5	123.3	118.9	97.4	62.7	202.9	137.8	126.6	161.5	240.2	215.4	207.6	170	109.5	149.3	75.4	77.3	161.5	110
	High	[R].SILVKDTQAMK.[E]	1xOxidation [M10]; 2xTMT6plex [K5; K11]; 1xTMT6plex [N-Term]	0.00192186	0.000380655	2	A0A0G2JTL5	A0A0G2JTL5 [1185-1195]		1	1937.17	0.856	0.998	0.937	0.999983	1	1	15.01	25.04	13.58	92.3	109.1	98.6	5.97	16.13	25.38	97.7	100.9	89.7	86.9	117.8	115.4	104.3	117.6	69.8	319.4	329.8	293.4	284	385.2	377.3	341.1	384.4	228.1	235.1	180.3	179.1	284	176.4
	High	[R].SLPDLGLR.[Q]	1xTMT6plex [N-Term]	0.00835373	0.000999135	7	A0A0G2JTL5	A0A0G2JTL5 [455-462]		0	1099.67	1.284	1.083	1.139	0.262678	0.579929	0.944967	6	12.22	5.98	114.4	89.1	96.5	13.57	39.13	18.7	94.1	122.7	104.1	70.4	141.3	81.1	82.6	115.8	87.9	897.1	1170.1	993.2	671.8	1347.6	773.8	787.6	1104.4	838.2	660.2	639.9	606.3	671.8	617.2
	High	[R].SLPDLGLRQENIR.[I]	1xTMT6plex [N-Term]	0.00103985	0.000121471	2	A0A0G2JTL5	A0A0G2JTL5 [455-467]		1	1740	1.264	0.739	1.112	0.886194	0.998752	1	3.51	0.23	12.7	108.4	94.1	97.4	9.13	24.62	18.28	108.3	99	118.8	83.7	132	94	97.4	97.3	69.5	197.7	180.7	217	152.8	240.9	171.7	177.7	177.7	126.8	145.5	98.8	132.4	152.8	110.4
	High	[R].SSTAPVASPNVR.[R]	1xTMT6plex [N-Term]	5.79286e-06	2.36316e-05	30	A0A0G2JTL5	A0A0G2JTL5 [118-129]		0	1414.79	1.243	1.145	1.085	0.410891	0.449851	0.85611	21.23	15.34	5.34	110.1	88.5	101.4	9.17	34.02	14.95	97.4	116.7	104.4	68.6	130.2	84	86.7	115.9	96.2	1202.1	1439.4	1288.1	845.9	1606.1	1036.2	1069.1	1429.2	1186.9	884.6	787.1	786.3	845.9	735.6
	High	[R].SSTAPVASPNVR.[R]	1xDeamidated [N10]; 1xTMT6plex [N-Term]	1.18099e-05	2.36316e-05	9	A0A0G2JTL5	A0A0G2JTL5 [118-129]		0	1415.77	1.265	0.965	1.205	0.881555	1	1	21.06	26.55	3.74	117.2	92.7	90.1	6.22	27.2	9.04	105.2	119.1	113.7	72.8	123.9	89.9	87.3	101.4	86.8	294.6	333.5	318.3	204	346.9	251.7	244.5	284	243	216.8	182.4	194.3	204	158.9
	High	[R].SVVEFLQGYIGIPHGGFPEPFR.[S]	1xTMT6plex [N-Term]	1.3101e-09	2.36316e-05	7	A0A0G2JTL5	A0A0G2JTL5 [1042-1063]		0	2675.42	1.06	1.041	0.964	0.999983	1	1	7.84	55.66	25.54	99.5	93.8	106.7	9.41	26.9	29.52	95.1	114.7	107.8	65.6	114.3	101.7	115.6	119	66.1	127.4	153.7	144.4	87.9	153.1	136.3	154.9	159.5	88.6	93.8	84.1	88.2	87.9	70.1
	High	[R].SVVEFLQGYIGIPHGGFPEPFR.[S]	1xDeamidated [Q7]; 1xTMT6plex [N-Term]	3.41972e-07	2.36316e-05	2	A0A0G2JTL5	A0A0G2JTL5 [1042-1063]		0	2676.4	0.934	0.853	1.751	0.999983	1	0.760345	34.17	57.15	6.89	124.7	94.6	80.7	30.26	45.8	16	84	118.6	156.4	89.9	156.2	64.3	76.7	64.7	89.3	12.7	17.9	23.6	13.6	23.5	9.7	11.6	9.7	13.5	9.3	9.8	14.4	13.6	10.8
	High	[R].THDLKK.[I]	2xTMT6plex [K5; K6]; 1xTMT6plex [N-Term]	0.100361	0.00890563	2	A0A0G2JTL5	A0A0G2JTL5 [683-688]		1	1428.91	1.139	1.103	1.472	0.999983	1	0.965832	40.12	15.61	10.04	136.6	76.5	86.9	41.11	38.58	12.87	62.3	153.1	133.7	75	134.4	69.8	82.7	104	85.1	9.1	22.4	19.6	11	19.7	10.2	12.1	15.2	12.5	6.7	12.3	12	11	9
	High	[R].TKYSLEYYMGLAEELVR.[A]	1xTMT6plex [K2]; 1xTMT6plex [N-Term]	3.89848e-08	2.36316e-05	6	A0A0G2JTL5	A0A0G2JTL5 [815-831]		1	2523.36	1.361	0.761	1.378	0.681482	1	1	56.35	67.46	28.99	122.1	91.5	86.3	14.05	27.98	38.26	133.1	104.3	135.8	69.2	123.6	99.8	96.6	94.1	43.6	476.1	373	485.7	247.4	442	356.9	345.6	336.5	156.1	350.3	204	296.5	247.4	202.5
	High	[K].TNIPFLQNVLNNQQFLAGIVDTQFIDENPELFQLRPAQNR.[A]	1xTMT6plex [N-Term]	4.46518e-08	2.36316e-05	4	A0A0G2JTL5	A0A0G2JTL5 [556-595]		0	4884.56	1.001	0.492	1.342	0.999983	0.61315	0.966507	31.16	15.24	52.99	102.7	120.9	76.5	10.02	29.79	39.26	98	98.9	116.6	80.9	149.9	116.5	113.6	73.7	51.9	39.3	39.7	46.8	32.5	60.1	46.7	45.6	29.6	20.8	28.9	21.7	28.5	32.5	27.5
	High	[K].TNIPFLQNVLNNQQFLAGIVDTQFIDENPELFQLRPAQNR.[A]	1xDeamidated [N/Q]; 1xTMT6plex [N-Term]	7.26314e-07	2.36316e-05	4	A0A0G2JTL5	A0A0G2JTL5 [556-595]		0	4885.55	0.617	0.763	1.288	0.502506	1	1	14.63	79	38.99	88	132	79.9	26.44	50.14	33.02	130.1	88	81.5	49	156.7	132	79.9	119.5	63.2	20	13.6	12.5	7.5	24.1	20.3	12.3	18.4	9.7	14.7	7.4	7.7	7.5	11.1
	High	[K].TNIPFLQNVLNNQQFLAGIVDTQFIDENPELFQLRPAQNR.[A]	2xDeamidated [N/Q]; 1xTMT6plex [N-Term]	1.32533e-05	2.36316e-05	3	A0A0G2JTL5	A0A0G2JTL5 [556-595]		0	4886.53
	High	[K].TNIPFLQNVLNNQQFLAGIVDTQFIDENPELFQLRPAQNR.[A]	3xDeamidated [Q7; Q13; Q14]; 1xTMT6plex [N-Term]	7.97781e-05	2.36316e-05	1	A0A0G2JTL5	A0A0G2JTL5 [556-595]		0	4887.52
	High	[R].TVAVYSEQDTGQMHR.[Q]	1xTMT6plex [N-Term]	1.85574e-10	2.36316e-05	37	A0A0G2JTL5	A0A0G2JTL5 [162-176]		0	1950.95	1.185	1.116	1.055	0.647869	0.507241	0.793328	14.27	19.32	1	107.7	90.9	101.4	15.17	34.9	14.33	90.8	121.8	100.5	69.9	134.1	84.8	88.2	115.4	94.6	1306.7	1752	1445.7	1005.5	1928.6	1219.6	1268.5	1660.7	1361.2	961.5	958	882.5	1005.5	883.4
	High	[R].TVAVYSEQDTGQMHR.[Q]	1xDeamidated [Q12]; 1xTMT6plex [N-Term]	0.000156545	2.36316e-05	2	A0A0G2JTL5	A0A0G2JTL5 [162-176]		0	1951.94	1.058	1.267	0.908	0.999983	1	1	32.65	61.41	12.95	102.9	83.8	113.3	23	57.48	7.79	94.7	126.8	81.6	49.9	153.7	77.2	104.3	114.1	97.7	35.9	48	30.9	18.9	58.2	29.2	39.5	43.2	37	26.4	26.3	18.9	18.9	26.7
	High	[R].TVAVYSEQDTGQMHR.[Q]	1xOxidation [M13]; 1xTMT6plex [N-Term]	3.0807e-09	2.36316e-05	30	A0A0G2JTL5	A0A0G2JTL5 [162-176]		0	1966.95	1.07	1.109	0.965	0.99402	0.523971	0.525987	17.65	19.82	2.46	101	94.4	104.6	16.78	28.93	13.21	85	118	96.6	70.7	125.2	90.3	93.8	120.3	100.1	879.2	1220.8	998.9	731.7	1295.2	933.6	970.3	1244	1035.1	647	667.6	609.7	731.7	593.3
	High	[K].VAKENGVDAVHPGYGFLSER.[A]	1xTMT6plex [K3]; 1xTMT6plex [N-Term]	0.000623091	9.4366e-05	2	A0A0G2JTL5	A0A0G2JTL5 [204-223]		1	2603.4	0.84	1.029	1.154	0.979423	1	1	9.95	43.47	27.38	101	115.2	83.8	5.2	39.94	30.16	107.6	101.4	97	54.3	128.8	115.6	78.7	132.6	84.1	123.4	116.3	111.3	62.3	147.7	132.5	90.2	152	96.4	90.8	63.6	67.9	62.3	67.7
	High	[K].VAKENGVDAVHPGYGFLSER.[A]	1xDeamidated [N5]; 1xTMT6plex [K3]; 1xTMT6plex [N-Term]	2.53154e-06	2.36316e-05	14	A0A0G2JTL5	A0A0G2JTL5 [204-223]		1	2604.38	0.987	1.053	1.066	0.999983	0.641925	0.81872	7.35	14.04	23.99	109.8	98.8	91.4	6.98	28.82	25.96	112.5	111.6	99.1	65	118.7	100.4	74.9	124.9	92.9	1061	1052	934	612.7	1118.8	946.3	706	1177.6	876.3	780.7	575.3	570.1	612.7	512.5
	High	[R].VFDYSEYWEGAR.[G]	1xTMT6plex [N-Term]	8.58588e-06	2.36316e-05	8	A0A0G2JTL5	A0A0G2JTL5 [930-941]		0	1750.83	1.141	1.003	1.031	0.991962	1	1	22.81	9.3	0.58	106.1	93	100.9	16.45	34.82	20.01	95	126	96.8	67	130.6	84.8	92.1	122.7	85.1	163.2	216.5	166.3	115.1	224.4	145.8	158.3	210.9	146.2	120.1	118.4	101.5	115.1	102.8
	High	[K].VIAHGK.[D]	1xTMT6plex [K6]; 1xTMT6plex [N-Term]	0.084291	0.00784898	2	A0A0G2JTL5	A0A0G2JTL5 [528-533]		0	1082.71	0.97	1.109	1.092	0.999983	1	1	23.32	10.17	3.05	94.4	94.1	111.5	18.11	35.76	15.92	90.2	119.7	87.3	72.9	142.8	90	80.9	109.6	106.6	129.1	171.4	124.9	104.4	204.4	128.8	115.8	156.9	152.7	95	93.7	76.2	104.4	93.6
	High	[K].VIAHGKDHPTAATK.[M]	2xTMT6plex [K6; K14]; 1xTMT6plex [N-Term]	4.64388e-05	2.36316e-05	7	A0A0G2JTL5	A0A0G2JTL5 [528-541]		1	2133.27	1.081	0.818	1.402	0.999983	1	1	40.57	49.15	44.64	111.1	102.9	86	15.1	23.57	21	128	94.6	118.1	74.7	120.6	109.3	91.3	98.6	64.7	706	521.8	651.1	411.7	664.8	602.6	503.7	543.8	357	519.5	285.3	397.4	411.7	304.5
	High	[K].VMVANRGEIAIR.[V]	1xTMT6plex [N-Term]	7.45653e-05	2.36316e-05	5	A0A0G2JTL5	A0A0G2JTL5 [139-150]		1	1557.91	0.85	0.766	0.92	0.999983	1	1	16.56	4.29	0.11	92	116.6	91.4	12.01	12.47	6.04	92.6	82.6	105	96.7	117.3	123.5	100.6	89.8	91.9	230	205.4	261	240.3	291.5	307	250	223.3	228.5	169.3	112.3	159.3	240.3	133.5
	High	[K].VMVANRGEIAIR.[V]	1xDeamidated [N5]; 1xTMT6plex [N-Term]	3.8679e-05	2.36316e-05	2	A0A0G2JTL5	A0A0G2JTL5 [139-150]		1	1558.89	1.277	1.176	1.169	0.846277	1	1	11.27	11.95	0.25	115.1	85	99.9	7.95	15.67	1.02	100.7	115	116.7	78.8	105.7	84.9	100.1	98.2	99.8	107.8	123.2	124.9	84.4	113.1	90.9	107.2	105.2	106.9	79.3	67.4	76.3	84.4	51.8
	High	[K].VSPSPVDPIVPVVPIGPPPAGFR.[D]	1xTMT6plex [N-Term]	3.28155e-10	2.36316e-05	11	A0A0G2JTL5	A0A0G2JTL5 [619-641]		0	2523.45	1.107	1.098	1.081	0.99965	1	1	27.62	22.38	7.32	104.7	93.1	102.2	14.6	36.7	14.61	97.1	122.9	95.6	67.7	136.4	86.3	85.6	113.7	94.8	396.7	502.1	390.4	276.7	557.4	352.7	349.7	464.4	387.3	291.9	274.5	238.3	276.7	255.3
	High	[K].VSPSPVDPIVPVVPIGPPPAGFRDILLR.[E]	1xTMT6plex [N-Term]	0.0221347	0.00244354	1	A0A0G2JTL5	A0A0G2JTL5 [619-646]		1	3133.83	1.6	0.484	1.304	0.430905	0.59831	1	93.78	4.31	6.03	129.7	99.4	70.9	28.08	52.85	35.36	130.8	89.4	160.4	46.8	152.2	100.2	100.3	71.5	48.5	30.6	20.9	37.5	10.9	35.6	23.5	23.5	16.7	11.3	22.5	11.4	22.9	10.9	16.3
	High	[R].VTTEDPAR.[S]	1xTMT6plex [N-Term]	0.00692242	0.000917136	8	A0A0G2JTL5	A0A0G2JTL5 [477-484]		0	1117.61	1.237	1.12	1.104	0.435839	0.499947	0.892075	21.1	19.96	0.25	110.5	89.4	100.1	12.8	33.91	20.03	94	120.9	104	66.5	127.6	84.1	85	123.7	94.2	920.5	1184.3	1018.8	651.6	1250	823.8	832.2	1211.4	922.6	677.4	647.6	621.9	651.6	572.5
	High	[K].VVEIAPATHLDPQLR.[S]	1xTMT6plex [N-Term]	8.50786e-08	2.36316e-05	17	A0A0G2JTL5	A0A0G2JTL5 [373-387]		0	1888.09	1.164	1.149	1.013	0.739567	0.4438	0.674923	31.62	23.9	0.06	105.9	90.3	103.8	12.11	34.28	13.92	97.6	119.2	96.9	68.4	130.1	83.2	91.3	117.7	95.6	831.7	1015.2	825.3	583	1108.3	708.8	778.1	1002.5	814.7	612	555.1	503.8	583	507.7
	High	[K].VVEIAPATHLDPQLR.[S]	1xDeamidated [Q13]; 1xTMT6plex [N-Term]	0.000346902	9.4366e-05	1	A0A0G2JTL5	A0A0G2JTL5 [373-387]		0	1889.07	1.284	1.243	1.265	0.885014	1	1	40.88	6.23	0.08	119.7	80.4	99.9	13.43	50.6	6.11	109.4	123.7	94.3	66.8	156.7	73.5	86.5	97.7	91.3	32.2	36.4	27.8	19.7	46.1	21.6	25.5	28.8	26.9	23.7	19.9	16.9	19.7	21.1
	High	[R].VVHSYEELEENYTR.[A]	1xTMT6plex [N-Term]	1.51151e-06	2.36316e-05	52	A0A0G2JTL5	A0A0G2JTL5 [305-318]		0	1996.98	1.165	1.042	1.156	0.85636	0.992147	1	24.49	24.23	4.97	109	93.5	97.5	11.89	31.5	12.86	100.3	124.6	104.2	68.9	128.1	89.5	83.5	107.7	93.3	696.2	864.9	723.7	478.1	889.4	621.3	579.7	747.9	647.5	512.3	473	441.7	478.1	407.4
	High	[R].VVHSYEELEENYTR.[A]	1xDeamidated [N11]; 1xTMT6plex [N-Term]	3.29848e-06	2.36316e-05	5	A0A0G2JTL5	A0A0G2JTL5 [305-318]		0	1997.97	1.116	0.86	1.316	0.999983	1	0.988716	2.08	33.97	13.5	106.1	93.7	100.2	23.34	30.19	15.85	87.3	135.8	100.1	78.2	135.1	88.4	104.7	94.5	76	67.7	105.3	77.6	60.6	104.8	68.6	81.2	73.3	59	49.8	57.6	47.4	60.6	48
	High	[K].YSLEYYMGLAEELVR.[A]	1xTMT6plex [N-Term]	4.6824e-08	2.36316e-05	21	A0A0G2JTL5	A0A0G2JTL5 [817-831]		0	2065.05	1.041	1.05	1.046	0.999983	1	1	5.33	15.4	3.03	101.1	97	101.9	19.77	27.96	17.03	91.5	127.2	92	74.6	126.7	88.3	87.5	119.2	92.8	536.6	745.9	539.3	437.6	743	517.9	513.1	699	543.8	394.8	407.9	329.2	437.6	340.3
	High	[K].YSLEYYMGLAEELVR.[A]	1xOxidation [M7]; 1xTMT6plex [N-Term]	3.79408e-08	2.36316e-05	15	A0A0G2JTL5	A0A0G2JTL5 [817-831]		0	2081.05	1.431	1.274	1.123	0.556396	1	1	3.71	7.28	3.4	115.9	81	103.2	12.49	40.8	9.77	95.8	123.2	110.5	65.3	136.1	77.3	87.3	106.2	98.4	399.3	513.6	460.9	272.3	567.5	322.2	363.9	442.7	410.5	293.8	280.9	281.4	272.3	259.9
High	P11497	Acetyl-CoA carboxylase 1 OS=Rattus norvegicus OX=10116 GN=Acaca PE=1 SV=1	0	1373.89	72	144	720	18	2345	265	6.39	1.044	1.211	0.813	0.06	0.28	-0.3	0.725969	0.764386	0.61909	0.999789	0.999767	1	8.36	16.75	7.5	92.5	93.9	113.7	39.73	50.08	28.06	62.2	139.2	91.9	43.4	133.4	93.3	80.3	143.3	113	28164	63061.9	41650	19648.8	60409.4	42283.7	36382	64898.3
	Confidence	Annotated Sequence	Modifications	Qvality PEP	Qvality q-value	# PSMs	Master Protein Accessions	Positions in Master Proteins	Modifications in Master Proteins	# Missed Cleavages	Theo. MH+ [Da]	Abundance Ratio: (Gao-QL) / (Gao-WT)	Abundance Ratio: (TurboID) / (Gao-WT)	Abundance Ratio: (Gao-QL) / (TurboID)	Abundance Ratio Adj. P-Value: (Gao-QL) / (Gao-WT)	Abundance Ratio Adj. P-Value: (TurboID) / (Gao-WT)	Abundance Ratio Adj. P-Value: (Gao-QL) / (TurboID)	Abundance Ratio Variability [%]: (Gao-QL) / (Gao-WT)	Abundance Ratio Variability [%]: (TurboID) / (Gao-WT)	Abundance Ratio Variability [%]: (Gao-QL) / (TurboID)	Abundances (Grouped): Gao-QL	Abundances (Grouped): Gao-WT	Abundances (Grouped): TurboID	Abundances (Grouped) CV [%]: Gao-QL	Abundances (Grouped) CV [%]: Gao-WT	Abundances (Grouped) CV [%]: TurboID	Abundances (Scaled): F1: 127N, Sample, Gao-QL, 1	Abundances (Scaled): F1: 128C, Sample, Gao-QL, 3	Abundances (Scaled): F1: 130N, Sample, Gao-QL, 2	Abundances (Scaled): F1: 126, Sample, Gao-WT, 1	Abundances (Scaled): F1: 127C, Sample, Gao-WT, 3	Abundances (Scaled): F1: 129N, Sample, Gao-WT, 2	Abundances (Scaled): F1: 128N, Sample, TurboID, 1	Abundances (Scaled): F1: 129C, Sample, TurboID, 3	Abundances (Scaled): F1: 131, Sample, TurboID, 2	Abundances (Normalized): F1: 127N, Sample, Gao-QL, 1	Abundances (Normalized): F1: 128C, Sample, Gao-QL, 3	Abundances (Normalized): F1: 130N, Sample, Gao-QL, 2	Abundances (Normalized): F1: 126, Sample, Gao-WT, 1	Abundances (Normalized): F1: 127C, Sample, Gao-WT, 3	Abundances (Normalized): F1: 129N, Sample, Gao-WT, 2	Abundances (Normalized): F1: 128N, Sample, TurboID, 1	Abundances (Normalized): F1: 129C, Sample, TurboID, 3	Abundances (Normalized): F1: 131, Sample, TurboID, 2	Abundance: F1: 127N, Sample, Gao-QL, 1	Abundance: F1: 128C, Sample, Gao-QL, 3	Abundance: F1: 130N, Sample, Gao-QL, 2	Abundance: F1: 126, Sample, Gao-WT, 1	Abundance: F1: 127C, Sample, Gao-WT, 3
	High	[K].AAEEVGYPVMIK.[A]	1xTMT6plex [K12]; 1xTMT6plex [N-Term]	3.75235e-06	2.36316e-05	6	P11497; A0A0G2K5G8	P11497 [299-310]; A0A0G2K5G8 [181-192]		0	1765	1.059	1.242	0.82	0.999983	0.289921	0.159929	5.56	19.07	1.76	93.7	92	114.3	39.72	53.78	29.64	63.7	141.9	92.9	39.3	134	91.2	78.5	145.1	113.3	563	1254.9	822	347.8	1185.4	806.7	694.5	1283.1	1002	414.3	686.2	501.7	347.8	543
	High	[K].AAEEVGYPVMIK.[A]	1xOxidation [M10]; 1xTMT6plex [K12]; 1xTMT6plex [N-Term]	4.95588e-06	2.36316e-05	4	P11497; A0A0G2K5G8	P11497 [299-310]; A0A0G2K5G8 [181-192]		0	1780.99	1.122	1.149	0.919	0.998143	1	1	8.72	2.06	10.65	98.8	93.6	107.5	39.59	47.9	30.13	63.2	143.4	98.2	43.8	127.9	93	78.7	144.9	106.9	254.5	577.7	395.5	176.3	515	374.6	317.1	583.4	430.4	187.3	315.9	241.4	176.3	235.9
	High	[R].AIGIGAYLVR.[L]	1xTMT6plex [N-Term]	7.91461e-06	2.36316e-05	6	P11497; A0A0G2K5G8	P11497 [1823-1832]; A0A0G2K5G8 [1705-1714]		0	1261.78	1.042	1.093	0.899	0.999983	1	1	8.45	21.47	28.7	95.9	97.5	106.6	48.53	53.16	23.08	56.6	151	89	45.5	144.9	90.6	88	135.4	99	185.7	495.5	292.2	149.2	475.4	297.3	288.9	444.5	324.9	136.6	271	178.3	149.2	217.8
	High	[K].ASEGGGGK.[G]	1xTMT6plex [K8]; 1xTMT6plex [N-Term]	0.00474185	0.000674529	1	P11497; A0A0G2K5G8	P11497 [311-318]; A0A0G2K5G8 [193-200]		0	1120.64	1.272	1.237	1.029	0.910123	1	1	11.95	45.99	2.68	94.8	106.1	99	49.4	48.37	28.96	54.7	153	93.2	39.8	120.2	104.3	97.3	148.7	89	23.7	66.2	40.3	17.2	52.1	45.2	42.1	64.4	38.5	17.4	36.2	24.6	17.2	23.8
	High	[K].ATLVEHGIR.[R]	1xTMT6plex [N-Term]	0.000549083	9.4366e-05	6	P11497; A0A0G2K5G8	P11497 [1316-1324]; A0A0G2K5G8 [1198-1206]		0	1224.73	1.014	1.089	0.931	0.999983	0.911595	0.816586	3.65	20.21	16.98	98	96.7	105.3	31.98	41.86	16.59	70.4	133.1	93.7	55.7	134.6	92.5	92.7	126.6	100.7	499.1	943.6	664.7	395.2	954.4	655.7	657.7	897.6	714.1	367.3	516	405.7	395.2	437.2
	High	[K].AVVMDLLR.[Q]	1xTMT6plex [N-Term]	0.00563141	0.000774682	3	P11497; A0A0G2K5G8	P11497 [984-991]; A0A0G2K5G8 [866-873]		0	1145.69	1.091	1.292	0.844	0.998143	1	1	2.26	18.84	16.84	96.8	88.7	114.6	45.92	57.93	33.7	58.1	148.2	91.3	37.8	137.9	83.7	79.3	155.6	108.1	167.1	426.1	262.5	108.8	396.6	240.5	228	447.3	310.8	123	233	160.2	108.8	181.6
	High	[R].AYIAYELNSVQHR.[Q]	1xTMT6plex [N-Term]	2.64792e-08	2.36316e-05	2	P11497; A0A0G2K5G8	P11497 [1156-1168]; A0A0G2K5G8 [1038-1050]		0	1792.95	1.132	1.172	0.819	0.991456	1	1	29.69	8.47	22.51	90.2	99.7	110.1	43.14	54.42	27.18	58.9	142.6	91.7	34.3	126.1	101.3	85.4	147.7	111.9	67.9	164.3	105.6	39.5	145.2	116.7	98.3	170.1	128.9	50	89.8	64.5	39.5	66.5
	High	[R].AYIAYELNSVQHR.[Q]	1xDeamidated [N8]; 1xTMT6plex [N-Term]	2.00436e-05	2.36316e-05	2	P11497; A0A0G2K5G8	P11497 [1156-1168]; A0A0G2K5G8 [1038-1050]		0	1793.94	1.155	1.704	0.726	0.999983	0.791403	0.964074	14.44	3.51	49.84	94.7	74.8	130.5	44.77	37.68	10.52	55.2	140.3	91	61.7	121.5	71.8	105.1	128.2	125.3	13.7	35	22.7	15.4	30.3	17.9	26.2	32	31.2	10.1	19.1	13.8	15.4	13.9
	High	[K].AYVWDNNK.[D]	1xTMT6plex [K8]; 1xTMT6plex [N-Term]	0.00369436	0.000612679	3	P11497; A0A0G2K5G8	P11497 [2260-2267]; A0A0G2K5G8 [2142-2149]		0	1467.8	1.115	1.557	0.795	0.999983	0.993288	1	21.57	10.61	31.73	81.4	85.5	133.1	46.62	49.2	32.04	59.1	145.1	82.3	44.5	130.2	86.4	74.3	143.5	134.5	155.9	383.2	217.3	117.6	343.8	228.1	196.2	379	355.2	114.7	209.5	132.6	117.6	157.5
	High	[K].AYVWDNNKDLVEWLEK.[Q]	2xTMT6plex [K8; K16]; 1xTMT6plex [N-Term]	1.5596e-05	2.36316e-05	5	P11497; A0A0G2K5G8	P11497 [2260-2275]; A0A0G2K5G8 [2142-2157]		1	2709.49	1.006	1.144	0.743	0.999983	1	0.997017	22.92	15.25	10.35	85.2	100.2	114.6	49.81	60.44	32.61	51.6	144.6	86.7	32.7	143.8	101.9	74.3	147.6	116.6	55.2	154.7	92.7	35	153.8	109	79.5	157.9	124.8	40.6	84.6	56.6	35	70.4
	High	[K].CVFALREENK.[S]	1xCarbamidomethyl [C1]; 1xTMT6plex [K10]; 1xTMT6plex [N-Term]	0.000992606	0.000121471	2	P11497; A0A0G2K5G8	P11497 [1008-1017]; A0A0G2K5G8 [890-899]		1	1723.96	1.205	1.171	0.854	0.935838	1	1	24.18	13.16	7.52	107.1	88.9	104	36.54	55.5	36.82	59.8	131.1	105.5	42.7	143.9	87.5	73.6	153.5	102.5	88.5	194	156.1	63.2	212.9	129.6	108.9	227.1	151.7	65.1	106.1	95.3	63.2	97.5
	High	[R].DCSVQR.[R]	1xCarbamidomethyl [C2]; 1xTMT6plex [N-Term]	0.111498	0.00996155	3	P11497; F1LP30; A0A0G2K5G8	P11497 [376-381]; F1LP30 [271-276]; A0A0G2K5G8 [258-263]		0	993.499	0.994	0.916	1.017	0.999983	1	1	9.9	1.7	8.44	98.1	105.3	96.5	24.11	35.91	17.32	79.6	128.6	98.8	59.9	129.4	106.1	83	117.2	97.2	120.5	194.7	149.6	90.7	195.9	160.6	125.7	177.5	147.2	88.7	106.5	91.3	90.7	89.7
	High	[R].DEPIHILNVAIK.[T]	1xTMT6plex [K12]; 1xTMT6plex [N-Term]	1.91146e-05	2.36316e-05	4	P11497; A0A0G2K5G8	P11497 [1282-1293]; A0A0G2K5G8 [1164-1175]		0	1820.1	0.988	1.309	0.753	0.999983	0.904342	0.863183	6.3	17.39	5.99	87.3	92.1	120.6	42.84	56.64	35.84	55.3	134.8	89.1	36.1	136.4	94	73.5	157.6	123.1	295.3	719.3	475.7	192.8	727.8	501.7	392	841.2	657	217.3	393.3	290.4	192.8	333.3
	High	[R].DFTVASPAEFVTR.[F]	1xTMT6plex [N-Term]	3.01998e-06	2.36316e-05	8	P11497	P11497 [98-110]		0	1668.88	1.183	1.121	0.864	0.950591	1	1	26.87	15.83	12.88	94	97.1	108.9	45.12	48.19	24.93	62	154.1	94.5	43.8	130.2	97.6	78	130.4	109.4	166	412.9	253.3	117.4	348.9	261.5	208.9	349.5	293.2	122.2	225.8	154.6	117.4	159.8
	High	[K].DLVEWLEK.[Q]	1xTMT6plex [K8]; 1xTMT6plex [N-Term]	0.00355206	0.000527863	2	P11497; A0A0G2K5G8	P11497 [2268-2275]; A0A0G2K5G8 [2150-2157]		0	1489.87	1.073	1.565	0.707	0.999983	0.952467	0.973131	27.62	22.19	53.27	73.1	89.8	137.1	55.89	54.45	30.98	53.3	150.7	72.7	41.9	140.4	89.3	75.3	136.5	139.8	65.2	184.3	88.9	51.2	171.8	109.3	92.1	166.9	171	48	100.8	54.3	51.2	78.7
	High	[K].DMYDQVLK.[F]	1xTMT6plex [K8]; 1xTMT6plex [N-Term]	0.00516686	0.000696895	4	P11497; A0A0G2K5G8	P11497 [2054-2061]; A0A0G2K5G8 [1936-1943]		0	1469.81	1.135	1.38	0.822	0.986341	1	1	5.97	23.23	17.98	96.9	85.3	117.8	43.63	51.75	32.66	56	141.9	97.6	41.4	130.3	86	76.4	151.7	118.7	166	420.8	289.3	122.7	386.3	254.9	226.4	449.8	351.9	122.2	230.1	176.6	122.7	177
	High	[K].DMYDQVLK.[F]	1xOxidation [M2]; 1xTMT6plex [K8]; 1xTMT6plex [N-Term]	0.00924408	0.00112241	1	P11497; A0A0G2K5G8	P11497 [2054-2061]; A0A0G2K5G8 [1936-1943]		0	1485.8	1.005	1.086	0.844	0.999983	1	1	13.02	0.47	13.46	97.7	97.2	105.2	35.09	54.92	30.75	59.8	126.2	100.3	37.9	137.7	99.9	80.6	149.5	108	57.6	121.7	96.7	36.5	132.7	96.2	77.7	144.1	104.1	42.4	66.5	59	36.5	60.8
	High	[K].DNTCVVEFQFMLPTSHPNR.[G]	1xCarbamidomethyl [C4]; 1xTMT6plex [N-Term]	8.4107e-09	2.36316e-05	2	P11497; A0A0G2K5G8	P11497 [1172-1190]; A0A0G2K5G8 [1054-1072]		0	2521.22	1.157	1.096	0.829	0.973235	1	1	3.95	4.09	30.06	90.7	99.8	109.4	46.15	43.18	23.46	58.8	148.2	88.8	49.5	128.1	97.7	85.3	136.6	107	57.2	144.1	86.3	48.1	124.6	95	82.9	132.8	104.1	42.1	78.8	52.7	48.1	57.1
	High	[K].DNTCVVEFQFMLPTSHPNR.[G]	1xCarbamidomethyl [C4]; 1xOxidation [M11]; 1xTMT6plex [N-Term]	5.84542e-07	2.36316e-05	3	P11497; A0A0G2K5G8	P11497 [1172-1190]; A0A0G2K5G8 [1054-1072]		0	2537.21	1.17	1.241	0.943	0.981991	1	1	38.27	11.81	21.03	85.8	93.4	120.8	37.56	29.53	28.21	70	143	89.2	59.8	97.1	110.8	74.3	130.2	125.6	86.7	177.1	110.4	74.1	120.3	137.2	92	161.2	155.6	63.8	96.8	67.4	74.1	55.1
	High	[R].DPSLPLLELQDIMTSVSGR.[I]	1xTMT6plex [N-Term]	2.62453e-07	2.36316e-05	2	P11497; A0A0G2K5G8	P11497 [890-908]; A0A0G2K5G8 [772-790]		0	2300.24
	High	[K].DVDDGLK.[A]	1xTMT6plex [K7]; 1xTMT6plex [N-Term]	0.0441938	0.00472303	1	P11497	P11497 [292-298]		0	1219.69	1.067	1.392	0.811	0.999983	0.998707	1	39.28	28.59	21.64	74.1	94.5	131.5	51.36	57.31	37.19	56	145.9	74.9	35.2	136.8	95.5	69.1	153.6	133	79.5	207.2	106.4	49.9	194.2	135.7	98.1	218.2	188.9	58.5	113.3	65	49.9	89
	High	[R].DVIVIGNDITYR.[I]	1xTMT6plex [N-Term]	3.60266e-06	2.36316e-05	7	P11497; A0A0G2K5G8	P11497 [1675-1686]; A0A0G2K5G8 [1557-1568]		0	1606.9	1.143	1.378	0.853	0.977598	1	1	16.8	33.12	23.66	89.6	88.5	121.9	43.06	49.09	30.16	63.1	147.9	90.7	43.6	129.5	89.5	73.9	138.5	123.3	149.8	351.4	215.3	103.6	307.5	212.5	175.6	329	292.8	110.2	192.1	131.4	103.6	140.8
	High	[R].DVIVIGNDITYR.[I]	1xDeamidated [N7]; 1xTMT6plex [N-Term]	2.62871e-05	2.36316e-05	5	P11497; A0A0G2K5G8	P11497 [1675-1686]; A0A0G2K5G8 [1557-1568]		0	1607.88	1.183	1.443	1.023	0.982292	0.994028	1	0.63	7.14	9.14	117.2	74.8	108	42.56	46.02	32.15	57.3	146.9	119.5	48.6	124.1	76.3	73.5	143.7	110.1	39.2	100.5	81.8	33.3	84.9	52.2	50.3	98.3	75.3	28.8	54.9	49.9	33.3	38.9
	High	[K].EASFEYLQNEGER.[L]	1xTMT6plex [N-Term]	5.19693e-06	2.36316e-05	7	P11497; A0A0G2K5G8	P11497 [1435-1447]; A0A0G2K5G8 [1317-1329]		0	1800.86	1.121	1.11	0.784	0.999983	1	0.997126	33.47	31.54	23.19	78.9	104.8	116.3	56.83	53.94	26.47	57.8	163.3	76.3	42	145.6	101.4	73.7	127.3	112.6	75.9	214.6	100.3	55.3	191.4	133.3	96.9	167.3	148	55.9	117.4	61.2	55.3	87.7
	High	[R].ECSQPVMVYIPPQAELR.[G]	1xCarbamidomethyl [C2]; 1xTMT6plex [N-Term]	8.39317e-08	2.36316e-05	10	P11497; A0A0G2K5G8	P11497 [2072-2088]; A0A0G2K5G8 [1954-1970]		0	2246.15	1.092	1.28	0.853	0.999983	1	1	9.28	29.7	15.52	97.1	89	113.9	39.82	52.03	27.61	61	140	97	43.5	136.8	88.9	79	140	113.8	185.5	425.9	295.2	132.2	416.1	270.4	240.3	426	346.1	136.5	232.9	180.2	132.2	190.6
	High	[R].ECSQPVMVYIPPQAELR.[G]	1xCarbamidomethyl [C2]; 1xOxidation [M7]; 1xTMT6plex [N-Term]	4.07066e-06	2.36316e-05	2	P11497; A0A0G2K5G8	P11497 [2072-2088]; A0A0G2K5G8 [1954-1970]		0	2262.15	1.553	1.402	1.108	0.447983	0.98831	1	2.39	1.65	0.73	104.5	85	110.5	42.78	37.18	38.87	75.8	169	97.2	48.8	107	79.1	68.4	151.7	102.9	30.4	67.8	39	19.6	42.9	31.7	27.5	60.9	41.3	22.4	37.1	23.8	19.6	19.7
	High	[R].EEAISNMVVALK.[E]	1xTMT6plex [K12]; 1xTMT6plex [N-Term]	7.14882e-06	2.36316e-05	3	P11497; A0A0G2K5G8	P11497 [567-578]; A0A0G2K5G8 [449-460]		0	1762.02	1.049	1.451	0.723	0.999983	0.975698	0.941075	12.19	50.02	13.48	89.9	85.7	124.4	57.7	68.63	35.01	48.9	155.8	80.6	38.1	161.8	76.8	73.8	152.7	111.5	188.7	600.7	310.8	146.7	623.8	296.2	284.7	588.8	429.8	138.9	328.5	189.7	146.7	285.7
	High	[R].EEFLIPIYHQVAVQFADLHDTPGR.[M]	1xTMT6plex [N-Term]	7.22917e-08	2.36316e-05	2	P11497; A0A0G2K5G8	P11497 [2171-2194]; A0A0G2K5G8 [2053-2076]		0	3024.58	1.098	0.859	1.277	0.999983	1	0.997017	3.53	18.61	1.74	111.4	101.5	87.2	16.34	25.63	10.35	89.1	124	111.7	79.3	132.7	101.7	78	96	87.4	106.7	148.5	133.7	94.9	158.9	121.8	93.3	114.9	104.7	78.5	81.2	81.6	94.9	72.8
	High	[R].EEFLIPIYHQVAVQFADLHDTPGR.[M]	1xDeamidated [Q14]; 1xTMT6plex [N-Term]	4.52619e-08	2.36316e-05	1	P11497; A0A0G2K5G8	P11497 [2171-2194]; A0A0G2K5G8 [2053-2076]		0	3025.56	0.884	1.131	0.782	0.999983	1	0.999855	53.48	1.87	35.32	70.5	108.4	121.1	29.62	54.36	36.9	70	117.8	76	36.3	133.3	117	68.3	150.7	130.6	18.9	31.9	20.6	9.8	36	31.6	18.5	40.8	35.3	13.9	17.4	12.5	9.8	16.5
	High	[K].EEGLGAENLR.[G]	1xTMT6plex [N-Term]	0.0883765	0.00796224	1	P11497; A0A0G2K5G8	P11497 [1788-1797]; A0A0G2K5G8 [1670-1679]		0	1316.7
	High	[R].EENKSDMNTVLNYIFSHAQVTK.[K]	2xTMT6plex [K4; K22]; 1xTMT6plex [N-Term]	2.18513e-07	2.36316e-05	2	P11497; A0A0G2K5G8	P11497 [1014-1035]; A0A0G2K5G8 [896-917]		1	3255.73	1.211	1.047	0.909	0.907794	1	1	39.2	70.13	10.04	119.7	98.8	81.5	25.23	51.65	47.82	77.1	124.7	124.6	42.6	140	102.9	84.9	146.5	56.7	96.9	156.7	156.6	53.6	175.9	129.3	106.7	184.2	71.3	71.3	85.7	95.6	53.6	80.6
	High	[R].EFTQQNK.[A]	1xTMT6plex [K7]; 1xTMT6plex [N-Term]	0.00574462	0.000799387	8	P11497; A0A0G2K5G8	P11497 [1309-1315]; A0A0G2K5G8 [1191-1197]		0	1352.76	1.027	1.217	0.843	0.999983	0.363745	0.203381	2.32	18.4	7.93	95	92.5	112.6	39.22	54.15	30.64	63.1	139.6	92.5	40.9	138.1	90.1	78.8	147.2	109.7	458.6	1015	672.7	297.7	1004.2	655.1	572.8	1070.7	797.5	337.5	555	410.6	297.7	460
	High	[R].EGLPLMVFANWR.[G]	1xTMT6plex [N-Term]	7.75516e-06	2.36316e-05	2	P11497; A0A0G2K5G8	P11497 [2035-2046]; A0A0G2K5G8 [1917-1928]		0	1661.9	1.099	1.235	0.909	0.999983	1	1	5.89	23.54	3.24	98.9	90	111.1	40.3	55.31	33.51	66.9	148.1	93.3	42.1	140.4	84.9	73.6	145.8	104.9	66.6	147.4	92.8	41.9	139.7	84.5	73.2	145.1	104.3	49	80.6	56.7	41.9	64
	High	[R].EGLPLMVFANWR.[G]	1xOxidation [M6]; 1xTMT6plex [N-Term]	0.000322397	9.4366e-05	1	P11497; A0A0G2K5G8	P11497 [2035-2046]; A0A0G2K5G8 [1917-1928]		0	1677.9
	High	[K].EGSLSPASVSSDTLSDLGISALQDGLAFHMR.[S]	1xTMT6plex [N-Term]	4.13317e-10	2.36316e-05	2	P11497	P11497 [45-75]		0	3390.7
	High	[K].EMAQYASNITSVLCQFPSQQIANILDSHAATLNR.[K]	1xCarbamidomethyl [C14]; 1xTMT6plex [N-Term]	1.9819e-09	2.36316e-05	2	P11497; A0A0G2K5G8	P11497 [920-953]; A0A0G2K5G8 [802-835]		0	4021.01	0.703	1.344	0.839	0.696047	1	1	13.38	80.63	30.06	85.2	123	91.9	6.14	55.82	40.7	79.2	88.8	87.5	35.4	126.3	135.6	94.4	169.7	83.1	34.3	38.5	37.9	15.4	54.7	58.7	40.9	73.5	36	25.2	21.1	23.1	15.4	25.1
	High	[R].EVFFMNTQSIVQLVQR.[Y]	1xTMT6plex [N-Term]	8.86143e-08	2.36316e-05	2	P11497; A0A0G2K5G8	P11497 [958-973]; A0A0G2K5G8 [840-855]		0	2168.17	0.994	0.747	1.077	0.999983	0.998707	1	36.53	1.35	34.86	93.5	117.3	89.2	42.08	58.86	18	68.4	152.6	90.5	36.4	153.6	113.5	86.4	114.7	84	19.8	44.2	26.2	10.6	44.5	32.9	25	33.3	24.3	14.6	24.2	16	10.6	20.4
	High	[K].FGAYIVDGLR.[E]	1xTMT6plex [N-Term]	0.105114	0.00933952	1	P11497; A0A0G2K5G8	P11497 [2062-2071]; A0A0G2K5G8 [1944-1953]		0	1339.76	1.386	1.234	1.119	0.694923	1	1	46.62	46.28	0.5	101.8	107.2	91	39.87	47.86	35.26	72.2	159.3	101.8	39.2	114.9	107.2	72.5	141.9	91	40.3	89	56.9	21.9	64.2	59.9	40.5	79.3	50.9	29.7	48.7	34.7	21.9	29.4
	High	[R].FIIGSVSEDNSEDEISNLVK.[L]	1xTMT6plex [K20]; 1xTMT6plex [N-Term]	3.07428e-08	2.36316e-05	5	P11497	P11497 [19-38]		0	2653.4	1.116	1.165	0.889	0.999763	1	1	10.6	17.21	26.58	97.1	93.7	109.2	46.63	51.46	21.61	54.2	147.2	97.9	40.7	131.8	94.5	87.8	135.8	110.1	64.4	174.9	116.4	48.4	156.7	112.3	104.3	161.4	130.8	47.4	95.6	71	48.4	71.8
	High	[R].FIIGSVSEDNSEDEISNLVK.[L]	1xDeamidated [N10]; 1xTMT6plex [K20]; 1xTMT6plex [N-Term]	4.55051e-05	2.36316e-05	1	P11497	P11497 [19-38]		0	2654.38
	High	[R].FQAQSLGTTYIYDIPEMFR.[Q]	1xTMT6plex [N-Term]	9.85197e-10	2.36316e-05	4	P11497; A0A0G2K5G8	P11497 [1587-1605]; A0A0G2K5G8 [1469-1487]		0	2509.26	1.133	1.309	0.816	0.99402	1	1	8.48	12.09	1.33	101.9	89.9	108.2	39.83	56	41.05	56.7	134.9	106.5	33.1	126.3	94	70.1	165.4	113	46.2	110	86.8	27	103	76.6	57.2	134.8	92.1	34	60.1	53	27	47.2
	High	[R].FVVMVTPEDLK.[A]	1xTMT6plex [K11]; 1xTMT6plex [N-Term]	2.59331e-05	2.36316e-05	8	P11497; A0A0G2K5G8	P11497 [152-162]; A0A0G2K5G8 [34-44]		0	1736.01	1.045	1.294	0.792	0.999983	0.223633	0.112843	10.95	27.55	8.73	89	92	119	44.57	56.92	31.97	58.8	144.6	89.3	37	138.4	92.3	74.3	145.8	119.5	577.4	1419.8	877	363	1359	906.5	729.4	1431.9	1173	424.9	776.4	535.3	363	622.5
	High	[R].FVVMVTPEDLK.[A]	1xOxidation [M4]; 1xTMT6plex [K11]; 1xTMT6plex [N-Term]	0.0003446	9.4366e-05	2	P11497; A0A0G2K5G8	P11497 [152-162]; A0A0G2K5G8 [34-44]		0	1752	1.019	1.082	0.923	0.999983	1	1	3	0.5	3.49	97.2	97.4	105.4	43.42	61.23	36.66	60.3	146.1	93	33.4	143.4	93.1	75.5	154.6	100.8	83.9	203.5	129.5	46.5	199.7	129.7	105.1	215.4	140.4	61.8	111.3	79.1	46.5	91.5
	High	[R].GFSGGMK.[D]	1xTMT6plex [K7]; 1xTMT6plex [N-Term]	0.0199745	0.00225761	2	P11497; A0A0G2K5G8	P11497 [2047-2053]; A0A0G2K5G8 [1929-1935]		0	1141.64	1.079	1.188	0.824	0.999983	1	1	17.6	4.32	13.68	91.9	96.6	111.5	52.86	58.59	40.2	51.1	151	85.8	36	139.9	90.2	75.6	166.3	104.1	65.4	193.3	109.8	46.1	179.2	115.5	96.8	212.9	133.3	48.1	105.7	67	46.1	82.1
	High	[R].GFSGGMKDMYDQVLK.[F]	2xTMT6plex [K7; K15]; 1xTMT6plex [N-Term]	0.000928782	0.000121471	2	P11497; A0A0G2K5G8	P11497 [2047-2061]; A0A0G2K5G8 [1929-1943]		1	2363.27	0.971	1.171	0.944	0.999983	1	1	8.33	42.21	30.03	98.1	106.8	95.1	14.54	32.19	18.09	86.1	98.9	115.1	60.6	107.6	118.6	91.2	126	95.8	67	77	89.6	47.2	83.7	92.3	71	98	74.6	49.3	42.1	54.7	47.2	38.3
	High	[R].GFSGGMKDMYDQVLK.[F]	1xOxidation [M9]; 2xTMT6plex [K7; K15]; 1xTMT6plex [N-Term]	0.0110264	0.00128103	1	P11497; A0A0G2K5G8	P11497 [2047-2061]; A0A0G2K5G8 [1929-1943]		1	2379.27	1.043	1.217	1.037	0.999983	1	1	22.45	22.79	32.68	104.3	107.3	88.4	22.11	40.28	38.32	74.9	108.7	116.6	51.5	122.8	111.8	72.2	149.4	92.1	69.5	100.7	108.1	47.7	113.9	103.7	67	138.5	85.4	51.1	55.1	66	47.7	52.2
	High	[R].GGSWVVIDPTINPR.[H]	1xTMT6plex [N-Term]	7.82605e-07	2.36316e-05	7	P11497; A0A0G2K5G8	P11497 [2089-2102]; A0A0G2K5G8 [1971-1984]		0	1739.96	1.047	1.123	0.844	0.999983	0.999757	0.96025	14.18	7.61	2.5	92.6	97.7	109.7	35.18	44.5	25.91	67.6	136	92	48.6	129.9	97.1	81.5	138.3	109	387.3	778.8	526.5	278.4	743.6	555.9	466.8	792	624.1	285	425.9	321.4	278.4	340.6
	High	[R].GHVIAAR.[I]	1xTMT6plex [N-Term]	0.0091199	0.0010973	5	P11497; A0A0G2K5G8	P11497 [502-508]; A0A0G2K5G8 [384-390]		0	952.589	0.913	1.053	0.896	0.999983	1	1	6.75	4.74	2.01	89.5	102.5	108	27.26	45.73	27.28	70.2	122	93.4	47.7	133.6	106.9	77.3	136.2	112.6	87.4	151.9	116.3	59.5	166.4	133.2	96.3	169.7	140.3	64.3	83.1	71	59.5	76.2
	High	[R].GNIPTLNR.[M]	1xTMT6plex [N-Term]	0.0142865	0.00167157	5	P11497; A0A0G2K5G8	P11497 [1191-1198]; A0A0G2K5G8 [1073-1080]		0	1113.66	1.17	1.098	0.907	0.987268	1	1	32.3	6.81	13.14	91.1	99.6	109.3	40.01	43.8	27.06	68.8	148.4	90.9	48	126.8	99.4	75.8	132.9	109.1	148	319.2	195.7	103.2	272.8	213.8	163.1	285.8	234.8	108.9	174.6	119.4	103.2	125
	High	[R].GQVLPAHTLLNTVDVELIYEGIK.[Y]	1xTMT6plex [K23]; 1xTMT6plex [N-Term]	6.22659e-08	2.36316e-05	5	P11497; A0A0G2K5G8	P11497 [657-679]; A0A0G2K5G8 [539-561]		0	2980.71	1.083	1.214	0.741	0.999983	1	0.997126	25.03	12.94	11.81	86.7	96.3	117	45.42	57.98	25.76	61.9	145.9	82	34.4	134.7	91.1	90.1	149.3	110.6	72.3	170.4	95.8	40.2	157.3	106.4	105.2	174.3	129.2	53.2	93.2	58.4	40.2	72.1
	High	[R].GQVLPAHTLLNTVDVELIYEGIK.[Y]	1xDeamidated [N11]; 1xTMT6plex [K23]; 1xTMT6plex [N-Term]	7.02083e-07	2.36316e-05	2	P11497; A0A0G2K5G8	P11497 [657-679]; A0A0G2K5G8 [539-561]		0	2981.7	1.184	1.28	0.857	0.954236	1	1	10.9	11.16	21.24	97.5	88.8	113.7	51.81	53.24	33.24	51.1	154.4	94.8	39.5	130.4	86.4	78.5	154.3	110.6	47.8	144.5	88.7	36.9	122	80.9	73.5	144.4	103.5	35.2	79	54.2	36.9	55.9
	High	[R].GSVLEPEGTVEIK.[F]	1xTMT6plex [K13]; 1xTMT6plex [N-Term]	1.2331e-06	2.36316e-05	17	P11497; A0A0G2K5G8	P11497 [2114-2126]; A0A0G2K5G8 [1996-2008]		0	1816.05	1.11	1.118	0.845	0.92018	0.503274	0.205752	22.17	6.2	8.13	92.5	98	109.5	41.7	51.7	28.57	62	145	94.3	39.3	130.6	99.8	77.4	140	111.6	886.6	2075.5	1349	561.8	1869.2	1428.6	1107.4	2002.7	1597.4	652.4	1135	823.5	561.8	856.2
	High	[K].GVINDILDWK.[T]	1xTMT6plex [K10]; 1xTMT6plex [N-Term]	0.000162986	2.36316e-05	3	P11497; A0A0G2K5G8	P11497 [2199-2208]; A0A0G2K5G8 [2081-2090]		0	1630.96	1.156	1.383	0.789	0.948361	1	1	8.35	20.38	27.58	94.2	86.4	119.4	46.82	52.53	26.2	55.4	146.5	91.7	39.2	126.7	84.1	89	151.1	116.3	163.6	432.2	270.7	115.6	373.8	248.1	262.6	445.8	343	120.4	236.3	165.2	115.6	171.2
	High	[K].GVINDILDWK.[T]	1xDeamidated [N4]; 1xTMT6plex [K10]; 1xTMT6plex [N-Term]	0.000107369	2.36316e-05	2	P11497; A0A0G2K5G8	P11497 [2199-2208]; A0A0G2K5G8 [2081-2090]		0	1631.94	1.469	1.304	1.067	0.512622	1	1	18.43	23.32	27.71	107.5	91.7	100.8	46.31	39.2	27.52	65.3	171.2	108.4	44.5	103.7	92.4	77.8	135.2	101.6	61.6	161.4	102.2	41.9	97.8	87.2	73.3	127.5	95.8	45.3	88.3	62.4	41.9	44.8
	High	[K].GYVKDVDDGLK.[A]	2xTMT6plex [K4; K11]; 1xTMT6plex [N-Term]	0.000992606	0.000121471	3	P11497	P11497 [288-298]		1	1896.1	1.006	0.985	0.959	0.999983	1	1	9.04	2.66	11.5	101.5	100.9	97.6	36.55	55.32	30.05	62.4	135.2	101.7	39.2	143.1	101	78.9	140.9	97.7	230.5	499.7	375.7	144.9	528.8	373.4	291.5	520.8	361.3	169.6	273.3	229.4	144.9	242.2
	High	[R].HLEPALAFQLELNR.[M]	1xTMT6plex [N-Term]	1.92977e-06	2.36316e-05	5	P11497; A0A0G2K5G8	P11497 [1371-1384]; A0A0G2K5G8 [1253-1266]		0	1880.06	1.362	0.893	1.262	0.60405	1	1	19.79	6.88	30.81	110.3	102.4	87.4	49.47	50.74	20.83	61.2	175.6	111	39.7	129	103	77.4	115.2	87.9	75	215.3	136.1	48.6	158.1	126.3	94.9	141.2	107.8	55.2	117.7	83.1	48.6	72.4
	High	[R].HLEPALAFQLELNR.[M]	1xDeamidated [N13]; 1xTMT6plex [N-Term]	0.0586141	0.00579979	1	P11497; A0A0G2K5G8	P11497 [1371-1384]; A0A0G2K5G8 [1253-1266]		0	1881.04	1.08	1.136	0.97	0.999983	1	1	1.78	4.66	2.97	105.2	87.2	107.7	14.72	11.97	11.36	86.8	116.2	109	80.4	90.3	102.1	91.3	111.5	112.4	29.3	39.2	36.8	27.1	30.5	34.4	30.8	37.6	37.9	21.5	21.4	22.4	27.1	14
	High	[R].HLEVQILADQYGNAISLFGR.[D]	1xTMT6plex [N-Term]	5.99064e-09	2.36316e-05	1	P11497; A0A0G2K5G8	P11497 [356-375]; A0A0G2K5G8 [238-257]		0	2473.34	0.878	1.184	0.742	0.999983	1	0.970364	13.41	63.77	56.13	83.6	95.3	121.2	48.27	64.71	5.91	54.7	138.1	76.3	43.5	171.5	86.9	110.5	115.7	102.8	10.5	26.5	14.6	8.3	32.9	16.7	21.2	22.2	19.7	7.7	14.5	8.9	8.3	15.1
	High	[R].HLEVQILADQYGNAISLFGR.[D]	1xDeamidated [Q10]; 1xTMT6plex [N-Term]	0.00143879	0.000187263	1	P11497; A0A0G2K5G8	P11497 [356-375]; A0A0G2K5G8 [238-257]		0	2474.32
	High	[R].HMEMYADR.[E]	1xTMT6plex [N-Term]	0.000313919	9.4366e-05	6	P11497; A0A0G2K5G8	P11497 [2103-2110]; A0A0G2K5G8 [1985-1992]		0	1281.59	1.171	1.123	0.881	0.982866	1	1	11.63	9.88	31.36	95.4	96.4	108.2	38.38	40.04	18.01	63.3	140.9	99.1	50.1	120.3	100.2	87.5	126.1	112.5	133.5	296.9	208.9	105.7	253.5	211.1	184.4	265.7	237.1	98.2	162.4	127.5	105.7	116.1
	High	[R].HMEMYADR.[E]	1xOxidation [M4]; 1xTMT6plex [N-Term]	0.000490352	9.4366e-05	2	P11497; A0A0G2K5G8	P11497 [2103-2110]; A0A0G2K5G8 [1985-1992]		0	1297.59	1.025	1.424	0.648	0.999983	1	0.830327	10.53	27.02	29.46	86.9	79.2	133.9	37.32	27.21	16.5	54.2	119.3	88	70.4	116.4	80.2	100.3	135.5	135.8	42.5	93.5	69	55.2	91.3	62.9	78.6	106.3	106.5	31.3	51.1	42.1	55.2	41.8
	High	[R].HMFHVAWVDSEDPYK.[G]	1xTMT6plex [K15]; 1xTMT6plex [N-Term]	0.000863276	0.000121471	2	P11497; A0A0G2K5G8	P11497 [1731-1745]; A0A0G2K5G8 [1613-1627]		0	2319.16	1.041	1.165	0.785	0.999983	1	0.993847	20.08	2.49	26.06	88.6	98.5	112.9	48.03	39.81	27.75	52.7	145.2	91.9	50.7	120.7	102.2	78.9	140.6	117.1	87.6	241.2	152.8	84.2	200.6	169.8	131.1	233.7	194.5	64.5	131.9	93.3	84.2	91.9
	High	[R].HMFHVAWVDSEDPYKGYK.[Y]	2xTMT6plex [K15; K18]; 1xTMT6plex [N-Term]	1.83525e-05	2.36316e-05	3	P11497; A0A0G2K5G8	P11497 [1731-1748]; A0A0G2K5G8 [1613-1630]		1	2896.51	0.947	0.896	1.057	0.999983	1	1	22.39	34.43	10.46	92.4	112.3	95.3	22.45	44.66	19.57	84.3	127.4	92.9	49.5	134.5	112.9	95.8	120.5	82.1	186.7	282.1	205.7	109.5	297.7	249.9	212	266.8	181.7	137.4	154.2	125.6	109.5	136.4
	High	[R].HNQVESIFLSAIDMYGHQFCIENLQK.[L]	1xCarbamidomethyl [C20]; 1xTMT6plex [K26]; 1xTMT6plex [N-Term]	8.82846e-05	2.36316e-05	2	P11497; A0A0G2K5G8	P11497 [1096-1121]; A0A0G2K5G8 [978-1003]		0	3579.81	1.201	1.392	0.863	0.982292	0.967967	1	52.55	94.88	31.55	87.7	113.2	99.1	54.93	56.36	67.02	61.6	164.1	76.7	35.8	136.6	98.9	86.6	190.3	49.6	14.5	38.8	18.1	8.4	32.3	23.4	20.5	44.9	11.7	10.7	21.2	11.1	8.4	14.8
	High	[K].KEMAQYASNITSVLCQFPSQQIANILDSHAATLNR.[K]	1xCarbamidomethyl [C15]; 1xTMT6plex [K1]; 1xTMT6plex [N-Term]	4.9981e-10	2.36316e-05	2	P11497; A0A0G2K5G8	P11497 [919-953]; A0A0G2K5G8 [801-835]		1	4378.27	0.877	1.156	0.808	0.998143	1	1	82.06	90.32	9.77	77.7	135.8	86.6	29.66	56.82	47.84	71.3	121.2	79.1	36.3	138.2	141.9	88.2	159.8	64.1	44.3	75.3	49.1	22.6	85.9	88.2	54.8	99.3	39.8	32.6	41.2	30	22.6	39.3
	High	[K].KIHSANPELTDGQIQAMLR.[R]	1xTMT6plex [K1]; 1xTMT6plex [N-Term]	2.31779e-06	2.36316e-05	2	P11497; A0A0G2K5G8	P11497 [2230-2248]; A0A0G2K5G8 [2112-2130]		1	2580.43	1.18	1.27	0.879	0.96445	1	1	24.87	13.11	5.24	93.9	95.5	110.6	39.82	56.51	36.59	61.9	142.8	100	30.5	121	101.8	70.5	153.6	117.9	98.2	226.3	158.5	48.3	191.7	161.4	111.7	243.5	186.8	72.2	123.8	96.8	48.3	87.8
	High	[R].KQVNCEVDQR.[F]	1xCarbamidomethyl [C5]; 1xTMT6plex [K1]; 1xTMT6plex [N-Term]	0.00364629	0.000585763	3	P11497; A0A0G2K5G8	P11497 [1337-1346]; A0A0G2K5G8 [1219-1228]		1	1733.94	1	1.482	0.768	0.999983	0.993967	1	26.98	7.89	20	74.4	90.9	134.7	36.8	46.92	41.16	58.2	121.9	82.2	42	121.9	100.5	65.6	158.8	148.9	179.4	375.9	253.6	129.5	375.8	309.9	202.2	489.7	459.3	132	205.6	154.8	129.5	172.1
	High	[R].KVNNADDFPNLFR.[Q]	1xTMT6plex [K1]; 1xTMT6plex [N-Term]	4.58142e-05	2.36316e-05	3	P11497; A0A0G2K5G8	P11497 [322-334]; A0A0G2K5G8 [204-216]		1	2008.1	1.12	1.925	0.582	0.995177	0.857254	0.924734	23.18	34.63	51.56	53.6	73	173.4	48.77	45.06	54.35	50	117.8	59	38.6	105.2	80.3	56	202.5	190.7	133.3	314.2	157.2	102.9	280.4	214.2	149.3	539.9	508.6	98.1	171.8	96	102.9	128.5
	High	[R].KVNNADDFPNLFR.[Q]	1xDeamidated [N3]; 1xTMT6plex [K1]; 1xTMT6plex [N-Term]	0.00105376	0.000121471	2	P11497; A0A0G2K5G8	P11497 [322-334]; A0A0G2K5G8 [204-216]		1	2009.09	1.396	1.914	0.809	0.658206	0.840089	0.997126	16.19	29.01	18.45	61.1	75.3	163.6	56.6	41.82	52.12	52.1	144.6	66.8	37.3	93.4	82.3	56.4	178.8	188.4	85.9	238.4	110.1	61.5	154	135.7	93	294.8	310.6	63.2	130.4	67.2	61.5	70.5
	High	[K].IASSIVAQTAGIPTLPWSGSGLR.[V]	1xTMT6plex [N-Term]	1.32177e-10	2.36316e-05	3	P11497	P11497 [243-265]		0	2511.41	1.01	1.054	0.958	0.999983	1	1	10.4	26.95	17.8	99.2	105.6	95.2	37.71	51.87	29.47	63.8	138.3	95.2	41.3	136.9	101.4	91.4	144.3	87.4	57.4	124.4	85.7	37.2	123.2	91.3	82.2	129.8	78.7	42.3	68	52.3	37.2	56.4
	High	[K].LDLEEKEGSLSPASVSSDTLSDLGISALQDGLAFHMR.[S]	1xTMT6plex [K6]; 1xTMT6plex [N-Term]	2.77095e-07	2.36316e-05	2	P11497	P11497 [39-75]		1	4347.24	0.958	0.957	1	0.999983	1	1	14.75	84.66	0.86	105.7	121.3	73	32.15	60.26	38.32	68.6	135.4	112.5	30.9	141.3	129.2	69	135.3	77.8	14.1	27.7	23.1	6.3	29	26.5	14.1	27.7	15.9	10.3	15.2	14.1	6.3	13.3
	High	[K].LDLEEKEGSLSPASVSSDTLSDLGISALQDGLAFHMR.[S]	1xDeamidated [Q29]; 1xTMT6plex [K6]; 1xTMT6plex [N-Term]	0.00126046	0.000121471	1	P11497	P11497 [39-75]		1	4348.23	1.079	1.617	0.856	0.999983	0.851763	1	2.63	46.4	15.27	87.6	81.2	131.3	31.6	52.15	20.15	80.3	135	81.5	42.7	127.4	75.6	93.8	141.6	122.2	13.8	23.2	14	7.3	21.9	13	16.1	24.3	21	10.1	12.7	8.5	7.3	10
	High	[R].IDTGWLDR.[L]	1xTMT6plex [N-Term]	0.00418455	0.000627691	4	P11497; A0A0G2K5G8	P11497 [607-614]; A0A0G2K5G8 [489-496]		0	1204.65	1.039	1.374	0.737	0.999983	1	0.971744	30.12	24.16	27.28	77.6	93.7	128.7	38.4	47.2	25.62	63.2	130.3	79.7	43.2	125.3	96.2	85.7	144.2	132.2	82.9	171.1	104.7	56.7	164.6	126.3	112.5	189.3	173.6	61	93.5	63.9	56.7	75.4
	High	[R].LGGIPVGVVAVETR.[T]	1xTMT6plex [N-Term]	7.82605e-07	2.36316e-05	5	P11497; A0A0G2K5G8	P11497 [1977-1990]; A0A0G2K5G8 [1859-1872]		0	1595.97	0.983	1.192	0.825	0.999983	1	1	3.47	23.67	8.6	92.9	94.5	112.6	37.48	51.24	26.75	63.8	135.3	90.3	45.7	140.8	91.8	81.8	141.1	109.4	286.5	607.5	405.3	205.4	632.2	412.2	367.5	633.6	491.5	210.8	332.2	247.4	205.4	289.6
	High	[R].IGLAEEIR.[H]	1xTMT6plex [N-Term]	0.00544782	0.000720282	6	P11497; A0A0G2K5G8	P11497 [1723-1730]; A0A0G2K5G8 [1605-1612]		0	1129.68	1.024	1.171	0.822	0.999983	1	1	8.84	27.32	7.91	92.2	95.7	112.1	39.48	53.64	23.84	62.8	140.8	94.4	39.7	137.5	98.1	80.5	131.4	114.9	252.4	565.6	379.4	159.4	552.3	394	323.3	527.8	461.6	185.7	309.3	231.6	159.4	253
	High	[R].IGSFGPQEDLLFLR.[A]	1xTMT6plex [N-Term]	3.69247e-08	2.36316e-05	5	P11497; A0A0G2K5G8	P11497 [1687-1700]; A0A0G2K5G8 [1569-1582]		0	1821.01	1.064	1.32	0.753	0.999983	1	1	10.67	25.14	0.93	89.6	90.7	119.7	45.02	61.89	31.42	58.3	145.5	90.2	30.4	136.6	91.3	77.4	149.8	120.5	109	272	168.7	56.9	255.5	170.7	144.7	280.1	225.4	80.2	148.8	103	56.9	117
	High	[R].LGTPELSPTER.[K]	1xTMT6plex [N-Term]	0.000363452	9.4366e-05	9	P11497; A0A0G2K5G8	P11497 [2150-2160]; A0A0G2K5G8 [2032-2042]		0	1428.79	0.985	1.056	0.912	0.999983	1	1	3.41	8.86	5.01	99.2	100.8	100	28.72	42.21	28.62	70.6	127.3	98.5	52.6	132.2	100	80	139.6	99.3	162.5	293.2	226.8	121	304.5	230.3	184.2	321.4	228.6	119.6	160.3	138.5	121	139.5
	High	[K].IHSANPELTDGQIQAMLR.[R]	1xTMT6plex [N-Term]	7.64842e-09	2.36316e-05	4	P11497; A0A0G2K5G8	P11497 [2231-2248]; A0A0G2K5G8 [2113-2130]		0	2223.18	1.119	1.278	0.714	0.999079	1	0.99142	23.17	37.44	12.77	85.8	94	120.2	44.5	45.94	15.27	60.9	145.2	85.9	47	129.8	94.2	92.6	124	120.4	71.1	169.6	100.3	54.9	151.5	110	108.2	144.8	140.6	52.3	92.7	61.2	54.9	69.4
	High	[K].IHSANPELTDGQIQAMLR.[R]	1xOxidation [M16]; 1xTMT6plex [N-Term]	6.81725e-06	2.36316e-05	6	P11497; A0A0G2K5G8	P11497 [2231-2248]; A0A0G2K5G8 [2113-2130]		0	2239.17	1.126	1.241	0.845	0.999983	1	1	23.07	8.9	5.48	92.5	93.9	113.5	37.14	27.64	22.83	67.6	144	98.8	60	100.2	103.9	80	124.4	121.1	56.8	121.1	83	50.5	84.3	87.3	67.2	104.6	101.8	41.8	66.2	50.7	50.5	38.6
	High	[K].IIEEAPAAIATPAVFEHMEQCAVK.[L]	1xCarbamidomethyl [C21]; 1xTMT6plex [K24]; 1xTMT6plex [N-Term]	8.52563e-09	2.36316e-05	4	P11497; A0A0G2K5G8	P11497 [386-409]; A0A0G2K5G8 [268-291]		0	3083.63	1.215	1.314	0.924	0.955561	1	1	24.04	47	20.74	103.3	85	111.7	42.66	60.39	23.36	59.2	145	97.9	41.9	150.3	80.6	84.4	134.9	105.9	75.8	185.7	125.4	53.7	192.5	103.2	108.2	172.8	135.7	55.8	101.6	76.6	53.7	88.2
	High	[K].IIEEAPAAIATPAVFEHMEQCAVK.[L]	1xCarbamidomethyl [C21]; 1xOxidation [M18]; 1xTMT6plex [K24]; 1xTMT6plex [N-Term]	6.90818e-09	2.36316e-05	1	P11497; A0A0G2K5G8	P11497 [386-409]; A0A0G2K5G8 [268-291]		0	3099.63	1.285	1.496	0.859	0.881498	0.993662	1	33.53	63.68	3.43	102	79.3	118.7	35.21	60.48	20.89	68.6	142.5	103.6	38.2	143.3	80.6	81.7	120.8	120.6	31.3	64.9	47.2	17.4	65.3	36.8	37.3	55.1	55	23	35.5	28.8	17.4	29.9
	High	[K].IIEEAPAAIATPAVFEHMEQCAVK.[L]	1xCarbamidomethyl [C21]; 1xDeamidated [Q20]; 1xOxidation [M18]; 1xTMT6plex [K24]; 1xTMT6plex [N-Term]	0.00969258	0.00116581	1	P11497; A0A0G2K5G8	P11497 [386-409]; A0A0G2K5G8 [268-291]		0	3100.61
	High	[R].IIEFVPTK.[A]	1xTMT6plex [K8]; 1xTMT6plex [N-Term]	0.0026473	0.000425718	7	P11497; A0A0G2K5G8	P11497 [1921-1928]; A0A0G2K5G8 [1803-1810]		0	1404.89	0.956	1.17	0.817	0.999983	0.404692	0.154009	1.46	12.86	4.74	91.7	96	112.3	39.92	56.26	34.05	61.2	136.1	87.9	40.3	143.8	92	77.4	153.7	107.6	830.7	1846.5	1192	546.6	1951.4	1247.5	1049.7	2085.3	1459.7	611.3	1009.8	727.6	546.6	893.8
	High	[K].LLETESFQLNR.[I]	1xTMT6plex [N-Term]	3.26529e-05	2.36316e-05	8	P11497; A0A0G2K5G8	P11497 [596-606]; A0A0G2K5G8 [478-488]		0	1578.87	1.081	1.122	0.963	0.999983	1	1	9.14	12.06	3.11	101.2	93.7	105.1	36.1	45.05	28.84	67	138.8	95	53.7	136.9	87.9	81.1	141.1	98.6	147.5	305.5	209.1	118.2	301.3	193.5	178.6	310.6	217.1	108.5	167.1	127.6	118.2	138
	High	[R].LLLEAMDELEVAFNNTNVR.[T]	1xTMT6plex [N-Term]	6.25262e-10	2.36316e-05	4	P11497; A0A0G2K5G8	P11497 [1448-1466]; A0A0G2K5G8 [1330-1348]		0	2420.27	1.028	1.047	0.949	0.999983	1	1	4.81	13.32	17.7	98.1	98.6	103.3	44.62	47.63	26.53	58.3	146.2	93.2	51.2	142.3	93.7	81.2	135.6	98.2	24	60.1	38.3	21	58.5	38.5	33.4	55.8	40.4	17.6	32.9	23.4	21	26.8
	High	[R].LLLEAMDELEVAFNNTNVR.[T]	1xDeamidated [N15]; 1xTMT6plex [N-Term]	1.25846e-06	2.36316e-05	1	P11497; A0A0G2K5G8	P11497 [1448-1466]; A0A0G2K5G8 [1330-1348]		0	2421.25	1.22	1.224	0.923	0.971274	1	1	11.02	53.52	5.51	110.7	98	91.2	45.27	50.78	25.74	63.7	166.3	110.5	43	136.3	97.8	71.6	91	119.8	12.9	33.7	22.4	8.7	27.6	19.8	14.5	18.5	24.3	9.5	18.4	13.7	8.7	12.7
	High	[R].LLLEAMDELEVAFNNTNVR.[T]	1xOxidation [M6]; 1xTMT6plex [N-Term]	0.00288175	0.00047451	1	P11497; A0A0G2K5G8	P11497 [1448-1466]; A0A0G2K5G8 [1330-1348]		0	2436.26
	High	[K].LILSETSIFDVLPNFFYHSNQVVR.[M]	1xTMT6plex [N-Term]	8.14708e-10	2.36316e-05	1	P11497; A0A0G2K5G8	P11497 [1122-1145]; A0A0G2K5G8 [1004-1027]		0	3067.65
	High	[R].ILNVPQDLYEK.[G]	1xTMT6plex [K11]; 1xTMT6plex [N-Term]	0.000216004	6.88574e-05	5	P11497	P11497 [277-287]		0	1790.05	1.201	1.437	0.763	0.585915	0.103512	0.0773902	44.09	18	29.34	77.2	91.5	131.4	48.99	51.91	34.43	56.5	145.8	80.5	36	121.4	95.4	74.1	153.2	137.1	543.9	1402.4	774.7	346.6	1167.6	917.9	712.5	1473.6	1318.6	400.2	766.9	472.9	346.6	534.8
	High	[K].IIQQAGQVWFPDSAFK.[T]	1xTMT6plex [K16]; 1xTMT6plex [N-Term]	1.51788e-08	2.36316e-05	5	P11497; A0A0G2K5G8	P11497 [2009-2024]; A0A0G2K5G8 [1891-1906]		0	2293.27	1.155	1.302	0.771	0.973156	1	0.970229	19.36	14.29	10.06	91.1	90.8	118.1	42.75	52.35	27.38	59.9	143.7	92.8	36.9	124.5	92.5	82.9	146.4	120.4	290.4	697.1	450.2	179.1	603.7	448.5	402.1	710	583.8	213.7	381.2	274.8	179.1	276.5
	High	[R].ILSTMDSPST.[-]	1xTMT6plex [N-Term]	0.0636665	0.00614594	3	P11497; A0A0G2K5G8	P11497 [2336-2345]; A0A0G2K5G8 [2218-2227]		0	1280.66	1.194	1.335	0.894	0.977598	1	1	8.76	14.5	6.1	101.5	85	113.5	45.8	54.49	37.02	54.7	147.1	100.7	38.7	131	84.4	73.1	157.8	112.6	86.6	232.8	159.4	61.2	207.3	133.5	115.6	249.7	178.3	63.7	127.3	97.3	61.2	94.9
	High	[K].LPELLLK.[N]	1xTMT6plex [K7]; 1xTMT6plex [N-Term]	0.0686717	0.00650497	1	P11497; A0A0G2K5G8	P11497 [217-223]; A0A0G2K5G8 [99-105]		0	1283.87	1.041	1.219	0.851	0.999983	1	1	23.2	6.67	0.62	86.6	98.6	114.8	40.49	53.71	37.64	63.9	138.4	83.6	38.2	132.9	95.2	75.1	162	110.8	75.6	163.7	98.9	45.2	157.3	112.6	88.9	191.7	131.1	55.7	89.5	60.4	45.2	72
	High	[R].LPGGNEIGMVAWK.[M]	1xTMT6plex [K13]; 1xTMT6plex [N-Term]	6.51351e-05	2.36316e-05	4	P11497; A0A0G2K5G8	P11497 [1650-1662]; A0A0G2K5G8 [1532-1544]		0	1830.03	1.116	1.179	0.868	0.998143	1	1	12.19	3.85	15.73	95.9	93.6	110.4	41.55	54.12	31.18	61.5	144.7	95.9	36.7	129.6	93.6	78.8	148.9	110.4	275.2	647.9	429.2	164.1	580.5	419.1	352.7	666.9	494.3	202.5	354.3	262	164.1	265.9
	High	[R].LPGGNEIGMVAWK.[M]	1xDeamidated [N5]; 1xTMT6plex [K13]; 1xTMT6plex [N-Term]	0.00299688	0.00047451	2	P11497; A0A0G2K5G8	P11497 [1650-1662]; A0A0G2K5G8 [1532-1544]		0	1831.02	1.026	1.253	0.818	0.999983	1	1	9.23	20.22	10.35	101.8	93.4	104.8	14.7	21.27	14.51	81.2	109.3	97	79.2	118.2	89.1	99.2	99.8	126.8	17.2	23.2	20.6	16.8	25.1	18.9	21	21.2	26.9	12.7	12.7	12.6	16.8	11.5
	High	[R].LPGGNEIGMVAWK.[M]	1xOxidation [M9]; 1xTMT6plex [K13]; 1xTMT6plex [N-Term]	7.29581e-06	2.36316e-05	4	P11497; A0A0G2K5G8	P11497 [1650-1662]; A0A0G2K5G8 [1532-1544]		0	1846.03	1.156	1.153	0.891	0.983611	1	1	16.45	8.54	17.84	96.9	94.3	108.7	40.54	47.68	26.69	62.8	145.7	99.1	42.9	126.1	96.5	78.9	136.9	111.2	262.7	609.9	414.9	179.4	527.7	403.8	330.2	573.2	465.4	193.3	333.5	253.3	179.4	241.7
	High	[R].IPLNVEK.[S]	1xTMT6plex [K7]; 1xTMT6plex [N-Term]	0.0554693	0.00554997	3	P11497; A0A0G2K5G8	P11497 [909-915]; A0A0G2K5G8 [791-797]		0	1270.81	1	1.28	0.782	0.999983	1	1	6.68	23.27	3.12	91.5	91.5	117.1	35.05	54.28	27.45	64.1	130.4	91	39.8	136.5	90.9	83.7	147.3	116.4	204.1	415.2	289.7	126.8	434.7	289.6	266.6	469.1	370.6	150.2	227.1	176.8	126.8	199.1
	High	[R].IPVQAVWAGWGHASENPK.[L]	1xTMT6plex [K18]; 1xTMT6plex [N-Term]	4.36376e-10	2.36316e-05	4	P11497	P11497 [199-216]		0	2405.31	1.09	1.428	0.814	0.999983	0.999757	1	33.2	9.27	0.06	77.5	91.6	130.8	39.57	47.26	36.19	59.9	130	81.9	40.7	119.2	96.8	73.6	159.6	138.3	128	277.9	175.2	87.1	255	207.1	157.3	341.4	295.7	94.2	152	106.9	87.1	116.8
	High	[R].IPVQAVWAGWGHASENPK.[L]	1xDeamidated [Q4]; 1xTMT6plex [K18]; 1xTMT6plex [N-Term]	7.20875e-05	2.36316e-05	1	P11497	P11497 [199-216]		0	2406.3
	High	[R].LQVEHPCTEMVADVNLPAAQLQIAMGIPLFR.[I]	1xCarbamidomethyl [C7]; 1xDeamidated [Q20]; 1xOxidation [M25]; 1xTMT6plex [N-Term]	0.000368324	9.4366e-05	1	P11497; A0A0G2K5G8	P11497 [441-471]; A0A0G2K5G8 [323-353]		0	3707.92
	High	[R].LSDGGLLLSYDGSSYTTYMK.[E]	1xTMT6plex [K20]; 1xTMT6plex [N-Term]	6.95743e-06	2.36316e-05	2	P11497; A0A0G2K5G8	P11497 [708-727]; A0A0G2K5G8 [590-609]		0	2629.35	1.223	1.013	0.898	0.988687	1	1	7.36	7	48.21	73	115.5	111.5	45.22	36.05	22.79	71.6	145.3	69.6	58.5	113.2	125.7	79.7	109.2	127.3	15.6	31.8	15.2	12.8	24.7	27.5	17.4	23.9	27.8	11.5	17.4	9.3	12.8	11.3
	High	[K].ITDIIGK.[E]	1xTMT6plex [K7]; 1xTMT6plex [N-Term]	0.0528567	0.00542423	3	P11497; A0A0G2K5G8	P11497 [1781-1787]; A0A0G2K5G8 [1663-1669]		0	1217.79	1.099	1.293	0.74	0.999007	1	0.984759	28.43	13.32	11.53	83.8	94.3	121.9	47.03	51.84	33.59	55.5	142.9	84.9	39.3	130	95.6	75	153	123.7	230.2	591.9	352	162.9	538.6	396.2	310.9	634	512.5	169.4	323.7	214.9	162.9	246.7
	High	[K].ITDIIGKEEGLGAENLR.[G]	1xTMT6plex [K7]; 1xTMT6plex [N-Term]	1.68844e-07	2.36316e-05	8	P11497; A0A0G2K5G8	P11497 [1781-1797]; A0A0G2K5G8 [1663-1679]		1	2286.31	1.038	1.121	0.901	0.999983	1	1	8.93	5.05	4.01	98.6	95	106.4	31.83	48.75	26.8	65.4	127.6	101.6	43.3	130.8	97.9	82.1	141.6	109.7	291.9	569.8	453.7	193.3	584	437	366.5	632.2	489.8	214.8	311.6	277	193.3	267.5
	High	[R].LTFLVAQK.[D]	1xTMT6plex [K8]; 1xTMT6plex [N-Term]	0.0103024	0.00123673	2	P11497; A0A0G2K5G8	P11497 [1326-1333]; A0A0G2K5G8 [1208-1215]		0	1377.89	0.968	1.274	0.832	0.999983	1	1	0.6	27.96	14.08	89.6	92.5	117.9	44.68	61.19	36.4	59.9	143.6	84.9	37.3	148.9	87.7	72	153.9	111.7	227.4	545.1	322.4	141.7	565.4	333	273.3	584.4	424.3	167.3	298.1	196.8	141.7	259
	High	[R].ITSENPDEGFKPSSGTVQELNFR.[S]	1xTMT6plex [K11]; 1xTMT6plex [N-Term]	2.10233e-08	2.36316e-05	11	P11497; A0A0G2K5G8	P11497 [509-531]; A0A0G2K5G8 [391-413]		0	3010.55	0.992	1.279	0.769	0.999983	0.895166	0.83912	1.29	28.77	29.8	90.4	92	117.6	39.46	52.34	18.56	59	133	90.4	41	134.1	91.9	94.8	138.2	117.6	339.2	764.6	519.7	236	771.1	528.7	545.5	794.8	676.2	249.6	418.1	317.2	236	353.2
	High	[R].ITSENPDEGFKPSSGTVQELNFR.[S]	1xDeamidated [N]; 1xTMT6plex [K11]; 1xTMT6plex [N-Term]	4.13894e-05	2.36316e-05	4	P11497; A0A0G2K5G8	P11497 [509-531]; A0A0G2K5G8 [391-413]		0	3011.54	1.375	1.148	0.894	0.747241	1	1	9.83	8.81	8.25	93.5	96.2	110.4	46.52	43.17	26.03	67.3	164.4	92.9	45.9	119.6	95.6	75.3	129.2	109.7	53	129.5	73.1	36.2	94.2	75.2	59.3	101.7	86.4	39	70.8	44.6	36.2	43.1
	High	[R].ITSENPDEGFKPSSGTVQELNFR.[S]	2xDeamidated [N5; N21]; 1xTMT6plex [K11]; 1xTMT6plex [N-Term]	0.00394455	0.000627691	1	P11497; A0A0G2K5G8	P11497 [509-531]; A0A0G2K5G8 [391-413]		0	3012.52
	High	[K].LWESMSTQAFLPSPPLPSDILTYTELVLDDQGQLVHMNR.[L]	1xDeamidated [Q8]; 1xOxidation [M5]; 1xTMT6plex [N-Term]	0.00185989	0.000315794	1	P11497; A0A0G2K5G8	P11497 [1611-1649]; A0A0G2K5G8 [1493-1531]		0	4688.35
	High	[R].IYVAANSGAR.[I]	1xTMT6plex [N-Term]	7.20875e-05	2.36316e-05	11	P11497; A0A0G2K5G8	P11497 [1713-1722]; A0A0G2K5G8 [1595-1604]		0	1250.71	1.016	1.108	0.875	0.999983	1	1	9.05	2.33	6.83	97.6	96	106.4	29.78	42.41	26.5	66	123	100.3	50.9	129	98.8	82	140.6	109.4	299.7	558.9	455.8	231.1	586	448.7	372.6	638.9	497	220.6	305.7	278.2	231.1	268.4
	High	[R].IYVAANSGAR.[I]	1xDeamidated [N6]; 1xTMT6plex [N-Term]	0.000455742	9.4366e-05	3	P11497; A0A0G2K5G8	P11497 [1713-1722]; A0A0G2K5G8 [1595-1604]		0	1251.69	1.141	1.048	1.095	0.99402	1	1	33.48	7.73	7.26	90.4	102.4	107.2	30.39	37.65	23.68	82.7	141.1	90.2	54.9	123.7	102.1	75.5	122.8	107	106.6	181.9	116.3	70.7	159.5	131.6	97.3	158.4	137.9	78.4	99.5	71	70.7	73.1
	High	[R].MAALEVYVR.[R]	1xTMT6plex [N-Term]	0.00506541	0.000696895	5	P11497; A0A0G2K5G8	P11497 [1146-1154]; A0A0G2K5G8 [1028-1036]		0	1280.72	1.088	1.073	1.015	0.999983	1	1	0.61	8.18	10.48	106.1	96.3	97.6	27.47	27.32	16.79	72	127.4	105.4	66.4	117.1	95.8	93.2	125.6	97	168.8	298.8	247.2	155.7	274.5	224.5	218.6	294.5	227.5	124.2	163.4	150.9	155.7	125.7
	High	[K].MADHYVPVPGGANNNNYANVELILDIAK.[R]	1xTMT6plex [K28]; 1xTMT6plex [N-Term]	8.47018e-06	2.36316e-05	1	P11497	P11497 [170-197]		0	3470.81	1.117	1.509	0.74	0.999983	0.922169	0.941075	0.67	49.24	17.46	92.4	82.7	124.9	47.75	61.45	18.42	42.3	123.9	92.4	37.7	146.6	82.8	101.7	147.7	124.9	12.7	37.1	27.7	11.3	43.9	24.8	30.5	44.3	37.5	9.3	20.3	16.9	11.3	20.1
	High	[K].MADHYVPVPGGANNNNYANVELILDIAK.[R]	1xDeamidated [N14]; 1xTMT6plex [K28]; 1xTMT6plex [N-Term]	0.00144832	0.000187263	1	P11497	P11497 [170-197]		0	3471.8
	High	[K].MADHYVPVPGGANNNNYANVELILDIAK.[R]	1xOxidation [M1]; 1xTMT6plex [K28]; 1xTMT6plex [N-Term]	0.00243191	0.000398487	1	P11497	P11497 [170-197]		0	3486.81
	High	[R].MGGMVSFR.[T]	1xTMT6plex [N-Term]	0.0101635	0.00121556	2	P11497; A0A0G2K5G8	P11497 [1232-1239]; A0A0G2K5G8 [1114-1121]		0	1113.57	0.923	1.174	0.786	0.999983	1	1	22.7	21.38	1.96	89.4	96.9	113.7	29.45	52.13	24.64	63.6	116.1	87.8	45.7	145	95.2	89.2	145.7	111.8	84	153.3	116	60.3	191.5	125.7	117.7	192.4	147.6	61.8	83.8	70.8	60.3	87.7
	High	[R].MGGMVSFR.[T]	1xOxidation [M4]; 1xTMT6plex [N-Term]	0.0424088	0.00456417	1	P11497; A0A0G2K5G8	P11497 [1232-1239]; A0A0G2K5G8 [1114-1121]		0	1129.57
	High	[K].MHLYLGAAK.[V]	1xTMT6plex [K9]; 1xTMT6plex [N-Term]	3.01029e-05	2.36316e-05	4	P11497; A0A0G2K5G8	P11497 [1400-1408]; A0A0G2K5G8 [1282-1290]		0	1461.87	1.021	1.185	0.861	0.999983	0.953753	0.961525	2.24	13.13	11.07	95.5	93.6	110.9	45.9	60.69	34.35	57.2	145.4	89.2	36.2	144.6	87.4	80.2	156.2	103.6	320	813.3	499	202.2	808.7	488.7	448.7	873.7	579.4	235.5	444.8	304.6	202.2	370.4
	High	[K].MHLYLGAAK.[V]	1xOxidation [M1]; 1xTMT6plex [K9]; 1xTMT6plex [N-Term]	0.000150356	2.36316e-05	3	P11497; A0A0G2K5G8	P11497 [1400-1408]; A0A0G2K5G8 [1282-1290]		0	1477.86	0.862	1.053	0.882	0.998143	1	1	4.46	36.5	11.47	88.7	102.9	108.4	31.97	44.41	17.87	74.7	129.7	80	64.6	155.1	92.9	84.8	120.4	97.8	103.6	179.8	111	89.6	215	128.8	117.5	167	135.6	76.2	98.3	67.7	89.6	98.5
	High	[R].MMYGVSPWGDAPIDFENSAHVPCPR.[G]	1xCarbamidomethyl [C23]; 1xTMT6plex [N-Term]	2.57164e-07	2.36316e-05	4	P11497; A0A0G2K5G8	P11497 [477-501]; A0A0G2K5G8 [359-383]		0	3062.42	1.066	1.017	1.086	0.999983	1	1	4.61	9.57	5.12	103.8	100.5	95.6	45.99	30.88	36.04	63.3	166	107.1	59.4	112.1	103.7	60.4	129.6	98.6	9.3	24.5	15.8	8.8	16.5	15.3	8.9	19.1	14.5	6.9	13.4	9.6	8.8	7.6
	High	[R].MMYGVSPWGDAPIDFENSAHVPCPR.[G]	1xCarbamidomethyl [C23]; 1xOxidation [M1]; 1xTMT6plex [N-Term]	0.000807724	0.000121471	1	P11497; A0A0G2K5G8	P11497 [477-501]; A0A0G2K5G8 [359-383]		0	3078.41
	High	[K].MQLDNPSK.[V]	1xTMT6plex [K8]; 1xTMT6plex [N-Term]	0.00216212	0.000398487	5	P11497; A0A0G2K5G8	P11497 [817-824]; A0A0G2K5G8 [699-706]		0	1390.78	0.969	1.196	0.794	0.999983	0.987275	0.933141	2.93	13.35	12.74	90.6	95.3	114.1	41.55	54.23	31.87	58.9	136.2	87.4	41.5	140.6	91.9	80.5	153	110	305.8	707.7	453.8	215.7	730.2	477.5	418.1	795	571.4	225	387	277	215.7	334.5
	High	[K].MQLDNPSK.[V]	1xOxidation [M1]; 1xTMT6plex [K8]; 1xTMT6plex [N-Term]	0.00458816	0.000674529	4	P11497; A0A0G2K5G8	P11497 [817-824]; A0A0G2K5G8 [699-706]		0	1406.77	1.117	1.255	0.744	0.902689	0.272338	0.0579473	24.37	22.69	1.67	87.8	94.1	118.1	43.39	51.29	25.13	60.2	144.2	90.1	39.5	129.1	96.5	81.8	137.2	121.2	630.9	1511.8	944.5	414.4	1353.2	1011.8	857.8	1438.5	1269.9	464.3	826.7	576.6	414.4	619.8
	High	[R].MSFASNLNHYGMTHVASVSDVLLDNAFTPPCQR.[M]	1xCarbamidomethyl [C31]; 1xTMT6plex [N-Term]	0.0164913	0.00184169	1	P11497; A0A0G2K5G8	P11497 [1199-1231]; A0A0G2K5G8 [1081-1113]		0	3908.87	0.845	0.504	1.109	0.998939	0.473381	1	77.24	3.4	45.89	72.8	133.1	94.1	51.69	63.09	20.69	69.2	158.4	69.9	39.2	187.4	127.9	90.4	94.5	63	17.1	39.2	17.3	9.7	46.4	31.7	22.4	23.4	15.6	12.6	21.4	10.6	9.7	21.3
	High	[R].NFDLTAIPCANHK.[M]	1xCarbamidomethyl [C9]; 1xTMT6plex [K13]; 1xTMT6plex [N-Term]	9.87776e-08	2.36316e-05	4	P11497; A0A0G2K5G8	P11497 [1387-1399]; A0A0G2K5G8 [1269-1281]		0	1959.05	1.018	1.127	0.904	0.999983	1	1	6.91	7.22	0.33	97.1	95.4	107.5	29.72	42.86	29.09	70.4	128.6	95.5	52.8	132.5	93.8	78.9	142	105.6	158.8	290	215.4	119	298.7	211.5	177.9	320.2	238.3	116.9	158.6	131.5	119	136.8
	High	[R].NFDLTAIPCANHK.[M]	1xCarbamidomethyl [C9]; 1xDeamidated [N11]; 1xTMT6plex [K13]; 1xTMT6plex [N-Term]	9.83349e-06	2.36316e-05	3	P11497; A0A0G2K5G8	P11497 [1387-1399]; A0A0G2K5G8 [1269-1281]		0	1960.04	1.169	1.23	0.946	0.980515	1	1	0.63	11.5	10.96	102.9	88.4	108.7	44.82	53.44	37.56	60.5	154.6	100.8	40	132.2	86.6	68.6	150	106.6	96.2	245.9	160.4	63.6	210.3	137.8	109.2	238.7	169.6	70.8	134.5	97.9	63.6	96.3
	High	[K].NGIAFMGPPSQAMWALGDK.[I]	1xTMT6plex [K19]; 1xTMT6plex [N-Term]	1.62865e-06	2.36316e-05	3	P11497; A0A0G2K5G8	P11497 [224-242]; A0A0G2K5G8 [106-124]		0	2449.28	0.993	1.499	0.607	0.999983	0.976306	0.891959	11.94	6.22	18	68.5	92.6	138.9	44.68	43.59	35.36	49.1	119	71.6	45.5	119.9	96.8	80.8	172.2	145.1	70.8	171.6	103.2	65.6	172.9	139.6	116.6	248.3	209.3	52.1	93.9	63	65.6	79.2
	High	[K].NGIAFMGPPSQAMWALGDK.[I]	1xDeamidated [N1]; 1xTMT6plex [K19]; 1xTMT6plex [N-Term]	4.18093e-09	2.36316e-05	11	P11497; A0A0G2K5G8	P11497 [224-242]; A0A0G2K5G8 [106-124]		0	2450.26	1.053	1.104	0.942	0.999983	1	1	1.83	14.76	16.41	99.2	95.4	105.4	44.33	56.78	25.15	57	146.3	98.9	36.8	138.9	95.1	83.8	138.2	105.1	268	687.4	464.9	172.7	652.8	447	393.6	649.2	493.7	197.2	375.9	283.8	172.7	299
	High	[K].NGIAFMGPPSQAMWALGDK.[I]	1xOxidation [M6]; 1xTMT6plex [K19]; 1xTMT6plex [N-Term]	0.0324666	0.00374043	1	P11497; A0A0G2K5G8	P11497 [224-242]; A0A0G2K5G8 [106-124]		0	2465.27	1.396	1.314	0.978	0.764871	1	1	14.57	23.97	10.38	116.8	77.4	105.9	10.93	24.41	8.48	95.3	114.9	116.7	68.3	107	76.2	104.2	117.5	100.1	27	32.6	33.1	19.3	30.3	21.6	29.5	33.3	28.3	19.9	17.8	20.2	19.3	13.9
	High	[K].NGIAFMGPPSQAMWALGDK.[I]	1xDeamidated [N1]; 1xOxidation [M6]; 1xTMT6plex [K19]; 1xTMT6plex [N-Term]	0.00745152	0.000976679	1	P11497; A0A0G2K5G8	P11497 [224-242]; A0A0G2K5G8 [106-124]		0	2466.26
	High	[K].NLLVTMLIDQLCGR.[D]	1xCarbamidomethyl [C12]; 1xTMT6plex [N-Term]	7.73678e-08	2.36316e-05	2	P11497; A0A0G2K5G8	P11497 [1037-1050]; A0A0G2K5G8 [919-932]		0	1875.04	1.394	1.111	0.773	0.707067	1	0.997017	25.08	28.6	26.52	86.7	101	112.2	54.53	50.38	7.93	63	173.2	84.8	38.7	124.2	98.8	96.1	111.4	109.8	19.4	53.3	26.1	11.9	38.2	30.4	29.6	34.3	33.8	14.3	29.2	15.9	11.9	17.5
	High	[R].NSISNFLHSLER.[G]	1xTMT6plex [N-Term]	5.41286e-06	2.36316e-05	5	P11497; A0A0G2K5G8	P11497 [645-656]; A0A0G2K5G8 [527-538]		0	1645.89	1.02	1.21	0.736	0.999983	1	0.988404	18.69	35.16	30.55	86.2	96.7	117.1	46.56	51.07	18.73	53.8	141.1	88.3	43.3	138.4	99.1	88.2	127.8	120	80.4	210.9	132	64.7	206.9	148.1	131.8	191	179.3	59.2	115.3	80.6	64.7	94.8
	High	[R].NSISNFLHSLER.[G]	1xDeamidated [N]; 1xTMT6plex [N-Term]	7.96849e-06	2.36316e-05	4	P11497; A0A0G2K5G8	P11497 [645-656]; A0A0G2K5G8 [527-538]		0	1646.87	1.418	0.911	1.048	0.746389	1	1	34.88	35.42	61.38	100.6	104.3	95.1	31.06	33.75	36.98	91.5	150.8	90.7	52.2	106.3	94.9	148.9	78.2	86.5	28.9	47.7	28.7	16.5	33.6	30	47.1	24.7	27.3	21.3	26.1	17.5	16.5	15.4
	High	[K].NVHSSVPLLNSK.[D]	1xTMT6plex [K12]; 1xTMT6plex [N-Term]	5.28123e-05	2.36316e-05	5	P11497; A0A0G2K5G8	P11497 [1904-1915]; A0A0G2K5G8 [1786-1797]		0	1753.04	1.023	1.367	0.744	0.999983	1	0.996423	12.05	27.22	12.26	85.3	90.7	124	40.99	47.79	29.52	58.8	134.3	86.4	45.7	131.3	92	79.1	146.6	125.7	188.2	429.8	276.4	146.3	420.2	294.2	252.9	469	402.2	138.5	235	168.7	146.3	192.5
	High	[K].NVHSSVPLLNSK.[D]	1xDeamidated [N10]; 1xTMT6plex [K12]; 1xTMT6plex [N-Term]	0.0654441	0.00625723	1	P11497; A0A0G2K5G8	P11497 [1904-1915]; A0A0G2K5G8 [1786-1797]		0	1754.02	1.002	1.085	0.924	0.999983	1	1	26.42	12.2	10.4	96.9	93.8	109.3	8.44	15.14	5.05	90.8	93.7	106.2	90.6	116.2	89.9	98.3	108.6	105.6	79.1	81.6	92.5	78.9	101.2	78.3	85.6	94.5	92	58.2	44.6	56.4	78.9	46.3
	High	[K].NVHSSVPLLNSKDPIDR.[I]	1xTMT6plex [K12]; 1xTMT6plex [N-Term]	0.0125492	0.00139178	1	P11497; A0A0G2K5G8	P11497 [1904-1920]; A0A0G2K5G8 [1786-1802]		1	2349.33	0.988	1.118	0.763	0.999983	1	0.977168	23.34	24.03	40.93	86.2	100.9	112.9	53.31	57.04	25.41	44	142.7	91	36.6	144.4	106.6	80.2	135.3	119.2	36.4	118.1	75.4	30.3	119.5	88.3	66.4	112	98.7	26.8	64.6	46	30.3	54.7
	High	[K].NVHSSVPLLNSKDPIDR.[I]	1xDeamidated [N10]; 1xTMT6plex [K12]; 1xTMT6plex [N-Term]	0.0198382	0.00223578	3	P11497; A0A0G2K5G8	P11497 [1904-1920]; A0A0G2K5G8 [1786-1802]		1	2350.31	1.106	1.411	0.777	0.99895	1	1	1.18	15.99	14.67	93.8	85.5	120.7	51.23	46.4	31.81	57	155.7	85.1	51.5	130.3	77.6	80.6	152.8	109.5	91.5	250.1	136.7	82.8	209.3	124.6	129.4	245.4	175.9	67.4	136.8	83.5	82.8	95.9
	High	[K].QGPLHGMLINTPYVTK.[D]	1xTMT6plex [K16]; 1xTMT6plex [N-Term]	5.75369e-06	2.36316e-05	3	P11497; A0A0G2K5G8	P11497 [1564-1579]; A0A0G2K5G8 [1446-1461]		0	2227.27	1.053	1.256	0.763	0.999983	1	0.973177	13.34	8.2	3.52	89.5	93.3	117.2	42.53	56.09	33.24	58.9	139.4	88.9	35.5	132.4	92.7	78.9	157	116.4	211.9	501.9	319.9	127.7	476.5	333.8	284.2	565.2	419.1	155.9	274.5	195.3	127.7	218.3
	High	[K].QGPLHGMLINTPYVTK.[D]	1xOxidation [M7]; 1xTMT6plex [K16]; 1xTMT6plex [N-Term]	8.66462e-07	2.36316e-05	4	P11497; A0A0G2K5G8	P11497 [1564-1579]; A0A0G2K5G8 [1446-1461]		0	2243.26	1.053	1.021	1.031	0.999983	1	1	0.6	7.72	7.51	102.8	97.6	99.6	33.28	39.02	24.56	70	138.6	101	57.8	132.2	95.9	78.5	128	97.9	218.2	431.9	314.6	180.2	411.9	298.8	244.6	398.7	305.1	160.6	236.2	192	180.2	188.7
	High	[R].QLKDNTCVVEFQFMLPTSHPNR.[G]	1xCarbamidomethyl [C7]; 1xTMT6plex [K3]; 1xTMT6plex [N-Term]	2.97172e-08	2.36316e-05	2	P11497; A0A0G2K5G8	P11497 [1169-1190]; A0A0G2K5G8 [1051-1072]		1	3119.62	1.078	1.169	0.923	0.999983	1	1	16.66	34.54	20.14	100.6	105.1	94.2	38.4	51.48	32.89	61.2	138.2	101.4	38.4	128.1	105.9	82.3	149.7	94.9	160.5	362.3	265.8	100.6	336	277.7	215.8	392.6	248.9	118.1	198.1	162.2	100.6	153.9
	High	[R].QLKDNTCVVEFQFMLPTSHPNR.[G]	1xCarbamidomethyl [C7]; 1xOxidation [M14]; 1xTMT6plex [K3]; 1xTMT6plex [N-Term]	4.31621e-08	2.36316e-05	2	P11497; A0A0G2K5G8	P11497 [1169-1190]; A0A0G2K5G8 [1051-1072]		1	3135.61	1.106	1.165	0.937	0.999983	1	1	12.63	14.7	31.73	76.8	111.2	112	35.05	31.89	23.47	74.8	133.4	76.7	62.3	120.6	111.1	79.8	111.9	129.4	18.5	33	19	15.4	29.9	27.5	19.8	27.7	32	13.6	18	11.6	15.4	13.7
	High	[K].QLTEEDGVR.[S]	1xTMT6plex [N-Term]	0.00138285	0.000155112	3	P11497; A0A0G2K5G8	P11497 [2276-2284]; A0A0G2K5G8 [2158-2166]		0	1275.67
	High	[R].QSPNSYVVIMNGSCVEVDVHR.[L]	1xCarbamidomethyl [C14]; 1xDeamidated [N11]; 1xTMT6plex [N-Term]	2.3276e-08	2.36316e-05	5	P11497; A0A0G2K5G8	P11497 [687-707]; A0A0G2K5G8 [569-589]		0	2620.27	0.793	0.729	1.038	0.939813	0.95284	1	15.48	6.88	0.9	121.6	103.6	74.8	29.7	24.16	28.68	70	114.2	129.9	97.4	144	96.4	67.8	110.1	70.2	18.8	30.7	34.9	26.2	38.7	25.9	18.2	29.6	18.9	13.8	16.8	21.3	26.2	17.7
	High	[R].QSPNSYVVIMNGSCVEVDVHR.[L]	1xCarbamidomethyl [C14]; 2xDeamidated [N11; N/Q]; 1xTMT6plex [N-Term]	2.17425e-05	2.36316e-05	2	P11497; A0A0G2K5G8	P11497 [687-707]; A0A0G2K5G8 [569-589]		0	2621.25	1.201	1.047	1.227	0.977247	1	1	48.68	16.75	8.06	83.3	105.9	110.8	41.43	41.76	28.39	82.5	155.8	78	51.7	129.7	104.9	67.2	120.4	109.8	32	60.5	30.3	20.1	50.4	40.7	26.1	46.8	42.6	23.6	33.1	18.5	20.1	23.1
	High	[K].QVNCEVDQR.[F]	1xCarbamidomethyl [C4]; 1xTMT6plex [N-Term]	0.00426785	0.000627691	2	P11497; A0A0G2K5G8	P11497 [1338-1346]; A0A0G2K5G8 [1220-1228]		0	1376.68
	High	[R].QVQAEVPGSPIFVMR.[L]	1xTMT6plex [N-Term]	1.09875e-06	2.36316e-05	5	P11497; A0A0G2K5G8	P11497 [335-349]; A0A0G2K5G8 [217-231]		0	1887.04	1.036	1.198	0.864	0.999983	1	1	2.59	20.61	12.32	96.1	92.8	111.2	39.82	51.86	29.53	61.8	140.3	95.1	43.5	137.9	91.8	77.4	142.3	110	135.2	307.3	208.2	95.2	302	201	169.4	311.5	240.8	99.5	168	127.1	95.2	138.3
	High	[R].QVQAEVPGSPIFVMR.[L]	1xOxidation [M14]; 1xTMT6plex [N-Term]	0.000552749	9.4366e-05	3	P11497; A0A0G2K5G8	P11497 [335-349]; A0A0G2K5G8 [217-231]		0	1903.03	1.003	1.217	0.872	0.999983	1	1	5.03	34.05	8.59	93.4	93.2	113.4	36.48	53.64	26.9	66.8	138.4	92.9	43.2	142.8	92.6	76.6	133.9	112.7	117.8	244.1	163.9	76.2	252	163.4	135.1	236.2	198.8	86.7	133.5	100	76.2	115.4
	High	[K].RFQAQSLGTTYIYDIPEMFR.[Q]	1xOxidation [M18]; 1xTMT6plex [N-Term]	0.0503678	0.00522784	1	P11497; A0A0G2K5G8	P11497 [1586-1605]; A0A0G2K5G8 [1468-1487]		1	2681.36
	High	[R].RLLLEDLVK.[K]	1xTMT6plex [K9]; 1xTMT6plex [N-Term]	9.07015e-05	2.36316e-05	3	P11497; A0A0G2K5G8	P11497 [2220-2228]; A0A0G2K5G8 [2102-2110]		1	1557.01	1.176	1.233	0.886	0.94658	0.999757	0.98928	10.55	18.66	27.88	98.6	90.2	111.3	51.83	54.3	29.95	56.3	160.4	90.4	42.1	136.4	82.8	82.5	147	102.1	306.3	872.7	492	229	741.8	450.2	448.5	799.8	555.4	225.4	477.2	300.3	229	339.8
	High	[R].RLLLEDLVKK.[K]	2xTMT6plex [K9; K10]; 1xTMT6plex [N-Term]	0.00103297	0.000121471	1	P11497; A0A0G2K5G8	P11497 [2220-2229]; A0A0G2K5G8 [2102-2111]		2	1914.27	1.094	0.896	0.886	0.999983	1	1	74.02	3.71	40.8	101	100.5	98.5	11.56	70.03	33.27	81.1	93.9	102.3	32.8	171.3	93.5	91.6	149.7	83.8	19.2	22.3	24.3	7.8	40.6	22.2	21.7	35.5	19.9	14.2	12.2	14.8	7.8	18.6
	High	[K].RIPVQAVWAGWGHASENPK.[L]	1xTMT6plex [K19]; 1xTMT6plex [N-Term]	6.67772e-09	2.36316e-05	3	P11497	P11497 [198-216]		1	2561.41	0.999	1.135	0.721	0.999983	1	0.968801	32.98	13.93	9.63	83.1	101.6	115.3	46.55	55.74	26.31	58.3	141.8	79.6	38.8	141.8	97.3	86.1	145.8	110.4	55.3	134.7	75.6	36.9	134.7	92.5	81.8	138.5	104.9	40.7	73.6	46.1	36.9	61.7
	High	[K].RIPVQAVWAGWGHASENPKLPELLLK.[N]	2xTMT6plex [K19; K26]; 1xTMT6plex [N-Term]	0.0696217	0.00666645	1	P11497	P11497 [198-223]		2	3597.1	1.174	0.766	0.932	0.999763	1	1	1.52	78.88	90.05	97.9	97	105.1	41.92	54.27	41.54	51	109.3	128.5	43.4	153.2	108.3	134.8	117.3	54.2	9.2	19.8	23.3	7.9	27.7	19.6	24.4	21.2	9.8	6.8	10.8	14.2	7.9	12.7
	High	[R].RLTFLVAQK.[D]	1xTMT6plex [K9]; 1xTMT6plex [N-Term]	0.000162986	2.36316e-05	1	P11497; A0A0G2K5G8	P11497 [1325-1333]; A0A0G2K5G8 [1207-1215]		1	1533.99	1.216	1.355	0.897	0.884882	1	1	8.35	43.8	27.16	102.1	84	113.9	46.82	56.26	24.61	53.4	148.1	102	41.6	141.2	83.9	81.2	134.9	113.7	69.2	191.9	132.2	53.9	183	108.7	105.1	174.7	147.4	50.9	104.9	80.7	53.9	83.8
	High	[K].RPGAALDPGCVIAK.[M]	1xCarbamidomethyl [C10]; 1xTMT6plex [K14]; 1xTMT6plex [N-Term]	2.87989e-06	2.36316e-05	6	P11497; A0A0G2K5G8	P11497 [803-816]; A0A0G2K5G8 [685-698]		0	1883.09	1.013	1.223	0.8	0.999983	0.317572	0.124719	11.36	11.71	6.72	88.9	95	116.2	39.28	50.81	31.73	63.3	136.5	86.2	43.3	134.8	92.2	79.2	151.8	112.7	534.5	1152.9	728.3	365.6	1138.1	778.6	668.5	1282	952.2	393.3	630.5	444.6	365.6	521.3
	High	[K].RVSALNSVHCEHVEDEGESR.[Y]	1xCarbamidomethyl [C10]; 1xTMT6plex [N-Term]	1.38977e-05	2.36316e-05	3	P11497; A0A0G2K5G8	P11497 [1759-1778]; A0A0G2K5G8 [1641-1660]		1	2539.22	1.149	0.967	0.943	0.994864	1	1	4.71	21.87	30.66	107.6	93.7	98.7	28.12	46.57	16.62	65.8	116.8	107.7	55.5	147.1	93.7	98.8	123.9	90.6	48.2	85.5	78.8	40.6	107.7	68.6	72.3	90.7	66.3	35.4	46.8	48.1	40.6	49.3
	High	[R].RWSYEMFR.[N]	1xTMT6plex [N-Term]	0.00412995	0.000627691	2	P11497; A0A0G2K5G8	P11497 [138-145]; A0A0G2K5G8 [20-27]		1	1403.71	1.196	1.27	0.751	0.969627	1	0.981357	2.9	33.72	38.41	88.8	93.1	118.2	53.2	48.1	18.53	52.4	157.1	89.8	43.8	128.9	94.2	87.8	126.4	119.6	42.9	128.8	73.6	35.9	105.7	77.2	72	103.6	98	31.6	70.4	45	35.9	48.4
	High	[K].SDMNTVLNYIFSHAQVTK.[K]	1xTMT6plex [K18]; 1xTMT6plex [N-Term]	8.29732e-09	2.36316e-05	2	P11497; A0A0G2K5G8	P11497 [1018-1035]; A0A0G2K5G8 [900-917]		0	2526.34	1.087	1.207	0.671	0.999983	1	0.9272	26.9	5.8	31.27	80.6	99.4	120	55.32	55.03	29.65	46.7	145.4	80.1	36.4	133.8	98.8	84.3	155.2	119.3	72.1	224.5	123.7	56.2	206.6	152.6	130.2	239.7	184.3	53.1	122.8	75.5	56.2	94.6
	High	[R].SLVQANPEVAMDSIVHMTQHISPTQR.[A]	1xTMT6plex [N-Term]	4.4745e-09	2.36316e-05	2	P11497; A0A0G2K5G8	P11497 [2305-2330]; A0A0G2K5G8 [2187-2212]		0	3118.6	1.201	1.2	0.878	0.971226	1	1	18.13	31.71	9.66	114.6	95.4	90	35.43	45.61	39.34	63.6	135.7	112	47.2	128.8	93.3	77.1	154.5	88	27.2	58.1	48	20.2	55.2	40	33	66.2	37.7	20	31.8	29.3	20.2	25.3
	High	[R].SLVQANPEVAMDSIVHMTQHISPTQR.[A]	1xOxidation [M]; 1xTMT6plex [N-Term]	5.02359e-06	2.36316e-05	3	P11497; A0A0G2K5G8	P11497 [2305-2330]; A0A0G2K5G8 [2187-2212]		0	3134.59	1.249	1.068	1.169	0.843005	1	1	6.07	35.12	9.9	113	90.4	96.6	20.95	38.23	9.85	82.4	125.5	115.6	63.3	137.6	92.5	83.7	100.6	98.9	47.9	73	67.3	36.9	80.1	53.9	48.7	58.5	57.5	35.3	39.9	41.1	36.9	36.7
	High	[K].SPEYPDGR.[D]	1xTMT6plex [N-Term]	0.0277423	0.00321211	2	P11497; A0A0G2K5G8	P11497 [1667-1674]; A0A0G2K5G8 [1549-1556]		0	1149.57	1.072	1.775	0.716	0.999983	0.84429	0.969964	18.76	20.12	27.65	83.6	78	138.4	45.13	62.05	34.94	52.6	134.2	85.9	36.4	143.3	80.1	73.4	152	142.2	61.6	157.1	100.6	42.7	167.9	93.8	86	178	166.5	45.3	85.9	61.4	42.7	76.9
	High	[K].SPEYPDGRDVIVIGNDITYR.[I]	1xTMT6plex [N-Term]	5.03686e-05	2.36316e-05	4	P11497; A0A0G2K5G8	P11497 [1667-1686]; A0A0G2K5G8 [1549-1568]		1	2508.29	0.956	1.201	0.796	0.999983	1	1	24.92	24.95	4.22	90.8	95	114.1	33.01	59.14	27.33	61.6	121.6	89.7	38	148.6	93.9	85.5	148.4	112.7	71.9	142	104.8	44.4	173.5	109.6	99.8	173.3	131.6	52.9	77.6	63.9	44.4	79.5
	High	[K].SPEYPDGRDVIVIGNDITYR.[I]	1xDeamidated [N15]; 1xTMT6plex [N-Term]	0.0257316	0.00286347	2	P11497; A0A0G2K5G8	P11497 [1667-1686]; A0A0G2K5G8 [1549-1568]		1	2509.28	1.165	1.119	1.041	0.999983	1	1	2.16	9.41	2.4	106.4	91.3	102.2	31.82	34.8	18.44	68.7	134.2	107.4	58.2	121	92.2	88.1	126.9	103.2	10.8	21.2	16.9	9.2	19.1	14.5	13.9	20	16.3	8	11.6	10.3	9.2	8.7
	High	[R].SSMSGLHLVK.[Q]	1xTMT6plex [K10]; 1xTMT6plex [N-Term]	0.0140927	0.00162488	2	P11497	P11497 [76-85]		0	1516.89	1.128	1.314	0.763	0.991962	1	0.96824	16.62	21.92	14.12	90.6	90.5	118.9	49.28	53.56	30.9	54.2	149.7	89.9	39.3	132.7	89.7	77.9	148.6	117.9	258.3	713.5	428.5	187.4	632.3	427.6	370.9	708	561.9	190	390.2	261.5	187.4	289.6
	High	[R].SSMSGLHLVK.[Q]	1xOxidation [M3]; 1xTMT6plex [K10]; 1xTMT6plex [N-Term]	0.0233807	0.00261735	4	P11497	P11497 [76-85]		0	1532.89	1.157	1.316	0.879	0.806495	0.198944	0.283788	13.98	38.15	23.85	99.9	86.4	113.7	41.03	50.76	21.79	59.3	140.9	98.2	46.8	137.5	84.9	86.2	134.5	111.7	480	1140.5	795.2	379.1	1113.7	687.2	698	1088.7	904.6	353.2	623.7	485.4	379.1	510.1
	High	[R].SSMSGLHLVKQGR.[D]	1xOxidation [M3]; 1xTMT6plex [K10]; 1xTMT6plex [N-Term]	0.00196001	0.000398487	1	P11497	P11497 [76-88]		1	1874.07	0.97	0.928	0.871	0.999983	1	1	1.1	12.99	5.55	95.8	107.4	96.8	12.33	17.55	9.55	82.3	97	105.4	84.3	120.1	108.7	98	111.4	92.7	101.7	119.9	130.3	104.2	148.5	134.4	121.2	137.7	114.6	74.9	65.6	79.5	104.2	68
	High	[R].SVIEENIK.[Y]	1xTMT6plex [K8]; 1xTMT6plex [N-Term]	0.00188444	0.000347925	9	P11497; A0A0G2K5G8	P11497 [2285-2292]; A0A0G2K5G8 [2167-2174]		0	1389.84	0.957	1.146	0.905	0.999983	1	1	0.16	20.95	10.17	92.5	96.7	110.8	31.18	47.96	26.96	69.2	130.1	94.8	46.5	136.1	99.1	76.5	134	113.6	362.1	680.7	496.1	243.2	712.2	518.5	400.2	700.7	594.1	266.5	372.2	302.8	243.2	326.2
	High	[R].TAQIMFQAYGDK.[Q]	1xTMT6plex [K12]; 1xTMT6plex [N-Term]	1.86031e-05	2.36316e-05	11	P11497; A0A0G2K5G8	P11497 [1552-1563]; A0A0G2K5G8 [1434-1445]		0	1830.98	1.034	1.256	0.801	0.999983	0.27162	0.126447	4.15	10.75	14.59	92.5	92	115.5	35.05	38.23	24.08	63.6	129.2	89.6	56.1	124.9	89.1	90.1	145.5	112	707.9	1436.8	997	623.6	1388.9	991.5	1001.9	1618	1245.4	520.9	785.7	608.6	623.6	636.2
	High	[R].TAQIMFQAYGDK.[Q]	1xOxidation [M5]; 1xTMT6plex [K12]; 1xTMT6plex [N-Term]	0.00905847	0.00107298	1	P11497; A0A0G2K5G8	P11497 [1552-1563]; A0A0G2K5G8 [1434-1445]		0	1846.98	1.205	1.235	1.39	0.976154	1	0.924375	9.9	30.23	3.1	120.8	84.2	95	17.47	31.5	8.94	122.1	136.3	95.7	59.1	113.1	85	87.8	96	105	38.5	43	30.2	18.6	35.7	26.8	27.7	30.3	33.1	28.3	23.5	18.4	18.6	16.3
	High	[K].TCVFEKENDPSVMR.[S]	1xCarbamidomethyl [C2]; 1xTMT6plex [K6]; 1xTMT6plex [N-Term]	0.00570663	0.000799387	2	P11497; A0A0G2K5G8	P11497 [741-754]; A0A0G2K5G8 [623-636]		1	2170.1	1	1.135	0.881	0.999983	1	1	1.57	12.51	11.05	98	99	103	38.67	54.6	32.34	61.2	136.2	94	38.4	136.1	95	85.8	154.6	98.7	207.5	461.5	318.5	130.2	461.3	321.8	290.7	523.8	334.5	152.7	252.4	194.4	130.2	211.3
	High	[R].TDCNHIFLNFVPTVIMDPSK.[I]	1xCarbamidomethyl [C3]; 1xTMT6plex [K20]; 1xTMT6plex [N-Term]	3.72538e-09	2.36316e-05	6	P11497; A0A0G2K5G8	P11497 [1467-1486]; A0A0G2K5G8 [1349-1368]		0	2806.47	1.037	1.465	0.671	0.999983	0.845081	0.78432	16.69	36.47	10.02	81.6	88.6	129.8	45.71	53.5	28.2	55.1	137.8	83.2	39.3	132.8	90.4	82.1	146.8	132.4	283.3	709	428.2	202.3	683.4	465	422.2	754.9	681.3	208.5	387.7	261.3	202.3	313
	High	[R].TDCNHIFLNFVPTVIMDPSK.[I]	1xCarbamidomethyl [C3]; 1xOxidation [M16]; 1xTMT6plex [K20]; 1xTMT6plex [N-Term]	1.06933e-06	2.36316e-05	1	P11497; A0A0G2K5G8	P11497 [1467-1486]; A0A0G2K5G8 [1349-1368]		0	2822.46	1.222	1.565	0.781	0.99402	0.87602	0.995101	7.69	37.28	1.03	90.8	70.7	138.5	32.94	49.02	34.4	58.5	117.6	97.5	47.9	129.3	75.9	75	149.7	148.6	13	26.1	21.6	10.6	28.7	16.8	16.6	33.2	32.9	9.6	14.3	13.2	10.6	13.1
	High	[R].TDCNHIFLNFVPTVIMDPSKIEESVR.[S]	1xCarbamidomethyl [C3]; 1xTMT6plex [K20]; 1xTMT6plex [N-Term]	2.11223e-07	2.36316e-05	3	P11497; A0A0G2K5G8	P11497 [1467-1492]; A0A0G2K5G8 [1349-1374]		1	3519.84	1.195	1.117	1.07	0.980515	1	1	37.16	73.81	19.68	103.9	116	80.1	35.33	52.7	42.32	74.7	152	104.4	37	127.2	116.6	80.5	142.1	65.4	90.4	184	126.4	44.7	153.9	141.1	97.4	172	79.1	66.5	100.6	77.1	44.7	70.5
	High	[K].TDGDIEDDRLAAMFR.[E]	1xTMT6plex [N-Term]	0.000284051	9.4366e-05	6	P11497; A0A0G2K5G8	P11497 [1294-1308]; A0A0G2K5G8 [1176-1190]		1	1953.95	1.07	1.053	0.922	0.999983	1	1	14.11	0.31	13.34	96.2	99.4	104.4	38.44	54.37	29.85	63.5	141.7	100	36.3	132.4	103.2	75.1	139.4	108.4	168.7	376.1	265.3	96.3	351.4	274	199.4	369.9	287.8	124.1	205.6	161.9	96.3	161
	High	[R].TFEDFVR.[I]	1xTMT6plex [N-Term]	0.0287072	0.00333402	2	P11497; A0A0G2K5G8	P11497 [1240-1246]; A0A0G2K5G8 [1122-1128]		0	1142.6	1.071	1.225	0.87	0.999983	1	1	1.24	22.82	0.58	96.9	91.3	111.8	34.41	49.91	26.49	67	137.3	102.2	41	128.3	96.3	77	132.9	118	121.8	249.7	185.9	74.5	233.2	175.1	140	241.7	214.5	89.6	136.5	113.5	74.5	106.8
	High	[K].TLELNQHSR.[F]	1xTMT6plex [N-Term]	9.50903e-05	2.36316e-05	7	P11497	P11497 [10-18]		0	1326.73	1.081	1.242	0.91	0.999983	1	1	9.8	16.37	10.27	93.1	92.3	114.6	33.99	47.1	29.11	69.4	137.1	95	44.2	126.8	94.1	76.3	140.1	116.9	335.5	662.4	459.2	213.5	613	455	368.5	677.3	565.1	246.8	362.2	280.3	213.5	280.8
	High	[R].TIQVENSHLILTGAGALNK.[V]	1xTMT6plex [K19]; 1xTMT6plex [N-Term]	6.94073e-08	2.36316e-05	9	P11497; A0A0G2K5G8	P11497 [1837-1855]; A0A0G2K5G8 [1719-1737]		0	2437.42	1.099	1.317	0.808	0.999983	0.898353	0.925505	4.61	21.9	12.87	94.4	88.7	116.8	43.28	47.75	29.89	58.4	143.1	93.7	46.1	130.2	88	78.5	146.2	115.9	326.2	800	523.6	257.8	728.1	491.9	438.6	817.4	647.8	240.1	437.5	319.6	257.8	333.5
	High	[R].TIQVENSHLILTGAGALNK.[V]	1xDeamidated [N/Q]; 1xTMT6plex [K19]; 1xTMT6plex [N-Term]	4.726e-06	2.36316e-05	5	P11497; A0A0G2K5G8	P11497 [1837-1855]; A0A0G2K5G8 [1719-1737]		0	2438.4	1.116	1.066	0.941	0.999983	1	1	16.6	1.78	6.12	97.7	98.5	103.8	34.89	47.28	27.44	69.6	141.6	99.7	43.4	126.9	100.6	77	135.3	105.9	139.7	284.3	200.1	87.1	254.7	201.9	154.6	271.5	212.6	102.8	155.4	122.2	87.1	116.7
	High	[K].TLRDPSLPLLELQDIMTSVSGR.[I]	1xTMT6plex [N-Term]	2.12107e-09	2.36316e-05	2	P11497; A0A0G2K5G8	P11497 [887-908]; A0A0G2K5G8 [769-790]		1	2670.47	0.715	1.063	1.044	0.650052	1	1	84.7	52.69	9.44	82.1	116.9	101	32.6	57.4	25.26	87.9	112.9	57	38.7	157.9	125.2	79.1	108.1	133	55.4	71.2	35.9	24.4	99.5	78.9	49.9	68.1	83.8	40.8	38.9	21.9	24.4	45.6
	High	[R].TTVEYLIK.[L]	1xTMT6plex [K8]; 1xTMT6plex [N-Term]	0.00480481	0.000674529	4	P11497; A0A0G2K5G8	P11497 [588-595]; A0A0G2K5G8 [470-477]		0	1424.88	1.218	1.489	0.818	0.886194	0.975915	0.992702	14.55	20.06	5.02	98.6	80.9	120.5	35.48	46.33	24.8	68.2	138.3	93.5	51	128.7	76.7	86.3	143.1	114.3	346.6	702.3	474.6	259	653.8	389.6	438	726.5	580.2	255	384.1	289.7	259	299.5
	High	[R].TVELSVPADPANLDSEAK.[I]	1xTMT6plex [K18]; 1xTMT6plex [N-Term]	3.94143e-10	2.36316e-05	19	P11497; A0A0G2K5G8	P11497 [1991-2008]; A0A0G2K5G8 [1873-1890]		0	2314.25	1.114	1.321	0.773	0.91233	0.194781	0.0889697	12.26	17.01	8.16	91.7	89.8	118.6	41.36	49.85	27.92	60.9	141	91.3	41.3	126.7	89.4	83.2	148.1	118.1	645.7	1494.1	967.2	438	1341.8	946.9	881	1569.2	1250.9	475.1	817.1	590.4	438	614.6
	High	[R].TVELSVPADPANLDSEAK.[I]	1xDeamidated [N12]; 1xTMT6plex [K18]; 1xTMT6plex [N-Term]	3.7779e-06	2.36316e-05	2	P11497; A0A0G2K5G8	P11497 [1991-2008]; A0A0G2K5G8 [1873-1890]		0	2315.24	1.211	1.299	0.851	0.976919	1	1	15.43	24.52	2.72	96.2	88.6	115.2	38.27	47.55	25.92	65.9	145.9	102.1	41	120.5	94.1	77.5	130.6	122.3	67.9	150.3	105.2	42.2	124.1	96.9	79.8	134.5	125.9	50	82.2	64.2	42.2	56.8
	High	[K].TYQAIKDFNR.[E]	1xTMT6plex [K6]; 1xTMT6plex [N-Term]	0.0100948	0.00119026	2	P11497; A0A0G2K5G8	P11497 [2025-2034]; A0A0G2K5G8 [1907-1916]		1	1713.97	1.039	1.165	0.891	0.999983	1	1	0.09	31.56	30.3	105.4	101.5	93.1	40.63	46.9	38.62	57.9	138.5	101.8	46.9	133.4	98	78.2	155.5	89.9	108.3	259.2	190.5	87.8	249.8	183.4	146.4	291	168.2	79.7	141.8	116.3	87.8	114.4
	High	[R].VDWQENDFSK.[R]	1xTMT6plex [K10]; 1xTMT6plex [N-Term]	0.000124531	2.36316e-05	5	P11497	P11497 [266-275]		0	1725.88	1.042	1.073	0.971	0.999983	1	1	15.7	28.16	13.94	100.3	96.3	103.4	41.02	57.89	24.61	61.1	142.5	95.5	42.4	153	91.6	82.6	133	98.3	337.2	787	527.2	234.3	844.9	506.1	456.4	734.5	543.1	248.1	430.4	321.8	234.3	387
	High	[R].VDWQENDFSK.[R]	1xDeamidated [N6]; 1xTMT6plex [K10]; 1xTMT6plex [N-Term]	0.000166303	2.36316e-05	4	P11497	P11497 [266-275]		0	1726.87	0.961	0.741	1.298	0.999983	0.999721	0.998425	8.15	32.71	18.86	110.2	114.7	75.1	14.39	21.73	13.01	90.4	117.1	117.8	84	121.9	129.2	79.8	90.3	69.5	72.5	94	94.5	67.4	97.8	103.7	64.1	72.4	55.7	53.4	51.4	57.7	67.4	44.8
	High	[R].VDWQENDFSKR.[I]	1xTMT6plex [K10]; 1xTMT6plex [N-Term]	0.00745152	0.000976679	2	P11497	P11497 [266-276]		1	1881.99	0.941	1.515	0.644	0.999983	0.987275	0.938948	52.45	5.29	39.42	62.5	94.4	143.1	39.17	49.22	44.9	57.6	115.7	66.4	39.6	123	100.4	65.7	179.6	152.1	61.3	123.1	70.7	42.1	130.8	106.8	69.8	191.1	161.8	45.1	67.3	43.1	42.1	59.9
	High	[R].VDWQENDFSKR.[I]	1xDeamidated [N6]; 1xTMT6plex [K10]; 1xTMT6plex [N-Term]	0.0550883	0.00554997	1	P11497	P11497 [266-276]		1	1882.97	1.153	1.595	0.893	0.994961	0.895166	1	36.02	0.93	9.43	54.1	103.4	142.4	60.87	49.42	44.76	56.2	141.1	51.4	39.2	122.3	107.4	63	147.9	171.4	19.8	49.7	18.1	13.8	43.1	37.8	22.2	52.1	60.3	14.6	27.2	11	13.8	19.7
	High	[R].VETQFQNGHYDK.[C]	1xTMT6plex [K12]; 1xTMT6plex [N-Term]	1.14161e-05	2.36316e-05	1	P11497; A0A0G2K5G8	P11497 [996-1007]; A0A0G2K5G8 [878-889]		0	1924	1.017	1.628	0.902	0.999983	0.812903	1	25.98	65.27	7.25	80.3	78.9	140.8	32.14	56.82	35.77	70.8	120.6	72.5	48.2	143.7	71.3	78.5	127.2	167.2	25	42.6	25.6	17	50.7	25.2	27.7	44.9	59	18.4	23.3	15.6	17	23.2
	High	[R].VETQFQNGHYDK.[C]	1xDeamidated [N/Q]; 1xTMT6plex [K12]; 1xTMT6plex [N-Term]	8.8821e-06	2.36316e-05	13	P11497; A0A0G2K5G8	P11497 [996-1007]; A0A0G2K5G8 [878-889]		0	1924.98	1.087	1.252	0.836	0.999983	0.773418	0.619999	15.11	28.6	10.73	90.7	92.9	116.3	40.91	49.12	26.64	64.9	145.1	90.4	44.9	133.5	92.6	77.6	134.9	115.9	428.5	957.8	596.8	296	881.1	611.2	512.3	890	765.1	315.3	523.7	364.3	296	403.6
	High	[K].VEVGTEVTDYR.[F]	1xTMT6plex [N-Term]	0.000125373	2.36316e-05	5	P11497; A0A0G2K5G8	P11497 [1409-1419]; A0A0G2K5G8 [1291-1301]		0	1496.78	1.215	1.205	1.009	0.917639	1	1	12.09	32.61	0.15	106.6	87.7	105.7	33.68	49.88	24.65	77	150	102.8	46.4	134.5	84.6	76.3	126.4	101.9	137.5	267.8	183.4	82.9	240	151	136.2	225.6	182	101.2	146.4	112	82.9	110
	High	[K].VLIANNGIAAVK.[C]	1xTMT6plex [K12]; 1xTMT6plex [N-Term]	4.32699e-06	2.36316e-05	4	P11497	P11497 [120-131]		0	1641.05	1.035	1.533	0.692	0.999983	0.916778	0.894153	22.21	14.35	11.05	70.9	90.5	138.7	45.95	46.31	38.08	51.4	126.6	73.9	43.2	122.3	94.3	74.3	169.3	144.5	243	598.2	349.1	204.2	578	445.6	351.2	800.1	682.9	178.8	327.1	213.1	204.2	264.8
	High	[K].VLIANNGIAAVK.[C]	1xDeamidated [N]; 1xTMT6plex [K12]; 1xTMT6plex [N-Term]	3.36631e-06	2.36316e-05	9	P11497	P11497 [120-131]		0	1642.03	1.098	1.3	0.845	0.946203	0.217315	0.206137	13.56	31.63	19.89	97	88.3	114.8	45.39	59.05	30.75	57.1	145.3	91.4	40.2	145.5	83.2	80.1	148.9	108.2	656.8	1671.5	1052	463.1	1674.9	957.7	922.2	1713.2	1245.3	483.3	914.1	642.2	463.1	767.2
	High	[K].VLIANNGIAAVK.[C]	2xDeamidated [N5; N6]; 1xTMT6plex [K12]; 1xTMT6plex [N-Term]	3.84179e-05	2.36316e-05	1	P11497	P11497 [120-131]		0	1643.01	1.343	1.386	0.969	0.898021	0.955521	1	6.43	41.05	47.6	111.4	83	105.6	36.39	31.46	5.17	69.8	150.2	111.6	54.3	105	83.1	105.7	105.2	115.2	10.7	23	17.1	8.3	16.1	12.7	16.2	16.1	17.7	7.9	12.6	10.4	8.3	7.4
	High	[R].VLQAELK.[I]	1xTMT6plex [K7]; 1xTMT6plex [N-Term]	0.0641065	0.00616225	2	P11497; A0A0G2K5G8	P11497 [1507-1513]; A0A0G2K5G8 [1389-1395]		0	1258.81	1.259	1.486	0.847	0.86931	0.971387	1	3.08	47.25	29.69	100.9	80.1	119	57.91	63.76	33.1	49.6	172.4	98.5	33.4	139.9	78.2	70.2	141.6	116.2	80.1	278.9	159.3	54	226.2	126.5	113.5	229	188	59	152.5	97.2	54	103.6
	High	[K].VNNADDFPNLFR.[Q]	1xTMT6plex [N-Term]	3.7901e-05	2.36316e-05	4	P11497; A0A0G2K5G8	P11497 [323-334]; A0A0G2K5G8 [205-216]		0	1650.84	1.179	1.023	1.096	0.934895	1	1	34.29	28.44	7.61	110.4	93.7	95.9	33.92	57.9	24.3	69.2	140	103.7	44.5	154.5	88	82.3	127.8	90.1	149.1	301.6	223.5	95.9	332.8	189.6	177.3	275.3	194.1	109.7	164.9	136.4	95.9	152.4
	High	[K].VNNADDFPNLFR.[Q]	1xDeamidated [N2]; 1xTMT6plex [N-Term]	0.00293875	0.00047451	1	P11497; A0A0G2K5G8	P11497 [323-334]; A0A0G2K5G8 [205-216]		0	1651.83
	High	[K].VPRDEPIHILNVAIK.[T]	1xTMT6plex [K15]; 1xTMT6plex [N-Term]	0.0123793	0.00139178	1	P11497; A0A0G2K5G8	P11497 [1279-1293]; A0A0G2K5G8 [1161-1175]		1	2172.33	1.396	1.276	1.167	0.645843	1	1	51.57	26.97	9.29	120.2	79	100.8	5.11	41.47	7.06	119	118.1	108.4	58.7	129.6	77.6	88.5	101.1	99	58.2	57.7	53	28.7	63.4	38	43.3	49.5	48.4	42.8	31.6	32.4	28.7	29
	High	[K].VQAERPDTMLGVVCGALHVADVNLR.[N]	1xCarbamidomethyl [C14]; 1xTMT6plex [N-Term]	2.8457e-10	2.36316e-05	3	P11497; A0A0G2K5G8	P11497 [620-644]; A0A0G2K5G8 [502-526]		0	2949.56	0.983	1.259	0.781	0.999983	1	0.997017	3.1	29.35	26.86	91	92.5	116.5	48	52.3	26.37	47.1	135.5	93.7	43.4	140.7	95.3	82.3	142.1	120	54	155.3	107.4	49.7	161.2	109.2	94.3	162.9	137.5	39.7	84.9	65.5	49.7	73.9
	High	[K].VQAERPDTMLGVVCGALHVADVNLR.[N]	1xCarbamidomethyl [C14]; 1xOxidation [M9]; 1xTMT6plex [N-Term]	8.60602e-07	2.36316e-05	2	P11497; A0A0G2K5G8	P11497 [620-644]; A0A0G2K5G8 [502-526]		0	2965.55	1.063	0.785	1.163	0.999983	1	1	1.28	7.86	25.83	112.6	105	82.4	25.84	35.45	17.1	73.8	125.4	112.1	69.4	144.6	104.5	80.3	107.8	82.1	44.2	75.1	67.2	41.6	86.6	62.6	48.1	64.6	49.2	32.5	41.1	41	41.6	39.7
	High	[K].VQQAELHTGSLPQIQSTALR.[G]	1xTMT6plex [N-Term]	2.52374e-11	2.36316e-05	6	P11497; A0A0G2K5G8	P11497 [825-844]; A0A0G2K5G8 [707-726]		0	2406.33	0.756	1.066	0.87	0.848926	1	1	19.51	38.37	13.44	75.5	112.9	111.6	23.79	50.28	20.4	72.7	111.5	78.8	46	147.4	117.9	83.6	116.5	125.7	170.1	260.7	184.3	107.5	344.8	275.7	195.4	272.5	294	125.1	142.6	112.5	107.5	157.9
	High	[K].VQQAELHTGSLPQIQSTALRGEK.[L]	1xTMT6plex [K23]; 1xTMT6plex [N-Term]	1.93755e-05	2.36316e-05	3	P11497; A0A0G2K5G8	P11497 [825-847]; A0A0G2K5G8 [707-729]		1	2949.65	0.863	1.011	0.854	0.999983	1	1	46.22	30.8	5.81	90.1	104.4	105.5	10.28	44.95	20.18	81.4	100.1	92	57.5	152.2	106.5	80.8	121.9	107.7	194.7	239.5	219.9	137.4	364	254.8	193.2	291.5	257.6	143.3	131	134.2	137.4	166.7
	High	[R].VSALNSVHCEHVEDEGESR.[Y]	1xCarbamidomethyl [C9]; 1xTMT6plex [N-Term]	9.29253e-08	2.36316e-05	5	P11497; A0A0G2K5G8	P11497 [1760-1778]; A0A0G2K5G8 [1642-1660]		0	2383.11	1.116	1.525	0.734	0.998143	0.998752	0.96823	17.65	9.27	0.37	87.3	93.6	119	21.68	28.4	24.03	71.5	111.2	92	57.2	99.6	98.6	92.7	151.9	125.4	90.9	141.3	116.9	72.7	126.6	125.3	117.9	193.1	159.4	66.9	77.3	71.4	72.7	58
	High	[R].WFVEVEGTVK.[A]	1xTMT6plex [K10]; 1xTMT6plex [N-Term]	0.000127073	2.36316e-05	4	P11497; A0A0G2K5G8	P11497 [2250-2259]; A0A0G2K5G8 [2132-2141]		0	1651.95	1.149	1.152	0.888	0.986731	1	1	16.3	12.47	23.07	96.6	94.5	108.9	40.49	45.48	23.58	63.4	145.6	97.2	46.1	126.8	95	82.6	133.8	109.5	132.5	304.3	203.1	96.4	264.8	198.6	172.5	279.5	228.8	97.5	166.4	124	96.4	121.3
	High	[R].WMLAGRPHPTQK.[G]	1xTMT6plex [K12]; 1xTMT6plex [N-Term]	2.83218e-05	2.36316e-05	3	P11497; A0A0G2K5G8	P11497 [1935-1946]; A0A0G2K5G8 [1817-1828]		0	1880.07	1.174	1.172	1.002	0.963167	1	1	8.5	10.86	2.55	104	94	102.1	44.05	52.78	29.76	56.4	147.2	106	36.4	125.4	95.7	82	146.9	104	119	310.5	223.5	76.8	264.4	201.9	172.9	309.9	219.3	87.6	169.8	136.4	76.8	121.1
	High	[R].WMLAGRPHPTQK.[G]	1xOxidation [M2]; 1xTMT6plex [K12]; 1xTMT6plex [N-Term]	0.0123793	0.00139178	1	P11497; A0A0G2K5G8	P11497 [1935-1946]; A0A0G2K5G8 [1817-1828]		0	1896.07	1.173	0.998	0.917	0.99402	1	1	32.65	9	28.77	92.1	100.6	107.3	39.61	56.13	14.52	77.6	154.7	86.7	34.9	131.8	94.8	101	124	94.6	20.7	41.2	23.1	9.3	35.1	25.3	26.9	33	25.2	15.2	22.5	14.1	9.3	16.1
	High	[R].WSYEMFR.[N]	1xTMT6plex [N-Term]	0.0496787	0.0051723	1	P11497; A0A0G2K5G8	P11497 [139-145]; A0A0G2K5G8 [21-27]		0	1247.61	1.19	1.243	0.885	0.965382	1	1	13.8	2.64	11.37	104	87.4	108.6	40.55	54.33	31.71	56.7	137.1	106.1	36.1	127	89.1	82	155	110.7	69.7	168.6	130.4	44.4	156.1	109.6	100.9	190.6	136.1	51.3	92.2	79.6	44.4	71.5
	High	[K].YLYLTPQDYK.[R]	1xTMT6plex [K10]; 1xTMT6plex [N-Term]	7.60925e-05	2.36316e-05	7	P11497; A0A0G2K5G8	P11497 [1749-1758]; A0A0G2K5G8 [1631-1640]		0	1761.98	0.958	1.109	0.864	0.999983	0.687327	0.491071	0.75	15.89	2.84	93.7	97.8	108.5	34.12	55.69	27.1	69.1	135.2	91.3	39.3	141.9	95.3	81.6	140.5	105.7	493.9	966	652.5	281.1	1013.6	681.2	582.8	1003.6	755.5	363.5	528.2	398.3	281.1	464.3
	High	[K].YLYLTPQDYKR.[V]	1xTMT6plex [K10]; 1xTMT6plex [N-Term]	0.00319919	0.00047451	1	P11497; A0A0G2K5G8	P11497 [1749-1759]; A0A0G2K5G8 [1631-1641]		1	1918.08	0.933	1.458	0.759	0.999983	0.966914	1	14.61	34.52	26.75	87.1	98.1	114.8	49.85	36.66	24.71	46.9	139.1	91.5	50.3	103	107.8	90.7	150.2	120.6	13.5	39.9	26.3	14.4	29.6	30.9	26	43.1	34.6	9.9	21.8	16	14.4	13.5
High	A0A0G2JUE4	Golgin subfamily A member 4 OS=Rattus norvegicus OX=10116 GN=Golga4 PE=1 SV=1	0	1226.95	71	176	550	5	2281	262.3	5.34	2.049	1.244	1.648	1.04	0.31	0.72	9.55856e-05	0.715957	0.227545	0.0087924	0.999767	0.854045	1.22	2.16	3.43	142.6	70.2	87.3	2.49	5.98	7.96	137.3	142.7	144	66.5	74.9	70.3	81.5	95.4	87.4	43268.5	44968.6	45353.5	20942.3	23594.5	22132	25668.5	30068.8
	Confidence	Annotated Sequence	Modifications	Qvality PEP	Qvality q-value	# PSMs	Master Protein Accessions	Positions in Master Proteins	Modifications in Master Proteins	# Missed Cleavages	Theo. MH+ [Da]	Abundance Ratio: (Gao-QL) / (Gao-WT)	Abundance Ratio: (TurboID) / (Gao-WT)	Abundance Ratio: (Gao-QL) / (TurboID)	Abundance Ratio Adj. P-Value: (Gao-QL) / (Gao-WT)	Abundance Ratio Adj. P-Value: (TurboID) / (Gao-WT)	Abundance Ratio Adj. P-Value: (Gao-QL) / (TurboID)	Abundance Ratio Variability [%]: (Gao-QL) / (Gao-WT)	Abundance Ratio Variability [%]: (TurboID) / (Gao-WT)	Abundance Ratio Variability [%]: (Gao-QL) / (TurboID)	Abundances (Grouped): Gao-QL	Abundances (Grouped): Gao-WT	Abundances (Grouped): TurboID	Abundances (Grouped) CV [%]: Gao-QL	Abundances (Grouped) CV [%]: Gao-WT	Abundances (Grouped) CV [%]: TurboID	Abundances (Scaled): F1: 127N, Sample, Gao-QL, 1	Abundances (Scaled): F1: 128C, Sample, Gao-QL, 3	Abundances (Scaled): F1: 130N, Sample, Gao-QL, 2	Abundances (Scaled): F1: 126, Sample, Gao-WT, 1	Abundances (Scaled): F1: 127C, Sample, Gao-WT, 3	Abundances (Scaled): F1: 129N, Sample, Gao-WT, 2	Abundances (Scaled): F1: 128N, Sample, TurboID, 1	Abundances (Scaled): F1: 129C, Sample, TurboID, 3	Abundances (Scaled): F1: 131, Sample, TurboID, 2	Abundances (Normalized): F1: 127N, Sample, Gao-QL, 1	Abundances (Normalized): F1: 128C, Sample, Gao-QL, 3	Abundances (Normalized): F1: 130N, Sample, Gao-QL, 2	Abundances (Normalized): F1: 126, Sample, Gao-WT, 1	Abundances (Normalized): F1: 127C, Sample, Gao-WT, 3	Abundances (Normalized): F1: 129N, Sample, Gao-WT, 2	Abundances (Normalized): F1: 128N, Sample, TurboID, 1	Abundances (Normalized): F1: 129C, Sample, TurboID, 3	Abundances (Normalized): F1: 131, Sample, TurboID, 2	Abundance: F1: 127N, Sample, Gao-QL, 1	Abundance: F1: 128C, Sample, Gao-QL, 3	Abundance: F1: 130N, Sample, Gao-QL, 2	Abundance: F1: 126, Sample, Gao-WT, 1	Abundance: F1: 127C, Sample, Gao-WT, 3
	High	[R].AAFEELEK.[A]	1xTMT6plex [K8]; 1xTMT6plex [N-Term]	0.00423989	0.000627691	8	A0A0G2JUE4; A0A0G2K9I3	A0A0G2JUE4 [480-487]; A0A0G2K9I3 [410-417]		0	1394.79	1.993	1.143	1.569	0.0166647	1	0.956867	1.63	1.88	1.96	139.7	70.1	90.2	2.92	9.44	9.92	136.8	139.9	144.9	67.9	70.2	80.8	76.6	90.4	92.4	304.2	311.2	322.3	151	156.1	179.7	170.4	201	205.4	223.8	170.2	196.7	151	71.5
	High	[K].ADAILAR.[L]	1xTMT6plex [N-Term]	0.0466938	0.00487397	1	A0A0G2JUE4; A0A0G2K9I3	A0A0G2JUE4 [1306-1312]; A0A0G2K9I3 [1236-1242]		0	958.588	2.234	1.328	1.682	0.00538268	1	0.892043	9.81	17.46	24.4	144.7	66.7	88.6	2.67	6.28	19.75	147	151.4	143.5	61.2	67.8	68.8	68.3	90	102.1	124.3	127.9	121.3	51.7	57.3	58.1	57.7	76	86.3	91.4	69.9	74	51.7	26.2
	High	[K].ADMEGLIAEK.[E]	1xTMT6plex [K10]; 1xTMT6plex [N-Term]	0.00010593	2.36316e-05	6	A0A0G2JUE4; A0A0G2K9I3	A0A0G2JUE4 [1374-1383]; A0A0G2K9I3 [1304-1313]		0	1534.86	2.162	1.431	1.536	3.0759e-10	0.680351	1	2.48	16.68	17.19	138.4	66.1	95.5	3.97	2.2	13.09	137.1	147.7	139.2	66.5	67.2	64.4	79.1	96.2	102.5	1072.2	1155.3	1089.1	520.4	525.7	503.9	618.6	752.1	801.9	789	631.8	664.8	520.4	240.8
	High	[K].ADMEGLIAEKEALQQEGGQQQQVASEK.[E]	2xTMT6plex [K10; K27]; 1xTMT6plex [N-Term]	5.26595e-09	2.36316e-05	2	A0A0G2JUE4; A0A0G2K9I3	A0A0G2JUE4 [1374-1400]; A0A0G2K9I3 [1304-1330]		1	3602.89	2.067	1.31	1.744	0.0168573	1	0.724404	15.68	25.13	33.61	147.4	68.2	84.5	8.24	18.46	19.52	141.8	135.5	158.7	62.1	65.6	86.4	81.3	100.5	68.1	86.6	82.8	97	37.9	40.1	52.8	49.7	61.4	41.6	63.8	45.3	59.2	37.9	18.4
	High	[K].ADMEGLIAEKEALQQEGGQQQQVASEK.[E]	1xDeamidated [Q15]; 2xTMT6plex [K10; K27]; 1xTMT6plex [N-Term]	0.013253	0.00148419	1	A0A0G2JUE4; A0A0G2K9I3	A0A0G2JUE4 [1374-1400]; A0A0G2K9I3 [1304-1330]		1	3603.88
	High	[K].AEAISALSK.[Q]	1xTMT6plex [K9]; 1xTMT6plex [N-Term]	0.000781297	9.4366e-05	4	A0A0G2JUE4; A0A0G2K9I3	A0A0G2JUE4 [1456-1464]; A0A0G2K9I3 [1386-1394]		0	1347.82	2.26	1.256	1.816	0.00362292	1	0.900195	8.12	1.35	6.7	150.5	66.6	82.9	3.05	5.93	10.57	148.7	142.3	151	65.8	71.1	63.3	81.9	96.3	79.5	712.8	682	723.5	315.5	340.7	303.5	392.6	461.7	381.2	524.5	372.9	441.6	315.5	156.1
	High	[K].AKEAGEKDEQIR.[L]	2xTMT6plex [K2; K7]; 1xTMT6plex [N-Term]	0.0161564	0.00184169	1	A0A0G2JUE4; A0A0G2K9I3	A0A0G2JUE4 [1534-1545]; A0A0G2K9I3 [1464-1475]		2	2061.19	1.352	1.147	1.179	0.83911	1	1	24.39	30.76	8.03	118.9	84.6	96.5	9.66	13.17	23.48	104.9	109.5	125.8	77.6	97	78	89	88.1	130.2	33.2	34.7	39.8	24.6	30.7	24.7	28.2	27.9	41.2	24.4	19	24.3	24.6	14.1
	High	[K].AKEMQEMK.[K]	2xTMT6plex [K2; K8]; 1xTMT6plex [N-Term]	0.00371863	0.000612679	2	A0A0G2JUE4; A0A0G2K9I3	A0A0G2JUE4 [1027-1034]; A0A0G2K9I3 [957-964]		1	1681.96	2.137	1.409	1.516	0.0162806	0.996761	0.916305	7.25	9.34	1.97	138.9	68.3	92.8	6.89	7.14	11.91	133.7	139	152.7	68.3	62	71.4	79.3	92.9	100.7	137	142.4	156.4	70	63.5	73.2	81.2	95.2	103.2	100.8	77.9	95.5	70	29.1
	High	[K].ALEDKLELESAAK.[V]	2xTMT6plex [K5; K13]; 1xTMT6plex [N-Term]	2.018e-05	2.36316e-05	2	A0A0G2JUE4; A0A0G2K9I3	A0A0G2JUE4 [1680-1692]; A0A0G2K9I3 [1610-1622]		1	2104.25	2.346	1.3	1.58	0.0067395	1	0.944967	23.99	6.35	7.44	147.2	62.7	90.1	2.83	13.75	15.74	152.3	148.8	144	55.6	63.4	73.2	72.3	99.2	91.1	262.9	256.8	248.4	96	109.5	126.3	124.8	171.1	157.2	193.4	140.4	151.6	96	50.1
	High	[K].ALKDEISQLGGLLK.[E]	2xTMT6plex [K3; K14]; 1xTMT6plex [N-Term]	1.35599e-06	2.36316e-05	2	A0A0G2JUE4; A0A0G2K9I3	A0A0G2JUE4 [821-834]; A0A0G2K9I3 [751-764]		1	2172.36	2.316	1.439	1.609	0.00496652	0.952718	0.916409	4	14.13	16.55	147.3	63.1	89.6	2.08	2.51	17.42	150.8	147.7	144.6	63.3	65.5	62.4	72.5	103.3	89.9	353.8	346.6	339.4	148.5	153.8	146.5	170.2	242.4	210.9	260.3	189.5	207.1	148.5	70.4
	High	[K].AILTESENK.[L]	1xTMT6plex [K9]; 1xTMT6plex [N-Term]	0.00229309	0.000398487	2	A0A0G2JUE4; A0A0G2K9I3	A0A0G2JUE4 [614-622]; A0A0G2K9I3 [544-552]		0	1462.85	2.347	1.384	1.612	0.0031149	0.999908	0.895235	4.61	9.04	12.46	147	63.9	89.1	7.6	1.42	10.11	133.7	146.9	155.7	63.8	62.6	64.3	82.9	101	89.1	179.8	197.4	209.3	85.8	84.1	86.5	111.5	135.8	119.7	132.3	108	127.8	85.8	38.5
	High	[K].ALSTAQK.[T]	1xTMT6plex [K7]; 1xTMT6plex [N-Term]	0.0320256	0.00374043	2	A0A0G2JUE4; A0A0G2K9I3	A0A0G2JUE4 [488-494]; A0A0G2K9I3 [418-424]		0	1176.74	2.191	1.188	1.796	0.00177182	1	0.836996	25.68	16.32	3.97	148.1	66.4	85.5	2.71	18.43	6.35	143.6	146.2	151.5	65.6	83.6	58.9	77.9	88.4	84.3	285.9	291	301.5	130.5	166.4	117.3	155	176	167.9	210.4	159.1	184	130.5	76.2
	High	[K].AQEVEAELLQSHQEETQQLHR.[K]	1xTMT6plex [N-Term]	1.05218e-08	2.36316e-05	2	A0A0G2JUE4; A0A0G2K9I3	A0A0G2JUE4 [2077-2097]; A0A0G2K9I3 [2007-2027]		0	2732.38	2.123	1.408	1.889	0.0375259	0.994496	0.552138	31.83	27.17	55.32	150.8	69.3	79.8	24.62	30.32	17.84	149.1	188.4	114.3	47.4	88.8	68.6	79	67.9	96.6	37.9	47.9	29.1	12	22.6	17.4	20.1	17.2	24.5	27.9	26.2	17.7	12	10.3
	High	[R].AQVQQLER.[Q]	1xTMT6plex [N-Term]	0.00379243	0.000627691	3	A0A0G2JUE4; A0A0G2K9I3	A0A0G2JUE4 [929-936]; A0A0G2K9I3 [859-866]		0	1200.69	2.158	1.232	1.799	0.0160657	1	0.662468	4.65	3.96	8.49	149.8	68.3	81.9	3.38	15.87	8.73	148.9	156.2	146.4	54.3	74.7	67.9	78.1	92.1	81.4	88.5	92.8	87	32.2	44.4	40.3	46.4	54.7	48.4	65.1	50.8	53.1	32.2	20.3
	High	[R].AVVSGSMGNVAASPEQEAADSQECTQK.[A]	1xCarbamidomethyl [C24]; 1xTMT6plex [K27]; 1xTMT6plex [N-Term]	1.77334e-11	2.36316e-05	5	A0A0G2JUE4; A0A0G2K9I3	A0A0G2JUE4 [1762-1788]; A0A0G2K9I3 [1692-1718]		0	3209.55	1.865	0.983	1.897	0.0258541	1	0.745825	43.44	56.35	7.75	142.5	76.4	81.1	9.87	41.1	7.19	128.7	137.1	155.8	52.7	73.5	118.2	83.5	72.3	78.1	177.4	189	214.8	72.6	101.4	162.9	115.1	99.7	107.6	130.6	103.4	131.1	72.6	46.4
	High	[R].AVVSGSMGNVAASPEQEAADSQECTQK.[A]	1xCarbamidomethyl [C24]; 1xOxidation [M7]; 1xTMT6plex [K27]; 1xTMT6plex [N-Term]	1.13076e-10	2.36316e-05	2	A0A0G2JUE4; A0A0G2K9I3	A0A0G2JUE4 [1762-1788]; A0A0G2K9I3 [1692-1718]		0	3225.54	2.623	1.576	1.821	0.000414025	0.938738	0.684491	13.94	15.65	17.89	154.3	58.8	86.9	2.78	13.16	26.05	148.9	144.5	152.8	56.8	68.2	53.2	73	118.8	83.9	105.2	102.1	107.9	40.1	48.2	37.6	51.5	83.9	59.3	77.4	55.8	65.9	40.1	22.1
	High	[R].CKETIGSHK.[E]	1xCarbamidomethyl [C1]; 2xTMT6plex [K2; K9]; 1xTMT6plex [N-Term]	0.0766303	0.00711449	1	A0A0G2JUE4; A0A0G2K9I3	A0A0G2JUE4 [367-375]; A0A0G2K9I3 [297-305]		1	1747.01	2.028	1.407	1.523	0.0216074	0.96513	0.971493	4.9	13.86	9.29	140.6	66.4	93	7.28	10.67	0.58	140.5	150.5	130	60	74.2	66.3	92.2	93	93.3	312.1	334.3	288.9	133.2	164.8	147.3	204.9	206.5	207.2	229.7	182.8	176.3	133.2	75.5
	High	[K].CPSILSQPMGEETGK.[N]	1xCarbamidomethyl [C1]; 1xTMT6plex [K15]; 1xTMT6plex [N-Term]	1.13373e-08	2.36316e-05	1	A0A0G2JUE4; A0A0G2K9I3	A0A0G2JUE4 [1861-1875]; A0A0G2K9I3 [1791-1805]		0	2092.08	1.77	1.287	1.375	0.128761	1	1	2.66	9.42	6.35	134	80.2	85.8	13.29	14.8	14.72	113.4	148.2	134.6	62.9	83.7	80.6	86.1	107.8	82.7	97.8	127.8	116.1	54.3	72.2	69.5	74.3	92.9	71.4	72	69.9	70.8	54.3	33.1
	High	[K].CPSILSQPMGEETGKNNTGLK.[Q]	1xCarbamidomethyl [C1]; 2xTMT6plex [K15; K21]; 1xTMT6plex [N-Term]	3.75075e-09	2.36316e-05	2	A0A0G2JUE4; A0A0G2K9I3	A0A0G2JUE4 [1861-1881]; A0A0G2K9I3 [1791-1811]		1	2948.58	1.597	1.418	1.232	0.312853	0.966352	1	11.46	18.91	12.7	121.8	74.7	103.6	3.48	22.39	10.16	124.3	121.8	130.3	55.8	76.2	88.4	89.3	108.1	105.7	45.7	44.8	47.9	20.5	28	32.5	32.8	39.7	38.9	33.6	24.5	29.2	20.5	12.8
	High	[R].DAHRLEVEK.[L]	1xTMT6plex [K9]; 1xTMT6plex [N-Term]	0.0860207	0.007917	1	A0A0G2JUE4; A0A0G2K9I3	A0A0G2JUE4 [1921-1929]; A0A0G2K9I3 [1851-1859]		1	1554.9	1.421	0.989	1.437	0.758902	1	0.93026	4.35	2.17	2.25	129.6	85.7	84.7	5.64	17.49	8.04	121	135.4	128.7	85.1	98.2	68.9	84.2	95.7	82.9	50.2	56.2	53.4	35.3	40.7	28.6	34.9	39.7	34.4	36.9	30.7	32.6	35.3	18.7
	High	[K].DEISQLGGLLK.[E]	1xTMT6plex [K11]; 1xTMT6plex [N-Term]	0.000880672	0.000121471	2	A0A0G2JUE4; A0A0G2K9I3	A0A0G2JUE4 [824-834]; A0A0G2K9I3 [754-764]		0	1630.98	1.986	1.096	1.792	0.0533555	1	0.708764	0.04	24.51	1.61	145.5	74.1	80.3	5.05	20.47	12.34	142.9	130.1	141.2	71.9	100.3	71.1	91.9	72.6	78	69	62.8	68.2	34.7	48.4	34.3	44.4	35.1	37.6	50.8	34.4	41.6	34.7	22.2
	High	[R].DKADAILAR.[L]	1xTMT6plex [K2]; 1xTMT6plex [N-Term]	0.0315907	0.00371064	1	A0A0G2JUE4; A0A0G2K9I3	A0A0G2JUE4 [1304-1312]; A0A0G2K9I3 [1234-1242]		1	1430.87	1.732	0.925	1.775	0.0874139	1	0.855299	1.87	9.43	20.98	140.3	88.8	70.9	14.66	20.72	19.04	141.9	115.8	155.5	100.7	66.1	89.8	93.2	65.3	71.7	140.3	114.5	153.8	99.5	65.3	88.8	92.1	64.5	70.9	103.2	62.6	93.9	99.5	29.9
	High	[K].DLQTQLDLK.[A]	1xTMT6plex [K9]; 1xTMT6plex [N-Term]	0.000135924	2.36316e-05	7	A0A0G2JUE4; A0A0G2K9I3	A0A0G2JUE4 [1525-1533]; A0A0G2K9I3 [1455-1463]		0	1531.91	1.976	1.231	1.606	0.00782202	1	0.997017	0.01	4.73	5.41	143.3	70.3	86.5	1.93	5.37	8.77	144.5	145.2	140.1	66	73.5	70.9	78.7	93.8	87.2	783.3	786.8	759.3	357.9	398.1	384.2	426.5	508.5	472.8	576.4	430.2	463.5	357.9	182.3
	High	[R].DQLAEELSVLR.[G]	1xTMT6plex [N-Term]	5.09222e-06	2.36316e-05	4	A0A0G2JUE4; A0A0G2K9I3	A0A0G2JUE4 [769-779]; A0A0G2K9I3 [699-709]		0	1501.84	1.895	1.192	1.578	0.0431407	1	0.896066	16.72	15.78	1.06	134.3	68.5	97.2	9.01	20.52	11.74	126.8	149.8	131.2	66.9	89.1	61	79.8	94.9	100.6	131.8	155.8	136.4	69.5	92.6	63.4	82.9	98.7	104.6	97	85.2	83.2	69.5	42.4
	High	[R].DQLAEELSVLRGDADQMK.[Q]	1xTMT6plex [K18]; 1xTMT6plex [N-Term]	0.000375753	9.4366e-05	1	A0A0G2JUE4; A0A0G2K9I3	A0A0G2JUE4 [769-786]; A0A0G2K9I3 [699-716]		1	2476.31
	High	[K].DQYISVLQTQVSLLK.[Q]	1xTMT6plex [K15]; 1xTMT6plex [N-Term]	0.00301652	0.00047451	1	A0A0G2JUE4; A0A0G2K9I3	A0A0G2JUE4 [272-286]; A0A0G2K9I3 [217-231]		0	2193.29	2.022	1.271	1.508	0.115823	1	0.828154	17.19	51.23	8.22	141.3	69.9	88.8	12.47	27.82	18.24	112.6	140.2	141.6	103.5	69.3	62.8	74.6	88.1	107.3	21	26.1	26.4	19.3	12.9	11.7	13.9	16.4	20	15.4	14.3	16.1	19.3	5.9
	High	[K].DSVTVLELQTQLAQK.[T]	1xTMT6plex [K15]; 1xTMT6plex [N-Term]	4.59946e-06	2.36316e-05	1	A0A0G2JUE4; A0A0G2K9I3	A0A0G2JUE4 [2154-2168]; A0A0G2K9I3 [2084-2098]		0	2131.24	2.331	1.197	1.926	0.00368486	1	0.587785	2.52	4.11	6.72	149.2	68.6	82.2	6.5	6.31	3.51	147.8	164.6	146.9	62.3	70.6	68	76.7	81.7	81.4	96.5	107.5	96	40.7	46.1	44.4	50.1	53.4	53.2	71	58.8	58.6	40.7	21.1
	High	[R].DTEHSGLVQTLQR.[L]	1xTMT6plex [N-Term]	4.61254e-05	2.36316e-05	6	A0A0G2JUE4; A0A0G2K9I3	A0A0G2JUE4 [1612-1624]; A0A0G2K9I3 [1542-1554]		0	1712.91	0.713	0.562	1.341	0.792641	0.865997	0.987114	14.23	33.95	6.98	95.9	134.5	69.5	7.13	15.6	23.84	82.2	92.4	94	160	129.5	119.2	61.3	94.4	67	132.4	148.8	151.4	257.7	208.5	191.9	98.7	152	107.8	97.4	81.3	92.4	257.7	95.5
	High	[K].DTESQLSELR.[A]	1xTMT6plex [N-Term]	0.000493626	9.4366e-05	1	A0A0G2JUE4; A0A0G2K9I3	A0A0G2JUE4 [1724-1733]; A0A0G2K9I3 [1654-1663]		0	1406.73	1.381	0.906	1.524	0.752647	1	0.915991	2.3	30.35	42.41	126	91.3	82.7	23.78	18.53	21.08	121.9	160.6	100.7	88.3	114.5	81.2	80	60.1	92.5	29.6	39	24.5	21.5	27.8	19.7	19.4	14.6	22.5	21.8	21.3	14.9	21.5	12.7
	High	[R].EAEETVLGLR.[E]	1xTMT6plex [N-Term]	0.000520616	9.4366e-05	3	A0A0G2JUE4; A0A0G2K9I3	A0A0G2JUE4 [1638-1647]; A0A0G2K9I3 [1568-1577]		0	1345.75	1.871	1.37	1.366	0.119857	1	0.937942	5.79	5.5	0.29	128.6	70.8	100.6	5.63	20.51	7.06	121.1	126.4	135.3	64.7	93.8	69.6	88.7	101.5	98.9	46.7	48.8	52.2	25	36.2	26.9	34.2	39.2	38.2	34.4	26.7	31.9	25	16.6
	High	[K].EALQQEGGQQQQVASEK.[E]	1xTMT6plex [K17]; 1xTMT6plex [N-Term]	1.3101e-09	2.36316e-05	3	A0A0G2JUE4; A0A0G2K9I3	A0A0G2JUE4 [1384-1400]; A0A0G2K9I3 [1314-1330]		0	2316.22	2.271	1.364	1.502	0.00264698	1	0.902508	20.02	6.03	16.17	142.4	62.7	94.9	8.36	20.64	17.61	143.9	144.1	124.1	63.3	73.3	48.1	86.4	95.9	120.9	80.9	81	69.7	35.6	41.2	27	48.6	53.9	67.9	59.5	44.3	42.6	35.6	18.9
	High	[K].EALQQEGGQQQQVASEKESCITQLK.[K]	1xCarbamidomethyl [C20]; 2xTMT6plex [K17; K25]; 1xTMT6plex [N-Term]	7.56106e-10	2.36316e-05	2	A0A0G2JUE4; A0A0G2K9I3	A0A0G2JUE4 [1384-1408]; A0A0G2K9I3 [1314-1338]		1	3504.86	2.448	1.005	1.756	0.00173507	1	0.807959	10.8	38.15	5.01	153.4	68.4	78.2	11.56	14.21	26.13	157.8	136.5	172.3	60.1	80	70.4	89.9	80.5	52.5	124.2	107.5	135.6	47.3	63	55.4	70.7	63.3	41.4	91.4	58.8	82.8	47.3	28.9
	High	[K].EDLDQQNERFESLK.[G]	1xTMT6plex [K14]; 1xTMT6plex [N-Term]	0.000807724	0.000121471	1	A0A0G2JUE4; A0A0G2K9I3	A0A0G2JUE4 [1549-1562]; A0A0G2K9I3 [1479-1492]		1	2209.15	1.322	0.795	2.222	0.96445	1	0.356357	12.96	68.92	7.14	146.7	80.5	72.8	20.71	32	38.65	150.1	136.1	98.7	124.4	73.5	74.7	67.5	58.4	116.5	25.8	23.4	16.9	21.3	12.6	12.8	11.6	10	20	18.9	12.8	10.3	21.3	5.8
	High	[R].EELQMDQQAK.[R]	1xTMT6plex [K10]; 1xTMT6plex [N-Term]	0.000116417	2.36316e-05	1	A0A0G2JUE4; A0A0G2K9I3	A0A0G2JUE4 [248-257]; A0A0G2K9I3 [193-202]		0	1677.89	1.861	1.407	1.323	0.106393	1	1	25.65	35.46	3.39	131.1	69.8	99.1	15.41	7.14	20.48	110.6	151	134.8	71.8	63.6	72.5	76.9	116.8	101.9	93.6	127.9	114.2	60.8	53.9	61.4	65.1	98.9	86.3	68.9	69.9	69.7	60.8	24.7
	High	[R].EEQAKEIEILK.[Q]	2xTMT6plex [K5; K11]; 1xTMT6plex [N-Term]	0.00019536	2.36316e-05	1	A0A0G2JUE4; A0A0G2K9I3	A0A0G2JUE4 [982-992]; A0A0G2K9I3 [912-922]		1	2017.21	1.95	1.005	1.686	0.0935258	1	0.690015	44.27	46.96	30.73	149.6	75	75.4	22.13	15.11	23.59	160.7	108.2	166.6	63.5	80.6	85.4	95.3	81	58.7	57.1	38.5	59.2	22.5	28.6	30.4	33.9	28.8	20.8	42	21	36.1	22.5	13.1
	High	[K].EESISILHEEYETK.[F]	1xTMT6plex [K14]; 1xTMT6plex [N-Term]	4.98962e-06	2.36316e-05	6	A0A0G2JUE4; A0A0G2K9I3	A0A0G2JUE4 [999-1012]; A0A0G2K9I3 [929-942]		0	2165.14	1.908	1.236	1.598	0.0138215	1	0.939536	12.62	6.02	10.61	149.4	66.1	84.5	10.68	15.68	7.11	124.6	148.5	152.7	65.3	85.1	65.7	84	92.9	81.2	245	292.1	300.3	128.4	167.3	129.2	165.2	182.8	159.7	180.3	159.7	183.3	128.4	76.6
	High	[R].EESSPSQSGDTQTFAQK.[L]	1xTMT6plex [K17]; 1xTMT6plex [N-Term]	6.327e-06	2.36316e-05	1	A0A0G2JUE4	A0A0G2JUE4 [103-119]		0	2285.13	1.133	0.878	1.353	0.999983	1	0.950587	7.03	15.02	27.63	113.6	100.3	86.2	2.98	18.57	22.17	112.7	119.6	116.4	76.5	110.8	102.8	67.2	88.4	105.7	42.4	45	43.8	28.8	41.7	38.7	25.3	33.3	39.8	31.2	24.6	26.7	28.8	19.1
	High	[R].EFNTQLAQK.[E]	1xTMT6plex [K9]; 1xTMT6plex [N-Term]	0.000563895	9.4366e-05	6	A0A0G2JUE4; A0A0G2K9I3	A0A0G2JUE4 [2054-2062]; A0A0G2K9I3 [1984-1992]		0	1536.88	2.035	1.209	1.649	0.0165759	1	0.973131	5.87	0.03	2.93	145.1	69.3	85.6	1.72	4.99	4.79	141.1	145.2	145.7	69.4	74.3	67.5	85.6	89.8	81.6	685.9	705.4	707.8	337	360.9	327.9	415.9	436.4	396.5	504.7	385.7	432.1	337	165.3
	High	[R].EFNTQLAQKEQELER.[T]	1xTMT6plex [K9]; 1xTMT6plex [N-Term]	0.0610887	0.00599672	1	A0A0G2JUE4; A0A0G2K9I3	A0A0G2JUE4 [2054-2068]; A0A0G2K9I3 [1984-1998]		1	2321.25
	High	[K].EHQQELDILR.[K]	1xTMT6plex [N-Term]	0.000627252	9.4366e-05	2	A0A0G2JUE4; A0A0G2K9I3	A0A0G2JUE4 [2013-2022]; A0A0G2K9I3 [1943-1952]		0	1509.82	1.119	0.968	1.35	0.999983	1	0.997017	25.23	0.33	0.26	112.5	100.5	86.9	6.09	12.42	11.74	117.4	104	112.5	89.6	114.8	100.5	86.9	76.9	97.3	41.8	37.1	40.1	31.9	40.9	35.8	31	27.4	34.7	30.8	20.3	24.5	31.9	18.7
	High	[K].EHQQELDILRK.[E]	1xTMT6plex [K11]; 1xTMT6plex [N-Term]	0.0107307	0.00125906	2	A0A0G2JUE4; A0A0G2K9I3	A0A0G2JUE4 [2013-2023]; A0A0G2K9I3 [1943-1953]		1	1867.08	2.406	1.29	1.839	0.00134279	1	0.823221	18.29	20.66	32.32	151.1	66.7	82.2	6.65	14.97	17.23	151.3	140.5	160.6	56	75.7	66.7	82.3	97.7	69.1	451	418.9	478.6	166.8	225.8	198.9	245.3	291.3	206.1	331.9	229.1	292.2	166.8	103.4
	High	[K].EKESLFQAHIQDMNEK.[T]	2xTMT6plex [K2; K16]; 1xTMT6plex [N-Term]	9.57343e-05	2.36316e-05	1	A0A0G2JUE4; A0A0G2K9I3	A0A0G2JUE4 [727-742]; A0A0G2K9I3 [657-672]		1	2634.42	2.203	1.335	1.651	0.00305352	1	0.807959	3.58	3.53	0.05	144.6	65.7	89.8	8.04	12.83	10.67	130.1	147.9	151.6	59	76.4	67.2	78.8	97.3	91.8	127	144.4	148	57.6	74.6	65.6	76.9	95.1	89.6	93.5	79	90.4	57.6	34.2
[truncated: 65,001 more rows]
[truncated: 32 more columns]

## Sheet: Proteins Only
Protein FDR Confidence: Combined	Accession	Description	Exp. q-value: Combined	Sum PEP Score	Coverage [%]	# Peptides	# PSMs	# Unique Peptides	# AAs	MW [kDa]	calc. pI	Abundance Ratio: (Gao-QL) / (Gao-WT)	Abundance Ratio: (TurboID) / (Gao-WT)	Abundance Ratio: (Gao-QL) / (TurboID)	Abundance Ratio (log2): (Gao-QL) / (Gao-WT)	Abundance Ratio (log2): (TurboID) / (Gao-WT)	Abundance Ratio (log2): (Gao-QL) / (TurboID)	Abundance Ratio P-Value: (Gao-QL) / (Gao-WT)	Abundance Ratio P-Value: (TurboID) / (Gao-WT)	Abundance Ratio P-Value: (Gao-QL) / (TurboID)	Abundance Ratio Adj. P-Value: (Gao-QL) / (Gao-WT)	Abundance Ratio Adj. P-Value: (TurboID) / (Gao-WT)	Abundance Ratio Adj. P-Value: (Gao-QL) / (TurboID)	Abundance Ratio Variability [%]: (Gao-QL) / (Gao-WT)	Abundance Ratio Variability [%]: (TurboID) / (Gao-WT)	Abundance Ratio Variability [%]: (Gao-QL) / (TurboID)	Abundances (Grouped): Gao-QL	Abundances (Grouped): Gao-WT	Abundances (Grouped): TurboID	Abundances (Grouped) CV [%]: Gao-QL	Abundances (Grouped) CV [%]: Gao-WT	Abundances (Grouped) CV [%]: TurboID	Abundances (Scaled): F1: 127N, Sample, Gao-QL, 1	Abundances (Scaled): F1: 128C, Sample, Gao-QL, 3	Abundances (Scaled): F1: 130N, Sample, Gao-QL, 2	Abundances (Scaled): F1: 126, Sample, Gao-WT, 1	Abundances (Scaled): F1: 127C, Sample, Gao-WT, 3	Abundances (Scaled): F1: 129N, Sample, Gao-WT, 2	Abundances (Scaled): F1: 128N, Sample, TurboID, 1	Abundances (Scaled): F1: 129C, Sample, TurboID, 3	Abundances (Scaled): F1: 131, Sample, TurboID, 2	Abundances (Normalized): F1: 127N, Sample, Gao-QL, 1	Abundances (Normalized): F1: 128C, Sample, Gao-QL, 3	Abundances (Normalized): F1: 130N, Sample, Gao-QL, 2	Abundances (Normalized): F1: 126, Sample, Gao-WT, 1	Abundances (Normalized): F1: 127C, Sample, Gao-WT, 3	Abundances (Normalized): F1: 129N, Sample, Gao-WT, 2	Abundances (Normalized): F1: 128N, Sample, TurboID, 1	Abundances (Normalized): F1: 129C, Sample, TurboID, 3
[truncated: 4,942 more rows]
[truncated: 32 more columns]

[truncated: 2 more sheets: TMT Info, PD 2.4 Processing Info]
